# Supplementary material for: A Comprehensive Characterization of Simple Sequence Repeats in the Sequenced Trichoderma Genomes Provides Valuable Resources for Marker Development
Source: Front Microbiol. 2016 Apr 27;7:575. doi: 10.3389/fmicb.2016.00575 (PMC4846858; doi:10.3389/fmicb.2016.00575)
Supplement: Supplementary file 1 [file Table_1.XLSX]

## Sheet: Sheet1
Sequence_ID	Contig	LocoSSR	Foward	TM Foward	Reverse	TM Reverse	Product Size	Motif
2	contig_1		TCTTCCGCCTTATTAATCTT	53.499	GCTATATGTTCCGCTTTTTC	54.362	269	(TAAT)3	399	410
3	contig_1		ACGAATTTGAAAAACGAAAA	55.12	CCAGGGTTGTAAATTCGTTA	55.274	397	(TTATT)3	1311	1325
4	contig_1		GGACTTGATTAACCTAGCCTT	54.391	AAAGGATCTAGGAAAACTAATAA	50.761	345	(TTAA)3	4269	4280
5	contig_1		TTATAAAGCTATTAACTTAAGGGT	50.6	AAATATAAAAGCGCttactaAGAA	53.532	392	(TTAA)3	4662	4673
8	contig_3		ATTCCATAGGGATTAAGGGA	55.119	GTAAGGGTTGAGGGAAGAAT	54.809	295	(TATT)3	895	906
9	contig_3		AGAAGCTACTGCGTTATTCG	55.083	CAACTAATCCTTCCATTTGC	54.896	333	(TTTA)3	4145	4156
10	contig_3		CCCTAAGGGATATGGGATAC	54.997	TACTTGGTTGTGAATGGTCA	54.846	326	(TAAA)3	8421	8432
11	contig_5		AAAGcTTCTATTAAGGTTAAGGC	54.809	GGGCGATTTTCATTGTAATA	55.274	390	(AT)8	920	935
12	contig_5		ATGAAGCTTGAGGGACAATA	54.873	TTAGGCATTTATGCAGGATT	55.029	363	(TTATA)3	5647	5661
13	contig_5		ATATGTAATAAAGAAACCTTTAGC	50.666	TCCTAAGGAATAAACCTAATAAA	51.576	332	(AT)6	6004	6015
15	contig_6		AAAAAGCACTAGTAGATAAAAAGA	51.271	GTTTAAAATAAGAAGGCGCA	55.005	345	(ATAA)3-(ATA)4	431	495
16	contig_6		GCTCTTCCTAGCGCTTTAAT	55.777	AGTAAGTCCAAGCCCTTAGTT	54.081	377	(TAAA)4-(ATA)5	1097	1200
17	contig_6		CTTATAAATAGCGGGCTAGG	53.8	GCAAAGCAGTTAGGAAACTT	54.049	388	(AT)6	1478	1489
18	contig_6		GAACTAATAGCTAAACTTAAAACC	50.509	CCTAAAAGGTTAATTCCTTAATTC	54.184	400	(ATAA)5	2459	2478
19	contig_6		AAAAACTTAAACCTTTTAGAATC	50.553	TTATTTCCACCCCTAGAAACT	54.643	363	(ATAA)3-(ATA)4	3107	3171
20	contig_6		TTTAAGTTCTTGCTCTAGGACC	54.765	AAGGGAGATATAATTTACCTACTA	50.068	399	(TTA)4-(TTTA)3	5946	6010
21	contig_7		AAATTCCTAAGGGATAAaCC	51.81	TTGGTTATACTAATAGGCCTTAGA	53.759	367	(TATAAT)3	306	323
22	contig_7		GATCCAACTCCCAAAATGTA	54.967	CCTACCGCTTGTATAACGTC	55.048	232	(AGG)9	2253	2279
23	contig_7		TTCCATGGGACTCTCATAAC	54.946	TAAGAAAGGAATGAAAAGCG	54.965	354	(TAA)4	3105	3116
24	contig_7		CCTAAGACACTAAACTTCTAAGGA	53.386	AACCTTTTTAATCTTGCATT	51.066	316	(ATA)4	4640	4651
25	contig_7		CACAGGGAAGAGAGAACTATAAA	54.638	TTAGCACTAGGGCATAAGACT	53.666	318	(TA)6	5055	5066
26	contig_7		CACTTTAATCTTTTTATTTTCCCT	54.559	GCTAATACTAAGGAATGCAGC	53.775	384	(TAA)4	6141	6152
27	contig_7		AATATCTCCCTTAGGCCTTG	55.11	AGGTTTATCCCTTAGGAATTT	53.028	371	(AATT)3	8402	8413
39	contig_9		CCCAAAATCTAATCCTCCTT	54.921	CGAATCTATAGGAATCACGC	55.011	378	(GCC)4	19419	19430
40	contig_9		CCTATACTTTACCGCCAATG	54.998	TTTTGCTATCAGCAAGTGTG	55.118	281	(TTTACT)3	23330	23347
42	contig_10		AACCCTAACCCTAACCCTAA	54.514	TTCTCGACATTCCTTTCCTA	55.016	223	(CCTAA)3	86	100
43	contig_10		TGCTTTCCTACCGTGAGTAT	54.994	GCTTTATGCAAAGAGCAAAT	54.974	207	(GGGA)3	14272	14283
44	contig_10		TGGAAGAGGGTTTAAACTGA	54.936	CCACAAATGAACGAGGTAGT	55.156	357	(ACA)4	21530	21541
45	contig_10		CATTTGGAGATCCTGTGTTT	55.033	GTTGACACTGTTTCCCACTT	55.003	208	(CAGT)3	30404	30415
46	contig_10		AATTTTCTTCTCAGCAACCA	55.088	AAAGTGCTAGACCTCATGGA	54.937	261	(CCGA)3	32827	32838
47	contig_10		TCAGGTAAGTCTGGCACTCT	55.003	TTCTTCCATGTTATCCCTTG	55.146	260	(GACT)3	34514	34525
48	contig_10		CAAAAGCGAAAAGGAGAGTA	55.026	GAAAATTTTATTGCCGTGTC	54.906	243	(TC)7	42528	42541
49	contig_10		AATACATCAATTGCACCTCC	54.991	ATCTATCTCGACCTTGCTGA	55.02	378	(GAGCTA)3	46707	46724
50	contig_10		TTTATTTCTTTTATTGCGCC	54.947	TTTCGACATCACACTACCAA	55.025	264	(TAGG)3	60325	60336
51	contig_10		CCAATCGTAGTTCGAAAATC	54.896	GCATTCAAAGTGTTCACAAA	54.722	314	(GCCA)3	60617	60628
52	contig_10		AACAATTGAAACGGACAATC	55.04	TTGTTAGTGAATAAGGCGGT	55.014	337	(TA)6	79192	79203
53	contig_10		CCAGGCTTTGCTAAAGAATA	54.998	GCTGGGTTAAACAACAAAAG	55.06	211	(GTTGAT)3	81597	81614
54	contig_10		TTATGTTTTTGCTGTTGACG	54.969	GGAGGCTTTCTCTCTCTCTC	54.926	232	(AT)9	88207	88224
55	contig_10		TTATGTTTTTGCTGTTGACG	54.969	AAGCCATAGAAATCAGGTCA	54.873	339	(AG)6	88225	88236
56	contig_10		ATCGTCTGAAGTGGAAGAAA	54.899	GTATGGTACGATCTGGCACT	55.094	239	(ACCC)3	91740	91751
57	contig_10		CGTCGATGGTTCTATCATCT	55.154	GTAGACTTGCTGAACAAGGG	55.024	382	(TCAT)3	112573	112584
58	contig_10		GGACGTCCAGTTGTTGTAGT	55.041	TACTTCATCCCTTTCCTCAA	54.85	362	(GTT)4	155353	155364
59	contig_10		TCTGAAAGGGCTACTAGCTG	55.043	GCCTGTCTTCAACAACTTTC	54.974	369	(TGTT)3	166243	166254
60	contig_10		GGGTAAGAGCATGCAGATAG	55.075	ACTGCCGCTCTAATAAACTG	54.923	383	(CTG)4	192140	192151
61	contig_10		GCAAGTTGAATATTATCGCC	55.017	TTGTTAAACTTGGGCAGATT	54.979	298	(GCATC)4	196382	196401
62	contig_10		ATCTCCTTTTTAAAGAATTAGTC	50.308	CACCTTTAGAATTTATAGGGATT	52.98	230	(TTTTA)3	204094	204108
67	contig_11		TTTGCATTTTAGCTTTAAATAGTC	54.409	ATTAACCTTAATCACCTGCT	50.794	384	(TAT)4-(TA)6	3191	3233
69	contig_11		AAAGCCTTATCTATTTCAGCC	54.646	TTAGCTTCCCTTTTAACCCT	54.934	360	(AAT)4	13383	13394
70	contig_11		GAAGGCCAATACACAAGAAG	54.959	GAGTAAGATGGCGTACCTTG	54.994	248	(TACC)3	26516	26527
71	contig_11		AGAACAGCAGCTAGAATTGC	55.018	ATCGCCTATATATGCAGGAA	54.983	290	(TTA)4	50508	50519
72	contig_11		AGAACAGCAGCTAGAATTGC	55.018	GGTAACCAGTTTTGGTGAAG	54.713	381	(ACAT)3	50789	50800
73	contig_11		GCCGCACTATTATGACTCTC	55.063	CTTTGTAGCTGGGACCTATG	55.007	397	(TCAT)3	59369	59380
74	contig_11		TTGAGACTTACTCCAGGGAA	54.913	TTATATTAGCCAAGCCAAGC	54.96	344	(GCAG)3	60741	60752
75	contig_11		GATTGTCGTCTGTGATCCTT	55	AAATATGCACCAATCACCTC	54.991	351	(TCA)4	87347	87358
76	contig_11		TTTGTAAATTCCCAAATGCT	54.918	GCGCTTGAAGTTTAATTGTT	54.898	400	(CAA)4	92001	92012
77	contig_11		TGGGAAATATCTCTCCAATG	55.062	TCCATCCCAGAGAGTTCTTA	54.824	202	(AAG)4	113529	113540
78	contig_11		ATCGATACGTTCTCATCCAC	54.97	ATTACCGCATCCTTATGAAA	54.872	361	(ACTA)3	133392	133403
79	contig_11		GTAGAGCTCTTGATTGTGGC	55.094	CCAACAAAAGTCGAGAGAAC	54.987	234	(CTT)8	139621	139644
80	contig_11		ATACGCAGACTAGAGCCTCA	55.312	GACGCAGTTGCTGTGTAGTA	55.039	385	(CAA)4	166633	166644
81	contig_11		GGGAAATACAGGGGAAATAC	55.031	TCCAGGTTATCCAATCTGAC	54.946	262	(ATAC)3	172628	172639
82	contig_11		ATGGTGGAATTTGAAAACTG	55.052	GCGTTGTTTGAAGGAGATAC	54.946	366	(TTC)6	195359	195376
83	contig_11		TCCATTTCCGTATTACAACC	55.023	GTCGTGATCGTTACTGAGGT	55.127	390	(CAG)4	200137	200148
84	contig_11		TCGACCAGATATCCAAAATC	55.049	TCGAGAGCGAGTAAAGAGTT	54.568	205	(AGC)4	201324	201335
85	contig_11		CAGACGTAAACGATGCAGTA	54.984	CTTCTTTATCTGGCCTTTCC	55.695	274	(ATCAA)3	203461	203475
86	contig_11		TTACTTTAGGAGTCAGCCCA	55.135	AAGAGTCGATGGACTTGATG	55.189	272	(AAATA)3	204148	204162
87	contig_11		AAGTCCATCGACTCTTCGTA	54.937	TGTTGATGCTTTTGCTGTAG	55.118	399	(GACA)3	204607	204618
88	contig_11		TGAAGGCTTTCGTGTTATCT	55.123	AATGGCTGTTGAGTTGAGTT	54.84	319	(CATT)3	205451	205462
89	contig_11		TCAACCAACAGAGTCAGACA	55.036	GAGGAGGAGAGGACGAGTT	55.867	306	(CTCATC)3	206723	206740
90	contig_11		ATCATCGTCTTGAGCAATCT	54.834	TGTTCTTCTCATTGTCCTCC	55.152	379	(AAG)4	208349	208360
91	contig_11		AGAGCGTAGGCAAGTATCTG	54.901	GGATATAATGGGCTTTTCCT	54.885	381	(GGGACA)3	212355	212372
92	contig_11		CTCTTGGAGAGAGATGGATG	54.797	ATCAAGAAGCTGAAACATGG	55.372	396	(GTC)5	214499	214513
93	contig_11		TCTCTGTGAGTTGTTCATGC	54.657	GCTCAAACTGGAAATTAGGA	54.606	335	(GGAT)3	215689	215700
94	contig_11		CTTCTCTTGTAAGTGGCCTG	55.204	CTCTAAACGCAAAGGAGAGA	55.007	389	(AAGCA)3	220630	220644
95	contig_11		AAACAGATTGGACCACAAAC	54.937	TCCTTGGATCCAGACACTAC	55.013	322	(GTAG)4	221536	221551
96	contig_11		ATGTGAAGCTTGCCAACTAT	54.982	TCTAAAGAACTCAGCTTCCG	55.007	358	(TCA)4	223869	223880
97	contig_11		GAAACTTGGTCCGATGACTA	55.203	GCCTTCCTATCTTTAAGGGA	55.23	371	(GCT)4	227653	227664
98	contig_11		CGCCAGTTTTACTGCTATTC	55.331	CTTTTGGTAGGTAACATCCG	54.866	326	(ACA)4	230009	230020
99	contig_11		ATATCGTACTCTGGGTGGTG	54.937	CCGTCTTCCTTCATTTACTG	54.971	331	(CTCTCG)3	234452	234469
100	contig_11		AGGAAAAGAAGGGAAAATTG	55.121	AGTGGTCTGCTGCATAAAGT	55.047	332	(TTTCT)3	236321	236335
101	contig_11		CCTCTTGCTTCATCTCAACT	54.63	TCCACCTCCTCTTCAATGT	55.445	390	(TCTCT)3	243334	243348
102	contig_11		ATTTACCTGGATCCATTCCT	55.013	TCCATTCTTCAATCCAACTC	55.081	372	(TTTG)3	247769	247780
103	contig_11		TTTTTGTTTGTTTGGCTTTT	55.197	CCCATTTGACACATCTTCTT	55.033	293	(GGAA)3	248005	248016
104	contig_11		CAGGACCAGAAGAGAAACAG	54.979	GGAACAGATTCACTGACCAT	54.821	229	(TGC)5	248587	248601
105	contig_11		GAGACTGCAGTGGAAGAATC	54.86	TAACAAAGTGTTCAGACCCC	55.12	349	(AGC)7	248922	248942
106	contig_11		TCTCAAGGTGAAGAAGGAAA	55.046	AATGCCAATATAGCTGAGGA	55.011	324	(AAG)4	253949	253960
107	contig_11		CAGCTTCTATTGATCCCAAC	54.873	TTGAAGCAGTAGAGAAAGGC	54.994	392	(AGC)4	257707	257718
108	contig_11		ATCCAATCAAAACAGAATGG	54.967	CATGTACGCTACCCAAGATT	55.287	360	(TGC)14	259274	259315
109	contig_11		GGTGTTTTATGGGTTGGTAA	54.944	AAGTGGCTGCCAAATAGTAA	55.173	246	(AGAAA)3	272542	272556
110	contig_11		CGACAATGACTCTAGCAACA	54.924	GTGTCCAGGTTCTAGCAAAG	55.024	350	(TCT)6	274060	274077
111	contig_11		GGAAGCATGTGTACTGGAAT	55.057	CATGTCTACTCCCGAGAAAG	54.95	329	(GCCTCC)3	276906	276923
112	contig_11		ACGACAAACACAACAAAACA	55.015	ACTCTCAATTCCACGAAAAA	54.923	381	(AGAA)3	284622	284633
113	contig_11		AGTACCACGACTATGATCCG	55.107	AAGATCGACATCGTTCAACT	54.751	353	(GAC)4	287068	287079
114	contig_11		TTCGTTAAGTCCCAGGTTAG	54.579	ATATGGAGCGGTAAAAACAA	54.952	382	(TGAC)3	296060	296071
115	contig_11		GGGTTTTTCCTCATGTTGTA	55.052	TCGATCCAGTCAGAGCTATT	55.02	371	(TTATCC)3-(GAGT)3	302953	303075
116	contig_11		GAGTGAGTGAGTTGGATCGT	55.071	AAAAAGCGCAATTATTCAAG	55.005	257	(AATA)3	303258	303269
117	contig_11		ACAATCCAAACCAGCTTCT	54.739	TTTAAAGCCCTCTTCATCAG	54.783	352	(CGG)4	304731	304742
121	contig_12		AGGTTATGCCACTGAATCAC	55.057	TACCTGGAACCGACTATCAC	55.07	392	(GTAG)4	70435	70450
122	contig_12		AGTAACCGAATGTCTTCCAA	54.792	GGGTGTCTCACGTCAATTAT	54.886	324	(GTAG)3	79434	79445
123	contig_12		TTCCCATAATAGAACGGATG	55.114	AATTGATAGTGGACATTGGC	54.991	300	(TG)6	120823	120834
124	contig_12		CTTTGGAGAAATACAAACGG	54.991	AAAAGTGCTGCTGGTAAAAG	54.971	388	(CCTA)3	123104	123115
125	contig_12		CGCTTTTTCTGCCTCTATTA	55.153	CTAGTGAGGAAGTTGCTGCT	54.928	281	(AAAT)3	126648	126659
126	contig_12		TCTTGCAGGCTCTCTAAAAC	54.994	GCATAAAGTATCAAATGCCC	54.859	250	(CTCGA)3	144816	144830
127	contig_12		TGTAATCAACACGAACTTGC	54.76	TAGTGGTCTTCTTATGCGGT	54.994	363	(TCT)4	154339	154350
128	contig_12		TTGACTTGCTTCCCTTACAT	54.959	ATCGGAAATTGAAGTGTGAC	55.02	345	(GCTT)3	167106	167117
129	contig_12		AGCTTTTTAATCGCAAAATG	55.005	TCGAATATTTGCCTTTGACT	55.058	381	(TCT)4	173339	173350
130	contig_12		CAAGACGAATGATGTGGAG	54.895	ATAGCGCAGTCCATGTAAGT	55.018	269	(ATG)4	199649	199660
131	contig_12		CTCCATGATATCGACCATCT	54.894	ACTCTTGGTTCTGATGATGC	55.176	375	(CCT)4	200528	200539
132	contig_12		AGACCTCTGCCTATTCCATC	55.82	GGAACAAGCAGTGTGTAGGT	55.215	384	(CAA)4	200978	200989
133	contig_12		GTCTCACGGACAAGACTCAC	55.62	GACTTGGCCCTTTAGAATTT	55.143	298	(CAG)18	201786	201839
134	contig_12		TATCTCTGCTCCTTACCCAA	55.052	GGACATGGCACTTTGTAGAT	55.057	324	(AAACA)4	206747	206766
135	contig_12		AATTGGGGGTATAGTCCTGT	54.969	ATCCATCGAGAAGCATCTTA	54.954	381	(CTT)4	207496	207507
136	contig_12		AGGAGAAGCTGGCGTATT	55.02	AAGTACTGGATGAGCGTCTG	55.485	382	(GCT)4	221412	221423
137	contig_12		GGTAATACGTCTCTGGCTTG	54.994	TGATTCCAAAGAAATTCTGG	55.275	312	(TTTA)3	231529	231540
138	contig_12		GTTCTCCTTGCTTCAAACAG	55.156	GTACTTATGCCTTGTACCGC	55.036	214	(ATGTCG)3	239858	239875
139	contig_12		ATCAACCCTAAGCTACCACA	54.829	TTCGTAAGCTCCATCTCTGT	55.107	339	(TAC)11	260020	260052
140	contig_12		ATGAGCAGCAAGAGAAGAAG	54.974	ACCCTTTTAAACTCGCTCTT	54.98	221	(CGGT)3	264243	264254
141	contig_12		GACGAAGGAGAAACAAGAAA	54.625	GCATCTCAGAAGGGTACAAG	54.937	353	(ATGG)3	264437	264448
142	contig_12		TTTGTTTCTTTGCTAGGAGC	55.014	CCAGATACATGTAGCCCAAT	55.04	333	(GAAAGG)3	267234	267251
143	contig_12		AATCTGTCAATCGCAAGTCT	54.923	GCAAAGAATCAATGCCTAAC	55.046	377	(TGCA)3	268066	268077
144	contig_12		AGGACCAGTTTTGTGCATAC	55.143	GACAATGACAATGACGATGA	55.186	334	(GCT)6	269158	269175
145	contig_12		ACTTGTCGGGGTTAATGTC	54.874	AGCAGCAATGCAATAAGATT	55.24	358	(TCG)4-(GTCATT)3	269352	269395
146	contig_12		AAAATTGCAAAGTCGAACAT	54.967	AGTCTTAGAGTGGGACAGCA	55.003	367	(GTT)5	308612	308626
147	contig_12		CGCTATAAGGACCACAGAAC	54.994	TGCGCTTTTACAGTTGTTTA	54.898	368	(TAA)4	314735	314746
148	contig_12		GTGAACAGAAGCTGGAAGAC	54.952	CGCAAATAAGTAAAGCCCTA	55.049	388	(TTG)5	318031	318045
149	contig_12		TTAAAGGAAATATGCTAGCTG	52.079	TCCTTTACTATAGTTGCAGTAACC	54.027	389	(TA)6-(ATA)4	320231	320273
151	contig_12		AAAATAAAACCCTCCTACCC	54.032	TTCTTTAAGGGTGTTTAAGAAGA	54.437	302	(AAAT)3	321786	321797
153	contig_12		TACTGCCAGAATTCTTTGGT	54.959	TTTGGCAACTGGTAAAAACT	55.06	280	(TCCGAC)4	329114	329137
154	contig_12		ACACTGTATGGAGATGGAGG	54.875	TCTCCTGCCTATCAATCATC	55.203	314	(TTTGGC)3	348142	348159
155	contig_12		ACACTGTATGGAGATGGAGG	54.875	TCTCCTGCCTATCAATCATC	55.203	314	(GCTTTG)3	348164	348181
156	contig_12		ATAGCAAATCACCTGCCTTA	55.092	GCAAGTGGTGAGATACAGGT	55.127	217	(CTA)4	349311	349322
157	contig_12		ACCTCGACGTTGAAAATAGA	54.959	GATTTTGGCTTGTCATTGAG	55.801	279	(CCAT)3	349770	349781
158	contig_12		TCAAGAAGCTCCAGGTGTAT	54.937	TGTTCATGAGCTCGTATTTG	54.858	283	(TATGC)3	353609	353623
159	contig_12		CCATTGGAAAATTGAGATGT	54.967	TGTAGCGGTTGTTGATACTG	54.812	275	(CAG)5	355894	355908
160	contig_12		TTGGAAACGAGCTTATTGTT	55.139	GTTGGCCTTCATCTCTGTAG	54.937	383	(CAATC)4	357061	357080
161	contig_12		AATGCATATGGGATGAGAAG	55.086	TCGAATTTAGCTCCTATTGC	54.906	309	(AAG)6	372298	372315
162	contig_12		GTTCGAACTTAGCTCACCAC	55.011	TCCTGTATAGTTGCGTTCCT	54.994	250	(AGC)4	376798	376809
163	contig_12		TTGAACAACAAATGGTCTGA	54.986	GTATATTTCAAACGGCTTGG	54.952	281	(AT)9	389040	389057
164	contig_12		TGATCAGCGTCTTGTGTAAG	54.924	GGTAGGTTATCGAAGGGTTT	54.868	303	(AT)8	394235	394250
165	contig_12		TAGAAGCTAGCAGCTCATCC	55.111	GTGAAAAATTGAGCTTCGTC	55.075	384	(GAG)4	412672	412683
166	contig_12		GCAATGAGATTGTGCTGTC	55.053	TGGTTTCGTCTTCAGTAAGG	55.465	355	(AGC)5	415463	415477
167	contig_12		TAATGTTCTGGATGGGAATC	54.881	CAAACCAACAGCACACTCTA	54.838	385	(GTC)4	417161	417172
168	contig_12		AGCACATCTTGCCAAAGTAT	54.982	AGTTTGACAAATACGGCACT	54.901	277	(CCA)4	422922	422933
169	contig_12		ATAAACGGGTTGAAATGATG	55.023	ATGCGAGGTAAAGCATGTAT	54.954	268	(TTTTA)3	426040	426054
170	contig_12		AAACAGATAGTTGGCCGTAA	55.014	CCTACAAGCCTACAAACGAC	55.078	218	(GCG)4	426830	426841
171	contig_12		GCTACCTTGATGGACACAAT	55.057	ATCGACCTCGTACGCTAATA	55.127	323	(TGGC)3	438286	438297
172	contig_12		CATAATCGTCAAGAATCGGT	55.169	TGATTTTTCTTCAGGACGAC	55.336	319	(CAT)4	448992	449003
173	contig_12		ACGATAAAAAGGCAGCATAG	54.864	CTCAGAAAAGAATCGTGAGC	55.24	320	(GCTA)3	451658	451669
174	contig_12		GAGCTCACGATTCTTTTCTG	55.24	TGCAATTTTTCTTTTCCCTA	55.208	388	(GGAGA)3	452130	452144
175	contig_12		TACTGCGTAGACGACAACTG	55.053	GGTGGATTTTTGTGAGTGTT	54.937	250	(CAC)4	456885	456896
176	contig_12		AACCATCGTGCATCTTTAGT	54.815	GAAGCTAAAGCGGGACTC	55.154	311	(GCA)4	461051	461062
177	contig_12		ATCCTCTCCTCTTCACCTTC	54.889	AGATTGCTTCAGCAGAGTTC	54.789	392	(GAC)4	463067	463078
178	contig_12		CTCCAGTCATAAACAAAGGC	54.959	GAGAAATGATGGAGGATGAA	54.993	320	(ATTC)3	475761	475772
180	contig_12		ATTAAAGTATAACTTAAAAAGGGA	50.419	AAAATTATTTAAGTAGGGTTTAAG	50.194	387	(ATAA)3-(AAAT)3	486382	486485
186	contig_13		GCCATATCAGCGAGATTTAC	54.998	AATCCTACCTCTGCCTTCTC	55.112	343	(CCCAA)3	4866	4880
187	contig_13		GGGTCCTCGAAGAGTAAAAT	54.969	TATAACTTTCCAACGCACCT	55.014	374	(GGAAT)4	9320	9339
189	contig_13		TGCATGCTTCTACATCAGAG	55.011	GCTGCTGTAAACTGCCTAGT	54.973	387	(TTTTC)3	14603	14617
190	contig_13		GCTGAACGAGAGAAAGACAT	54.615	ATAAGCGCAGAGAGTGAGAG	55.011	232	(CT)6	16561	16572
191	contig_13		GGAGCCTCTGTTGTTCTATG	54.937	CTAAAGTAGGTACGGCCAAA	54.801	334	(TGGGA)3	20924	20938
192	contig_13		GGATATGATGAACTGGCACT	54.97	CTATGACCATCCCCTATGAA	54.931	350	(CATATA)3	23257	23274
193	contig_13		CAGAGAGCGGAAACTAGAGA	54.987	GTTGCTTTCTCTGTGGGTAG	55.024	369	(GAC)4	28414	28425
194	contig_13		GAGACAACCAGCGTAGAATC	54.923	GCGACTCCACAAGTATCAGT	55.301	270	(AGAA)4	32849	32864
195	contig_13		GACGTAAGTCGCTTATCCAC	54.982	AGACTTGTTCAATTGCGAGT	55.011	220	(GTGATC)3	34226	34243
196	contig_13		TGTAGCTTTGGAGCTCTTTC	54.994	TCTTCTCTGATCTTGGCAGT	55.052	343	(AT)15	35703	35732
197	contig_13		ATCGCTTCTTCATATGTGGT	54.728	GAAAAGGGAGAGAGAGAAGC	54.949	347	(TGC)6	40326	40343
198	contig_13		GTCTTGCCAATAAATTTTGC	55.063	CAGCACTACCCAATCATTCT	55.24	324	(GCT)8	43025	43048
199	contig_13		GCAGAAATACGAAGAAATGG	55.058	ACAACATTAGTTGCCAGCTT	55.066	355	(AGC)4	45029	45040
200	contig_13		CTCTCCCTGTCCTTCTCTCT	55.141	GAATCTGGACATTGTTGACC	55.277	397	(CTT)4	45263	45274
201	contig_13		GACGGAGACACTGACAAGTT	55.162	CTGTCCTCTACAGACAAGGC	55.003	364	(CCGA)3	46490	46501
202	contig_13		GCATTTTATTCATACGGCTC	55.017	GAAGTCAAGATTGCCAAGAG	55.07	396	(GATT)4	48725	48740
203	contig_13		GCTTGAGGATCTATTGAACG	55.04	GTCGTACTGACTACTTCGCC	55.047	227	(GTAG)3	52818	52829
204	contig_13		CATCATCACAAGCACAAGAC	54.989	CAGTCCCTCTCCCATACATA	54.996	331	(TAGA)3	57785	57796
205	contig_13		ACAGGAGCCTTCTTCTTTTT	54.926	GATTTGACTACGAGAGGCAG	55.107	337	(TTC)4-(CTT)5	58327	58415
206	contig_13		CTTGAGGTCTAAACACGGAG	55.037	GTAAACGATACAAAGCTGCC	55.161	304	(GTC)4-(AG)13	61407	61457
207	contig_13		CAAAAGAGGCAGCTTTGTAT	54.889	TTTTTGCTAACGCCATCTAC	55.732	302	(AGG)4	61755	61766
208	contig_13		TATCGAAGCATCCAATTTTT	54.995	ATATTCCAGGGATGTCAATG	54.749	342	(AGTG)3	63617	63628
209	contig_13		TCAGCTAGAGGAGACAAAGG	54.817	TGCTCCTCTTATTTTTCTCG	54.944	302	(TAAAA)3	66377	66391
210	contig_13		ACTCAGATCTTGGTTGGAGA	54.696	AGCCCAGTAGACAAAGTTCA	55.024	391	(GTGAG)3	66757	66771
211	contig_13		GGAGCATTATCGATTACGAG	55.011	TATAATCATGCGTTGCTTTG	55.021	285	(CTT)4	68427	68438
212	contig_13		TAACAGATGTTCCCCATGAT	55.252	GTCTGACAACGCAAAGAAGT	55.521	364	(CTTT)3	71623	71634
213	contig_13		CATGTATTGTTGGCTGAATG	54.994	CAATTTAATAGTTGGCGAGG	55.12	368	(GGCTC)3	99760	99774
214	contig_13		ACAGACTTGGAGTCATCTGG	55.084	GTCAAGCTTCTCAGTCTTGG	55.14	265	(AAAG)3	101352	101363
215	contig_13		TTTCATAGTCTCGAATCCGT	54.873	CTAAAGAGTATGGGGTGCTG	55.007	228	(GCA)5	111742	111756
216	contig_13		CGGCAATACAAACACTACAA	54.838	ATTTGTTCACATTCCTGGAG	55.033	353	(AAT)6	112693	112710
217	contig_13		GCAATCTGTCAGTTCATGTG	54.989	GGTGGTACGAGTGTAGGAAA	55.156	243	(AG)9	114753	114770
218	contig_13		CTGGGCTGTCTTTGAATATC	54.873	TAGCACATAACAGATGCTGC	55.055	283	(CT)6	120065	120076
219	contig_13		CAAATCGGAATTGAAGAGAG	55.016	TCTCAAAATTGTAAATGCCC	55.309	380	(GAC)5	123315	123329
220	contig_13		TTCTTTTACTCTCGGCTTTG	55.026	TCTTTAGAAGTCATTCGGGA	55.016	342	(CTTTT)3	126670	126684
221	contig_13		CACTTTGTCCAACTGGATTT	55.12	GTCTCTCCTCTCTCCGACTT	55.129	292	(AG)7	127451	127464
222	contig_13		GAGTCATTCTTGCTAGTGGC	55.094	AGAAGAAGAAGGGAAAGAGC	54.557	325	(CTT)5-(CTT)4	128215	128322
223	contig_13		AAGTGCTGAGGAACAAGGTA	55.024	TGTGAAGAGTCACACCTGAA	55.036	283	(CCA)6-(AC)6	133088	133181
224	contig_13		GTAGATCGGAGCGATTTATG	55.011	TAATGTGTAGCAACATTGGC	54.737	399	(TA)6	143790	143801
225	contig_13		CGTTGTACACGAGATAGACG	54.366	CTTTTTCAACGAGTACCCC	54.781	350	(CGA)4	151175	151186
226	contig_13		GTAACATGGAAAAGAAACGC	54.967	GGGTATGAGTACAGATCGGA	54.983	394	(GTGCT)3	155777	155791
227	contig_13		GTAACATGGAAAAGAAACGC	54.967	GGGTATGAGTACAGATCGGA	54.983	394	(GCTGT)3	155794	155808
228	contig_13		CTACGCTACCGAGTTCAGTT	54.822	TCTGAGGAGGAATGTACAGG	55.202	366	(GAAA)3	160393	160404
229	contig_13		CTCATTTATCTTGTTTCCCG	54.909	TTGACGTGGATGTCTTGTAA	55.025	384	(TTTTA)4-(GCATC)4	160856	160928
230	contig_13		CAGTACCGTTCAGGTAGAGC	55.06	ACTCTCTAGACGTTGACCGA	55.003	342	(CCA)4	161656	161667
231	contig_13		AACCAACAACAATAACAGGG	55.007	ACTGTGCTTTGCTATGTGTG	54.862	391	(AAACG)3	162694	162708
232	contig_13		CAATTGCTCCCTAGCTCTAA	54.979	GCTAATGAGACTCCATGCTC	55.007	302	(GCTCA)4	162986	163005
233	contig_13		TAAACGCTCCTTTTCGATAG	54.998	TCCATACTACACGAGGCTCT	54.974	344	(GGA)4	166309	166320
234	contig_13		TATTGAGCTCATCCTTGGTT	54.873	AGCTCGATGTCTATAGCAGG	54.815	363	(GCA)9	166765	166791
235	contig_13		TTTTAGTCTTCTCTGCTCCG	55.007	ATGAGAGAGTTTTGGGCATA	54.873	242	(TC)6	171370	171381
236	contig_13		ACTTCTAACCAAGGGTCTCC	54.869	GTTAGCCAAGCAGCTAAAAG	54.823	319	(CCAT)3	172565	172576
237	contig_13		AATACAGCAGCACTCTACCC	54.554	CTTCTGCCAACAATCTTCTC	55.07	386	(CGA)4	182777	182788
238	contig_13		ACACTTTGCTGAAGTCTGGT	54.905	AATGATGATTTGGGATGTGT	55.068	343	(TAGA)3	183995	184006
239	contig_13		GCTTACCTAGGCATGTTGAC	54.982	CCTTCGCTTACGAGTGATAC	55.159	388	(AAAAG)3	187756	187770
240	contig_13		AGCACGTTACTGTGGACTTT	54.965	CAAACGTCAGGATTTAGAGC	55.123	331	(AAGA)3	190472	190483
241	contig_13		GCAGGACACTAACCAAATTC	54.779	ATCTGCGCTATTGTAGAAGC	54.989	334	(TC)6	195371	195382
242	contig_13		AAAAAGGGGTCTAAAACAGG	55.079	GCAATAAGGAGCAGAAGCTA	55.127	361	(GAA)4	199338	199349
243	contig_13		CTTCCTCTCTATTTTTGCCA	54.783	ATAGAGGGCATCATAGCTGA	54.991	303	(TCA)4-(TTCT)3	201854	201944
244	contig_13		GGAAATACGACTCTGACGAC	54.751	TTCCTGAGAACCCTTCAATA	54.85	385	(ACC)4-(GCC)5-(CT)6	203522	203621
245	contig_13		AGGAGACGGTGCTGCTAT	55.85	GGTCTGGGATTGTTGTTTT	54.836	352	(GGC)4	208879	208890
246	contig_13		CATCCTCTAATGACGGAGAG	54.862	AGCAGCATAAAGTGACCAAT	54.982	204	(TTCCTC)3	212657	212674
247	contig_13		AGCTACAGCCACAGTCAAAT	55.047	GTCTTCCTTCACATTGTCGT	55.09	248	(GCAGAC)3	224300	224317
248	contig_13		CCAAACAGAGCCTACAAGAC	55.024	GGAGAGAGCTCTTTGCTGTA	54.974	328	(CACGG)3	225934	225948
249	contig_13		CTGTCTGAAATAGGAGGTGC	54.937	TGATGAGTTGTTGAGGTTGA	54.963	232	(AATA)4	229041	229056
250	contig_13		AAATGAAGAAGTTTCCGTGA	54.923	AAGAACAAGATTTACGACGG	54.565	256	(CGC)4	235220	235231
251	contig_13		AGAATTCTCAGAGGCATGAA	54.983	GAAGCTCAAGTCTCAGATGG	55.052	313	(TCATCC)3-(CTC)4	237610	237689
252	contig_13		GAGAAAAAGGATGCTTGATG	55.004	AAGAGCTTTGACTCAGTGGA	55.14	384	(AAAC)3	238804	238815
253	contig_13		TCTACACATTTCCATCACGA	54.933	TTTCGATTGTGGTATGTCAA	54.956	387	(CTAC)3	239923	239934
254	contig_13		CACCAGATCCCCTGTATTTA	55.016	CTTCATGAGTGGTTCCTGTT	55.103	229	(TC)7	245207	245220
255	contig_13		TCTGAACATCTGACGATGAA	55.054	AAATGGAGTGAATGAGGTTG	55.033	349	(TCA)5	247745	247759
256	contig_13		CCGAAGAGTAGACCGTAGTG	55.073	CGATCAAGAGGGAGATACTG	54.862	343	(GAA)6	249090	249107
257	contig_13		CTCCTTGATAGATCGAATGC	54.954	GCGAGTTACTTTTGCTTGTT	54.958	291	(GCCAAA)3-(GAAAA)3	257758	257817
258	contig_13		ACAGAGGTTTTGCCATAGTG	55.323	CCTTCTTTCGACGCTTAATA	54.998	326	(AGGA)3	260981	260992
259	contig_13		TGCTACCCTATCTACCCAAA	54.944	TCGTACGTAATATACCCGCT	55.02	377	(CTA)4	265850	265861
260	contig_13		GAGACAGTACCGCTAAATGG	54.994	ACAATACCTACCGCTTGAAA	55.014	274	(AAAGA)3	268592	268606
261	contig_13		GTGATGCTCATGGAGAAGAT	55.087	TCAACATGGTTACTCCCTTC	55.033	204	(GATGC)3	294096	294110
262	contig_13		GTGATGCTCATGGAGAAGAT	55.087	TTTCCACTCTGAAATAGCGT	55.123	336	(TA)11	294285	294306
263	contig_13		GGTCCTTTGTTGAGTTCGTA	55.288	GGACTATGTGAGTTGCCATT	55.057	388	(AG)6	300909	300920
264	contig_13		ATCCATACAGCTTTCCTCAA	54.873	CTCGACATTGCTTACTGTGA	54.924	400	(AAG)4	303628	303639
265	contig_13		TGACGTCTGTAAAGCTGATG	54.924	GGAGATTGTCTACATGGTGG	55.327	343	(AG)13	304228	304253
266	contig_13		ATGATCGTGTACATGTCGAA	54.777	CATGCAAGTGATGATGAGAC	54.894	311	(AGTG)3	308873	308884
267	contig_13		AGAAGAATGCTTGGAGATGA	54.983	CAGACAAACAAACACACAGG	55.007	328	(TTC)4	311105	311116
268	contig_13		CCTGTGTGTTTGTTTGTCTG	55.007	TCGTCTGTATCTTGTGTGGA	55.003	234	(AATC)3	311335	311346
269	contig_13		AGATTGCCTCATCATTCATC	55.017	CCTGAAGTGTTTATAGGGGA	54.328	317	(CT)14	313663	313690
270	contig_13		TGTTATCTTGGTCATCGTCA	54.933	CGCCTCTCTCTCAGTTCTAA	54.987	238	(ACA)4	316205	316216
271	contig_13		TGGCAGAAGGCAGTATAAAT	55.092	CATCCTTTTCATCATCTCGT	55.118	274	(TCAC)3	319249	319260
272	contig_13		GTGTTCTCAGGCAGAGGTAG	55.003	GTTTGCTGGTAACTTCAAGG	55.043	364	(TGCGA)4	321021	321040
273	contig_13		CACCTCCGATAACAGACACT	55.14	CCCGTATTTCTGCTCAATAG	55.104	365	(CTTT)4	322198	322213
274	contig_13		ATGGGAAATCAGTCACAAAG	55.033	GAGAATAAACAGCAGCATCC	55.027	253	(GCA)9-(AGCG)3	329325	329419
275	contig_13		GTGTCGGACAATGTCTCTCT	55.071	AATAGTAGCAGCCAGCATTC	54.827	284	(CCA)4	329970	329981
276	contig_13		AGCAAACTTACACGGTTTGT	54.985	GACTGAGGAAGACCACACAT	54.888	345	(CCGTCA)4	330357	330380
277	contig_13		TGAATGTTGCATGATTTTGT	54.943	TACTTGGACTAAGGCGTGTT	55.078	392	(GAA)4	332794	332805
278	contig_13		CATCCCCATGAAGAATTAGA	55.062	TCTTGATGCTTGGTTTCTTT	55.088	347	(CGCCAG)3	337504	337521
279	contig_13		ACGAAAGCATCTCTCACTGT	54.99	TTTTACACGTTAATTTGCCA	54.52	375	(CGA)4	341469	341480
280	contig_13		CAGACTCTTCATGTCCCATT	55.013	TAACATCACGCAGATGGATA	55.079	260	(CTTATT)3	342799	342816
281	contig_13		GAAGCAGACAATTTCATCGT	55.36	GTGCTCTGCATACCTGAGAC	55.923	379	(CCG)4	345080	345091
282	contig_13		TGGATACTCGTGATAAGGCT	54.909	GCTTTTTGTGCTTGTGTGTA	55.021	311	(CT)8	354265	354280
283	contig_13		GGAGATTTATGTGCTTTTGC	55.046	ACAGACATCACCCACCAG	54.869	396	(GTC)4	354811	354822
284	contig_13		GATGAATTGCAATGTTTGTG	54.943	CTCGTCCAGCTAATTTTGTC	55.123	292	(TGGT)3	355266	355277
285	contig_13		TATTTAACGTCCTTTGGCAT	54.952	CGAAATAGACGTCCCAGTAG	55.007	362	(AGAC)3-(CTTTCG)3	359114	359215
286	contig_13		TTTTGTTGCTGCTCTCTGTA	54.812	TCTAGACGAAAAGCCAATGT	55.123	387	(CT)17	359454	359487
287	contig_13		CTCTCTCTCTCTCTCAGCCA	54.903	TATATAAACGCACCCTCGTC	55.376	380	(ACA)4	359634	359645
288	contig_13		CTTTTACAAGAAGCACTCGG	55.378	GAAACAAAAACGCCATTATC	54.906	390	(TGC)4	360173	360184
289	contig_13		TCATGGGGCTTTCTTTACTA	55.07	TTCCTTAGATGCCATGTTTT	54.896	295	(CCTA)3	360508	360519
290	contig_13		CAGCATATCAATTAGCGTCA	55.001	TGCCTTTCTTCTTTTCTCTG	54.971	330	(CATAT)3	365415	365429
291	contig_13		CTAGAGGACGAAAACCATTG	54.971	TAACAGGGTCGTTTACGTTT	54.936	273	(CT)6	366682	366693
292	contig_13		GGAAAAGCTGCAGTGTAAGT	54.772	GAGCTGAGTTTAACACGGAC	55.011	391	(GTACAT)3	367926	367943
293	contig_13		TAGAGGGCCAGTTAGTCTTG	54.713	TCCTTTGAAACCCTTGAATA	54.874	358	(GGAT)3	369117	369128
294	contig_13		ATGAATGATCCAGATTGCTC	55.017	GTCATATGGAGAGTGGCATT	54.97	365	(GGAT)3	375930	375941
295	contig_13		GGTGTAACCTACTCGACGAC	54.706	TAGAACTCTGGTCATGGGTC	55.013	342	(GAA)4	383216	383227
296	contig_13		CTTCTCTTGCTTGAACCATC	55.07	AGCACAGTCTTTACCGAGAG	54.758	312	(AGC)8	383866	383889
297	contig_13		GTGTCCGTTGGAATACAGTT	54.974	ATTGTGGTTTGGTCAAAGAG	55.12	238	(TCAGCA)3-(AAC)5	387874	387983
298	contig_13		TTTTGGCTGTGTTCATCATA	55.129	ATACATCATCTTCGCTTGCT	55.063	272	(AC)8	395278	395293
299	contig_13		TTTTGGCTGTGTTCATCATA	55.129	ATACATCATCTTCGCTTGCT	55.063	272	(TC)10	395294	395313
300	contig_13		CTTCCTAGAGCACCCAGATA	54.625	ATCAATTCACGAATTATGCC	55.09	352	(TC)6	402988	402999
301	contig_13		TAGACTGTACTTGTGCGTGC	55.039	GGCAGCTACTTTACTCGATG	55.321	331	(CAAGTA)3	405019	405036
302	contig_13		AATAATGCTAGCAGTCCGAG	54.841	ATGCCATACTCCATACTTGG	55.04	323	(TGGA)3	410145	410156
303	contig_13		GCCATCTTTGACTGGTTAAG	54.959	AATTAAAATGCGACCAGGTA	54.952	351	(TGTCC)5	411252	411276
304	contig_13		AATGCAGCAACTGGAACTAT	54.982	GATTCGATAGCAGTTATGGC	54.998	234	(TTCT)3	413991	414002
305	contig_13		CATTTTGCGTGAATTGTCTA	54.883	AGGAACAAACTCCAAGCATA	54.959	260	(TTG)4	416518	416529
306	contig_13		GTTGGAGGAGAAGGAAGTCT	54.976	TTGGACATTAGTTTTGGACC	55.052	247	(GCCT)3	420807	420818
307	contig_13		GAGAAGGTGGACTTGAATTG	54.727	ATTCACTGCAGCCTATTGTT	54.982	352	(GA)7-(GA)6	422343	422370
308	contig_13		TGAGAGAGAGAGAGAGCGAG	55.084	GAAGTAGCCTCACAAAATGG	54.959	395	(TTA)4	422658	422669
309	contig_13		ATTGCCTTCTTCGATAGGAT	55.488	CAATCGTCAAGCACAGTAGA	54.924	361	(TTC)4	423507	423518
310	contig_13		ATCATGGAGCTGTTCAAGTC	55.176	ACAGATGCTGACAATAGGCT	54.961	285	(GAA)4	427841	427852
311	contig_13		ACCTTTGTAGTTCCATGGTG	54.987	CCTCGTGGTTGATTGATACT	55.07	249	(TAG)4	428657	428668
312	contig_13		GGGAAGAAGCTGTAAGTGTG	55.024	TCAGGTGGTTCTCGTATTTC	55.203	294	(ACAA)3	429427	429438
313	contig_13		GGTCTGGAATCAAATTGGTA	54.967	TTTACTTCTTCGCCTTGTTC	54.854	333	(TA)6	433774	433785
314	contig_13		GATCGAAAGTCATTTGCTGT	55.36	GAGATGTCGACCACTTGATT	55	358	(TA)6	442122	442133
315	contig_13		CATAGAGCTACAGTGCGACA	55.139	GACGAATTTCTTGTTTGAGC	55.075	290	(ACACA)3	447413	447427
316	contig_13		TTTCGAAGATAACCTCTCCA	55.016	AGGACTTCTTCGTTGTTGAA	54.987	330	(CGA)4	455958	455969
317	contig_13		GACACAAAATAACGAGAGGC	54.946	AAGAGATGACGCAGTGACTT	54.99	305	(TGAT)3	458585	458596
318	contig_13		ACAAGCAAGCAAACATACCT	55.066	GACATCCAGACGAGGTTAAA	55.203	383	(AGAGC)4	461583	461602
319	contig_13		GTCTATGGAATAGCGTCTCG	55.075	GAAGCTAACTAACAGCCGAA	55.048	341	(GCCA)7	463911	463938
320	contig_13		GATCTCAAGCTGAAAGATGG	54.983	TATTCAGTTGGGGTTAGCAT	54.77	228	(CCTA)3	467799	467810
321	contig_13		GTCTTCTGGCTGAGATTCTG	55.052	GAATCCTTATACCCTTTGGC	55.339	359	(GTC)5	471375	471389
322	contig_13		GAAAGATTCCACAACGTGAT	55.02	CTCCAATAGAGAATGGCAAC	54.873	323	(TTC)4	474439	474450
323	contig_13		GATTTCGAGGACATGGACTA	55.118	GATGGCAATTGTTTTGAAAT	55.137	297	(AAAGC)3	474637	474651
324	contig_13		TGTCTGTCTGCAAGAATCAG	54.859	GATGGAGATTAGGAGGGACT	54.696	326	(GCACCA)3	475939	475956
325	contig_13		GAATCTCTTGGCAAAGCTAA	54.932	TTCTCTCTCCGGACTCATTA	54.996	288	(CCT)4	479039	479050
326	contig_13		GAACTATCAGAAACAACGGG	54.792	ATTGAGAAGCTGTAAGCGAG	55.03	258	(AC)10	483698	483717
327	contig_13		ACCCAATCTGTATGTTGAGC	55.057	CCAATTTCAAAATGTCCACT	55.052	277	(AAG)4	485575	485586
328	contig_13		TGTACAATGGTTAGCGTTCA	55.252	CGTCAACTTGTCCATGTAAG	54.149	258	(CTT)6	497589	497606
329	contig_13		CAAGTTAGCTCCATGGTCTT	54.531	GCCTACAAGGGTGAGTGTT	55.115	394	(TCT)4	497785	497796
330	contig_13		GGCAAGTGATCATCTTCTTC	54.796	CCATCGACAATGTCTAACCT	55.07	388	(TA)12	498064	498087
331	contig_13		TCTCTTTATTTGCCCATGAT	54.812	GACATCATCTTTGAGCAGGT	55.176	350	(CAT)4	508890	508901
332	contig_13		AAGTAAATATCGCCCAATGA	54.872	TGTTCACATCACTCATGTCC	55.074	362	(AGC)10	515988	516017
333	contig_13		TTACACTTACGACCACACCA	54.976	ATTCTTTGATGGAAAAAGCA	55.023	228	(CTT)4	519776	519787
334	contig_13		TCAATACAATGAACCACGAA	54.956	GTGTATTGGCCATCAAAAAT	55.011	373	(AG)10	521118	521137
335	contig_13		GAAGCCTAAAACCTCGAAAT	55.295	GCCAAACACGTTCATATACA	54.567	390	(AAT)4	525133	525144
336	contig_13		GAGATATGCCTATGAGACGC	54.978	ATTGTGGGTTCATCTTGTTC	54.848	264	(AAG)5	534297	534311
337	contig_13		TCAGCCTTTTGTCTGATTCT	55.07	TCATCCTCAATTTCATCCTC	54.993	235	(ATGAAG)3	535783	535800
338	contig_13		GTTTAGAGCAATCTAGGCGA	54.967	AAAATCACAAGACAGGGCTA	54.959	356	(GTAC)3	539420	539431
339	contig_13		AAAAGAACAATGTCGGCTTA	55.139	GTAATGTGCACAGTGAAACG	55.139	271	(GA)13	546715	546740
340	contig_13		GGTCAATTCTCCTCCACATA	54.946	AGCAAAACTTCAACGACAAT	55.03	394	(AAGC)3	553503	553514
341	contig_13		TGTTTGCTGGATCATCATTA	55.041	AATCAAGATGCGTGTCTTTT	54.946	317	(TTC)4	553743	553754
342	contig_13		TGTTTGCTGGATCATCATTA	55.041	AATCAAGATGCGTGTCTTTT	54.946	317	(ATGATA)3	553863	553880
343	contig_13		CCTTACCAGCCGTCTATCTA	54.692	TACGTGTTACCACACATCCA	55.737	352	(GCATG)3	554449	554463
344	contig_13		CCTTACCAGCCGTCTATCTA	54.692	TACGTGTTACCACACATCCA	55.737	352	(GCGTG)3	554464	554478
345	contig_13		CAGACACCATTGGAGAGACT	55.084	TTAATCTTTCGTCATGGACC	55.134	384	(CGC)4	556784	556795
346	contig_13		CAGATATTGCACAGGGATCT	55.154	ACAGTGGCGTAGAGTTGATT	54.877	240	(AGC)4	570330	570341
347	contig_13		TGGAGTCACAAATTCACAAA	54.986	ATATGACAGATCCACCTTCG	54.983	308	(GT)7	572285	572298
348	contig_13		ATAGTTCTTGAGAAGCAGCG	55.03	ATGCACGCCTATCCATATAC	55.16	368	(TGCTCC)3	577980	577997
349	contig_13		CACAGGCCTTGCTATAATTC	55.092	AATTATACCGACAACATGGC	55.046	284	(ATAG)3	579984	579995
350	contig_13		TTGACTGCATCAGTTCATGT	54.989	CACAGAGACAAGGTTTGGAT	55.103	399	(CA)10	581632	581651
351	contig_13		AAATTGACATGCAACTGACA	55.011	TGTATGCACGGAGTAGAGTG	54.784	368	(AGA)4	581941	581952
352	contig_13		CCCGTTAATACCTTGACAGA	55.263	AGGCAGTCAAGTCCACTAAA	55.024	289	(GCT)4	597184	597195
353	contig_13		GGGCTTTCAGTATTCCTCTT	55.128	TTGAATACCTGACGGCTAAT	54.932	255	(GGCA)3	600605	600616
354	contig_13		CAACGACTTCTGTGGAGAAT	55.276	ACAAATTCAGCCCGTATAAA	54.952	382	(GAC)4	607870	607881
355	contig_13		TTCTTCAAGTGCCTGATTTT	55.088	AAACTCAGCATAGTCGCTGT	55.216	282	(GTCCTT)4	612246	612269
356	contig_13		TTCTTCAAGTGCCTGATTTT	55.088	ACAAAGACGAAGAAGCAAAC	54.735	365	(AG)9	612499	612516
357	contig_13		GAAAGCACATTCCATTCATT	55.121	ATCCGCGTAGAAGATATTGA	55.011	222	(GGCAGC)4	622492	622515
358	contig_13		GAACAATCTCACAGTCCCAC	55.355	AGATCCTCAAGTTCCCTGTT	55.276	290	(CGC)4	631204	631215
359	contig_13		AGTTCCAGCTGAGATTGCTA	55.276	GCACTTTCGTATCGAGTTTC	55.111	398	(AG)10	644224	644243
360	contig_13		GGAGATGCTCTTGACGATTA	55.457	ATCTTTCTTTACACCGAGCA	55.123	348	(TGCT)3	645561	645572
361	contig_13		ACTGCTGCTTCTGCTTCTAC	55.084	ATTGATTATTGATCGATGGC	55.007	354	(GTTT)3	648657	648668
362	contig_13		ATCGATCAATAATCAATGGC	55.007	GCTAACAAGGCTCTGAGAAA	54.994	269	(CTTT)6	648941	648964
363	contig_13		TAGGTCCATCTCGGTGTTAC	55.07	TCAAAGAGATGGAAATTGCT	55.004	373	(GAA)4	651154	651165
364	contig_13		ATCCCAATCAGATAGACGTG	54.983	ACCACTAGAGACAAGCTCCA	55.003	325	(TAC)7	651965	651985
365	contig_13		GACAGGTCCAAGGTATCTGA	55.013	GGCTGCTAGAGACTTTTCAA	54.994	242	(CTA)4	652120	652131
366	contig_13		ACCGTTTAAGAGAAAGAGGG	55.218	GGTTACTTGCATGTACCGAT	55.111	201	(AT)7	660412	660425
367	contig_13		GAGAGTGGGAGAGAAAAGGT	54.976	GGCAAAATACATTGGACATT	55.011	351	(TCT)4	675271	675282
368	contig_13		ATTTAGGGCTAGTTTGGACC	55.022	AGGATGAGCTACATTCCAGA	54.848	369	(CCT)7	678629	678649
369	contig_13		AAGTAGCCCAAAGAAGGATT	54.746	ATCCTATGATGTCGTCTTCG	55.154	394	(ATGT)3	682375	682386
370	contig_13		CTCCATGCTTCTTTCATTTC	55.004	AGGTACTCTTGCTACTCCCC	55.067	233	(TC)6	696021	696032
371	contig_13		GAACGTGGTCTTGATCATCT	55	GCTCTAGGCTCGATGTAGAA	54.946	220	(CTGCTT)3	696472	696489
372	contig_13		GAGGCTTGTACAGGTCTGAG	55.003	GAGATGGAGAGAAAAGGAGG	55.501	391	(CCAG)3-(CAA)4	697254	697285
373	contig_13		ACAACAACAACACTTCAGCA	55.174	GATGTGTATCAGAGGAGGGA	54.922	334	(CTCG)4	697470	697485
374	contig_13		CTGAGTTTGTCTTAAACCCG	55.055	TACTACTGTGAAGCGCATTG	55.155	206	(TC)6	698504	698515
375	contig_13		CCAGAGAAGTCAAACTCGTC	54.965	CTAAAGCGGTCATGGTTTAC	55.014	295	(CTGCAA)5	700507	700536
376	contig_13		GTAAACCATGACCGCTTTAG	55.014	ATGGAGATGGAGATGGAGAT	55.845	268	(CCATCG)3	700821	700838
377	contig_13		GTAAACCATGACCGCTTTAG	55.014	AGGCTACAATCTGTGCTCC	55.376	361	(CCATCT)4	700839	700862
378	contig_13		TTCTCTTCCGTGATTTGTCT	54.899	CGTTGATGTCAGTAGTGGTG	54.954	267	(CTGC)3	701613	701624
379	contig_13		CACCACTACTGACATCAACG	54.954	GAGCTTGGGTAGACTCTGTG	55.003	347	(ATGT)3	701829	701840
380	contig_13		CTCAACCCCTACACCAGATA	55.083	ATCACAAGCCTGTAAAGCAT	54.982	354	(CCATG)4	704401	704420
381	contig_13		GGTAAGATGCTGTGATGGTT	55.057	AGCTGACTGCACCTATGAGT	55.028	260	(CCAG)3	705340	705351
382	contig_13		TTTGAGTTTACTGGTCACCC	55.12	GAGCTTCCAGCTGATTACAT	54.596	385	(GAGATG)3-(GCTTC)3	708112	708207
383	contig_13		ACTTTCTTTGCCTCCTTTTT	54.947	AATCGGTATCCCTTTCTTTC	54.909	211	(TTCT)3	710973	710984
384	contig_13		ACGAGTTTGACTCCTTTCAA	54.987	GCATGAAGATTAAGCGAGTT	54.792	276	(AT)7	711362	711375
385	contig_13		GGATGAAGGCTCATGAATAG	54.786	GTCCATCATCCACTTGACTC	55.265	334	(GTCTT)3	723261	723275
386	contig_13		TTTGTCAATTTGGTCTTGTG	54.561	TACAGTGCCCAACACTATCA	55.063	392	(AAGA)3	727773	727784
387	contig_13		TGATAGTGTTGGGCACTGTA	55.063	CAGCTGCAAGTGTGAGATTA	55.101	223	(TATG)3	728226	728237
388	contig_13		TGAACAATACTGAACACCGA	55.025	CATATCTACGGAGCAGGTGT	55.276	360	(CCAT)3	731726	731737
389	contig_13		TCATGACGGTATTGAACAAA	54.956	GCCTAAGGTGATAGGGTTTT	55.022	284	(AATGA)3	765726	765740
390	contig_13		GCTAACAGTGGTCAGAAAGG	55.024	CTTCATTTGGTGGTGAAGAT	55.033	327	(TA)6	771721	771732
391	contig_13		AGGTGTTGGTATTTGGTGAG	54.987	TATAGAACGCAAAAAGAGCC	54.986	264	(TAGG)3	783170	783181
392	contig_13		ACAAATGCCCAAATTGATAC	55.011	CAAGGATCCTGTTTATTTCG	54.909	258	(ACC)4	789487	789498
393	contig_13		GGGCGTATCTGTTGTATGAT	55.027	AATTGGAGTCATTGGCATAC	54.991	205	(TGGT)3	796062	796073
394	contig_13		GTAAGTGGCGTTTTTGACTC	55.03	GAAAATAAGAGGTCAGCGTG	55.123	393	(ATGG)3	798171	798182
395	contig_13		GTAGCTAAAGGCATGATTGC	55.24	CGTTCTGTCTTTCTTGTTCC	54.987	398	(TGTA)3	822701	822712
396	contig_13		TTACAATCGCTCTCCATTTT	55.058	GGCCAGAGATCTACCTTTTT	55.128	241	(TTA)7	827076	827096
397	contig_13		CATACTAGCGAGCCTCAATC	55.24	AGCACACGTTTTTCATCTCT	55.011	272	(AAGA)3	848037	848048
398	contig_13		CGCAAGCATGTCATATAGAA	55.001	GGCGACAGAATAGATACAGC	55.063	382	(TTTC)4	873375	873390
399	contig_13		ATAACAACAGCCTAAAGCCA	55.173	AGGAGACAAAAGAAGAGGCT	54.904	379	(TCCTT)3-(TTC)4	878633	878688
400	contig_13		TTTTTCTTTAGCTTCCCTTTT	54.473	AACCCTAACCCTAACCCTAA	54.514	317	(TTA)4	911598	911609
403	contig_14		CACACACAGCAGAAAACCTA	54.838	AGTTTATTGCGGGGTAGTCT	55.518	379	(ATAA)5	1754	1773
404	contig_14		AAACATTAGAATAAATAGGCCA	52.79	TGTTCCTCTTAAGTTCTTGTTCT	54.284	356	(ATAA)3-(ATA)4	2402	2466
405	contig_14		TGCTTTAAATACTTTAGCTCCTT	54.015	CCCTAAGGCCTAGCCTACTA	55.53	393	(TAAA)4-(ATA)5	3068	3171
406	contig_14		ATTCCCAAGGGATAAACCTA	55.197	GGGTATATGTAATAGAGAAACCTT	52.172	334	(AAT)5	5133	5147
408	contig_14		TTTATACAGCGTGTGTTTCG	55.005	TCCAAGGAACTTTACATCTGA	54.947	361	(AAT)5	22496	22510
409	contig_14		AAGGTTACAACGTCTGCATT	54.901	CTGTGTAGCTTCTGAGGGTC	55.003	358	(CTAGTA)3	37298	37315
410	contig_14		GATCCTGATGAATTCCAAGA	54.993	CCAATATTCCTGATTCCGTA	55.114	350	(TGG)4	38089	38100
411	contig_14		TTAGCTGTTAAAAAGTGCCC	54.911	TTGGAATCAGTCACACAAAA	54.986	351	(AAGCCC)4-(TC)10	39490	39584
412	contig_14		GCAGCAAGAGAAGCTACAAT	55.018	CCTACAGATGAGAGATTCGC	55.02	371	(CATG)3	60960	60971
413	contig_14		AACTATTTGATTGAATGGCG	55.343	AGTTCTACACAGCTTCTCGC	54.915	376	(TGA)4	63977	63988
414	contig_14		GATGTACTTTGCGAATTGGT	55.24	GCAGCTTTAATTAACGGAAA	55.005	341	(TACT)3-(TGC)4	76850	76933
415	contig_14		GCTGGATCCTGTATTCCATA	55.086	TCGCTCATTCTTTGGTCTAT	55.04	294	(CCAA)3	91972	91983
416	contig_14		CTTTGTGATTTGGGACTAGC	54.959	TTGTCTGCAGCAGTTGTTAG	55.19	285	(CTGAT)3	159728	159742
417	contig_14		TCCTCTTCTCCTTCAAGACA	55.027	TGGCACAGCTGTTACTATTG	54.984	297	(TCATG)3	188887	188901
418	contig_14		CTTATAAATCGTGCCTCTCG	55.263	TGTTTTACAGGGGAGTCTTC	54.324	246	(TCTCT)3-(AATCA)5	191073	191207
419	contig_14		CGGATTCTACTTGAACCTTG	54.971	CAAACGAGGACAGAAAAGAA	55.595	340	(CAGAGA)5	191660	191689
420	contig_14		TTCTTTTCTGTCCTCGTTTG	55.595	CAAGAGGAGGATTTTGTCAG	54.913	283	(TGCCT)3	191977	191991
421	contig_14		CATGTCTTTGCTTCTTTCCT	54.662	CAAGAGGAGGATTTTGTCAG	54.913	214	(TGGCAA)5	192168	192197
422	contig_14		AGCTCTAGAGGACGAGGC	54.681	TTGTTAGCATCAGCACACAT	55.227	390	(TGC)6-(CGA)6	194857	194958
423	contig_14		GCATGGAGAAGAAGTTTGTC	54.886	AGCTCACAGTTGGCAGAAT	55.909	255	(CAGGGA)3	195886	195903
424	contig_14		GTCATCTTCCACATCCAGAG	55.458	GCTTTTTATTCTTCTTCCCC	54.811	395	(TCC)4	196879	196890
425	contig_14		GTCATCTTCCACATCCAGAG	55.458	GCTTTTTATTCTTCTTCCCC	54.811	395	(GCT)4	197056	197067
426	contig_14		ATGTAAATCAGCTCCTCCCT	55.402	GCATCTCAAACAAACCTCAT	55.191	377	(TCG)4	205336	205347
427	contig_14		ATCCTTGACCAACCTTGAC	54.809	AAATGGGAACGTTATCGAG	55.158	323	(CGA)5	211895	211909
428	contig_14		GACAATAAGGGTTGGCTATG	54.77	GCAGACAAATCAAAAAGGAG	55.088	328	(AC)14	213805	213832
429	contig_14		CAAGGTTGTTGTTCCAATCT	55.12	TTACATGTTGGGGGTTTTAC	54.944	289	(ACTC)5	223767	223786
430	contig_14		TACCATCCGTTCCGTATATC	54.975	AGAAGGATACTCGCTTGTCA	55.107	236	(AAG)4	227029	227040
431	contig_14		GAATTCACCTACAGCAAAGC	55.111	AAGACAAGTCAGACGACCAT	54.635	394	(CTG)5	232259	232273
432	contig_14		GAATTCACCTACAGCAAAGC	55.111	AAGACAAGTCAGACGACCAT	54.635	394	(GTG)4	232462	232473
433	contig_14		CCACAGGTGGAAAAATTAAA	55.241	TATGAAGTCATCATGAGCCA	55.021	322	(AATT)3	234469	234480
434	contig_14		GTCACCAGGAACTGAGAAAA	55.239	TACATGCGTGTGATAATCGT	55.018	324	(ACG)5	235669	235683
435	contig_14		GAGGATAGATGGTGACGGTA	54.983	TGTTTTATGAAATGATGCCA	55.06	376	(GCA)10	237269	237298
436	contig_14		TACCAAGGACTTGGAAGAAA	54.936	CCAGAGTCATTCCAGATGTT	55.013	333	(AGA)6	239333	239350
437	contig_14		ATCAGGGAATTCGTAGCTTT	55.564	GCCAAAGTCGTGTTAGACTC	55.011	330	(GCCTG)3	243291	243305
438	contig_14		ACCGTCACATTCTCATTCTC	55	TCTCGAGTTTTGATATGGCT	55.04	258	(CAAA)3	246672	246683
439	contig_14		GCAGTCCAAAATTAAAATCG	55.075	ACTTACCGTTACGTTCTGGA	54.914	389	(TCG)4	247934	247945
440	contig_14		ATTGGTCCTTTGACTCATTG	55.033	GGAGGAGGAGAGATTGAAGT	54.889	256	(CCAGAG)4	269193	269216
441	contig_14		ATTGGCATCAGGACTAACAC	55.057	CCGTATAAGTAGCTCGCATT	54.898	345	(TGA)5	275084	275098
442	contig_14		CCATTGGACGATTATTGACT	55.004	GAGTTACCGGCGTATAGTTG	55.048	200	(ACAT)3	299506	299517
443	contig_14		TGTTCTTCAAAAGGATTCGT	54.923	TGGTCAGGTGTGTGTATGTC	55.022	210	(CACC)3	312141	312152
444	contig_14		ATCAGCAGCAGTCTCATTCT	55.076	AAATTCTACGAGTGGCTCAA	55.123	330	(TCG)4	314812	314823
445	contig_14		AGCTGAATCTTCTTGGATGA	54.983	GTTTCAGCTGCGTCTTATTT	54.876	351	(GCT)5	316213	316227
446	contig_14		GACTCGACTTCAACCTCAAC	54.775	TGAGCAGTGTTGTGAATGTT	55.083	215	(TCT)4	319394	319405
447	contig_14		GCCTATCAGAGGACTTAACG	54.221	GCATTATTTCCATTTGTGGT	55.011	281	(TAC)4	335084	335095
448	contig_14		AAAAATATTCTTTGGGAGGG	54.942	CGAAACGTTGAATAAGATCC	54.896	384	(GA)8	345861	345876
449	contig_14		CATTCAGCTACATCAACGTG	55.239	CCATCAAGAATATCCATCGT	54.918	376	(ATG)4	347565	347576
450	contig_14		CGTAATCGTTAGGCTGTTTC	55.173	CGCGTTTAAACTCTTTGACT	54.971	368	(CTGCT)3	355048	355062
451	contig_14		CAAGGTATAGCTGCCATCTC	55.075	TTGGTATCTGGAAGAGGCTA	55.052	358	(TGC)4	356935	356946
452	contig_14		TAACGGAATTGGTGACTACC	55.088	GCATCTGGAATAGTTGCTTC	55.027	301	(TGTA)3	366528	366539
453	contig_14		AGCCTGTTTGTTTCTACAGG	54.62	ACCACTTTTGAGTCGTATCG	55.323	227	(GGGCTT)3	375288	375305
454	contig_14		GATTGCAGAGGAGGCTAGTA	54.779	GAGTTGAGCTGTATTCTCGG	55.107	383	(AGCAC)4	375966	375985
455	contig_14		ATCACCGTCTCTTCACAGTC	55.071	GAAAAGTCGAAATTGCAAAC	55.092	378	(GAA)7-(AAG)6	376664	376713
456	contig_14		ATGAGTGCGTGTGACTGATA	55.029	TGGGGGACATTAGACATTAG	55.016	201	(AT)7	380128	380141
457	contig_14		GAGGCATACGAATCAGATGT	55.142	TAGGATATAAACTGGGCGAA	55.041	267	(CTTGA)3	384046	384060
458	contig_14		CAAATCAGGCTTTCTCAACT	54.662	ATCAAAGACATGATCATCCG	55.861	312	(ATGG)3	387760	387771
459	contig_14		CCTACTCTCAGCTGTCCAAG	55.19	ATAAAGCTTGCAGGAGTCAG	54.865	273	(GCA)4	392186	392197
460	contig_14		TTGGTATCGTCAAGCTATCC	55.334	CGAGTCAGGAGATGAGAAAC	54.875	377	(GAGCGA)3	418344	418361
461	contig_14		CTTGTGCGAGACTTCTCTTT	54.891	GTTCGTTATACCGTCTGCTC	54.982	259	(GAAA)3	427811	427822
462	contig_14		GATTGACGATATTTCGCTTC	54.963	TGCTTCCTTTAACGTGAGAT	55.123	320	(GGAG)5	428043	428062
463	contig_14		TGATCCACCCTGCTTTATAC	55.169	CCTTAGAACGAAGACATTGG	54.971	251	(TCC)4	433734	433745
464	contig_14		ATGCCATCTTCTTCTTCAAA	55.004	GATGGAATTTTGGAATCTGA	55.013	389	(AGA)5	446060	446074
465	contig_14		CGGATCTTCATCATCATCTT	55.03	CTCAAAGGTGGAACAAAAAG	55.02	286	(TCT)4	447879	447890
466	contig_14		CATACCTTCTTCTCCGTCTG	54.95	AAATGTTGAAACGACAGCTT	55.03	202	(TTGT)3	449769	449780
467	contig_14		CCCTCATACGACATCTTCAT	54.983	AGTAGATTTGGTGCATGAGC	55.396	214	(CAA)4	460891	460902
468	contig_14		AAGGTCAATGTGGTCAAGTC	54.913	GGAGATGGTGGTGAAGTAGA	55.013	221	(TCA)4	461525	461536
469	contig_14		AGCAAAAAGACAAAGCTCAG	55.078	AGCATGAGGCTGAAGTAGAG	54.84	340	(TTTTC)3	462996	463010
470	contig_14		CACAGATGTGTACATGGAGG	54.673	CGCTAATAGTGGAAGGATTG	55.104	249	(GTGTGC)3	467213	467230
471	contig_14		CACAGATGTGTACATGGAGG	54.673	CGCTAATAGTGGAAGGATTG	55.104	249	(TCAA)3	467346	467357
472	contig_14		GGTTAATTATTCATCAGCCG	54.872	ATTCGATCTCGACAAGGTTA	54.873	352	(ATTC)3	477362	477373
473	contig_14		CAGGATTCTTATGCTCAAGG	55.052	AGTGATCAAGACCAATACGC	55.228	400	(CAG)5-(CAG)5	487461	487571
474	contig_14		CCTTTGGTCTGAGAAACAGA	55.424	CAGTACGTCAACCCCTCTAT	54.23	393	(GCG)4	500931	500942
475	contig_14		CAGCTCTAGCTCCCTGTTAG	54.62	ATAAATCGTCGAGAAAGCAG	54.805	260	(TTCCTA)3	569853	569870
476	contig_14		TTCAATTTTTCTGAATGGCT	55.023	TCATTTGTATTTGCACAAGC	54.869	297	(AAG)4	572537	572548
477	contig_14		CCATTCTTCCTCTCTTCCTT	55.089	AAGCCTTCACTACTGCTGTC	54.744	305	(CTG)7	603969	603989
478	contig_14		AAATCCTCCTAGAACAAGGC	55.128	CAATTAATCCTCGTCGTCAT	55.169	341	(AAG)4	609336	609347
479	contig_14		TTAACACTCAAAAGGCCAAT	54.979	GTTTGGACATTCTGGTTCAT	54.848	333	(ATAG)3	628091	628102
480	contig_14		GGATATGAGTCCTTGCACAT	54.97	CTATAGAGGCCGGATAACAG	54.227	291	(AAAC)4	638890	638905
481	contig_14		TCTATTTCTCGGTTCATGCT	55.04	GTTGTTGACCTTTTCGTTGT	55.192	237	(CGC)4	648355	648366
482	contig_14		ACGAATATCAAGTGCGAGAT	54.896	GGAAACAAGAGAGGGAACTT	54.997	301	(TATCA)3	652698	652712
483	contig_14		AGAAGCGGAAAGTATTGTTG	54.727	TGACTGTTGGTCATCGTCTA	55.003	234	(CTGAG)4	654738	654757
484	contig_14		GCCTCTCTAGTCAAAGCTCA	54.974	ACATTGTGGAAAGATTCGTC	55.02	253	(CAA)4	674193	674204
485	contig_14		TATAAGAAGATCCCCAGCAA	54.988	ACGAGCTGCTTCAATATAGC	54.989	344	(AATC)3	675739	675750
486	contig_14		TAGCAAAGTAGATTTTCCGC	54.986	CCGCTATAGCTTCGATCTTA	55.108	377	(GTC)4	680694	680705
487	contig_14		AAGTGGTGGAGCTGAATAAA	54.959	GCGACTTCTCATCTGGTCTA	55.536	345	(TGT)4	681895	681906
488	contig_14		TAGACCAGATGAGAAGTCGC	55.536	AATTCCTGTAACACTGCCAT	54.648	388	(AGT)4-(AGT)4-(AGT)4	682193	682318
489	contig_14		ACGCATATAAGCGACTTACC	54.728	TAGTTAGGCACCAATGGACT	54.829	337	(TA)6	684040	684051
490	contig_14		TCAAGGTAAACAAGAGGCAT	54.959	ATGAAATATGCTACGGGATG	55.137	302	(ATC)4	713051	713062
491	contig_14		CCTAAACTATGCAAGCGACT	54.923	GTGGTTGAGCTTCTTCTTTG	55.156	377	(GAC)4-(CGA)4	735231	735268
492	contig_14		CTCAAGCTCCAAATCCATAC	54.873	GTCATGTGAGACATTTGCTG	54.989	268	(ACGCAA)5	735663	735692
493	contig_14		ACCATAGCAACCAATTTCAC	55.075	TTCTCGCCTAGATTATTTGC	54.906	338	(GAC)4	746433	746444
494	contig_14		ATAGCAGAGCCAAGCATAAG	55.002	ATATGCAGCTCATTACGGAT	54.871	361	(AG)6	747243	747254
495	contig_14		GCTTTCAACAACAACATTGA	54.722	GTTCGTGAGAACTGGAGGT	55.058	350	(TCC)4	748263	748274
496	contig_14		GAAACTTTCCTGCCATCATA	55.299	CAAAAACACATCCGAAGATT	55.217	303	(TATCA)3	762956	762970
497	contig_14		AGTCAAGTCGCTGGTTAAGA	55.192	AGCCTGAATTGAGAATTGAA	55.004	285	(TTCTT)4	772748	772767
498	contig_14		AGAGAAGTGAAGTGGGTGAA	54.789	TAATCAAGCTCACATCCACA	55.112	350	(GAA)4	776979	776990
499	contig_14		GCATGGAATCAAGAAGAGAG	54.983	TAATCAAGCTCACATCCACA	55.112	244	(GA)7	777155	777168
500	contig_14		GGCTCAAGTGAAGATGACTC	54.86	ACTTCAACTCAAGCCAGGTA	55.024	334	(GAGCTC)3	780282	780299
501	contig_14		AAGAGCAAGTGTTAGCAAGG	54.95	GGACTCCTTCTTCAAGCTG	55.039	399	(GCG)4	784526	784537
502	contig_14		AATGCAGGTCCTGGAATAC	54.958	GCTATGCAAGCTCTGAAACT	55.018	361	(AGA)5	786074	786088
503	contig_14		GTCCTCACAGACACCCTTTA	55.103	GACGTTCAATCTGCCTTTAC	54.946	318	(GAA)6	790639	790656
504	contig_14		TTGCTCTGATGGAGATTTTT	55.004	GGCGAGTTCGTGTAATGTAT	55.275	202	(GCTGA)3	793063	793077
505	contig_14		CCGAGTTGATACCAGCTAAC	54.994	GCATCTTGGCCAACTTATAC	54.919	291	(AGC)4	800141	800152
506	contig_14		CGTGAATCAATGCAAAGTAA	54.883	AAGTCTGCTTGAGCTTTCAG	55.06	382	(TTTTG)3	832993	833007
507	contig_14		CTCTTCTCTAGCTCCGTTCA	54.987	ACTTGTAGAAGAGGAAGGGG	55.045	286	(CGG)4	841491	841502
508	contig_14		TACGAGAAGTTTGGTTTCGT	55.043	AGGGTGTTCAAACTAGCAGA	55.024	218	(AT)7	847258	847271
509	contig_14		CAGCTTTTGCTGATTTTTCT	55.014	TTTACTCTTCTCCTTTTGCG	55.026	346	(AGCTT)3	848564	848578
510	contig_14		AAGCATACGAGAAAGACTGC	54.852	TCCAACAAATCATAGAACCC	54.967	306	(AAAAAT)3	850504	850521
511	contig_14		ACGAAGACAGTGGTGTTGTT	55.566	TTGTTGCAATTTCTACCCTT	54.979	389	(CCA)4	875369	875380
512	contig_14		ACGAAGACAGTGGTGTTGTT	55.566	TTGTTGCAATTTCTACCCTT	54.979	389	(CCG)6-(CTG)4	875381	875439
513	contig_14		ATGCAAACGAACAGAAAGTT	55.03	TTCGTTCTCGATTCTCATTT	55.004	272	(GAGATG)3	877649	877666
514	contig_14		CTTCCGGAGAGAAAATCTG	54.984	GGTCGAATAGTGTGTGGTTT	54.974	400	(GACGGC)3	879053	879070
515	contig_14		GGACGAAGTACACAACCAAT	54.974	AGGGCTTTATTAGGAACCTG	55.187	276	(CAAT)3	880202	880213
516	contig_14		TTGAAGAGACGAACGATTTT	55.088	AAATTCTATGGCTACCCCTC	54.943	358	(GAAT)3	899281	899292
517	contig_14		AGCCTATCAAACGGTCACT	54.777	CTTGGACACAGAAAAAGAGG	55	237	(TCTT)3	899883	899894
518	contig_14		GAGTCGCTCAAGATCATCAC	55.803	ACAATCATGTCGTTGACCTC	55.85	200	(TTTGCC)3	900875	900892
519	contig_14		AGGCAGCAGTCTGAATACAT	54.961	GAAACACAAAGTCTTCCTCG	54.987	392	(TTGA)3	902033	902044
520	contig_14		TGGAAAAGAACGAAAACACT	55.007	TTTGGCTAGATGGTCAAGTT	54.959	369	(CTT)7	908507	908527
521	contig_14		GTATAGGTTGATGGGGTTGA	54.836	AGCCTTGTCATTTCTCAAAA	55.088	357	(TGA)4	912113	912124
522	contig_14		GCCAATAACCGTTACGATAG	54.986	GTGAATGGTGAAACGAGTCT	55.09	306	(TTC)4	919857	919868
523	contig_14		ATCTTTCTGATTGGGCTGTA	54.873	ACAGTTAGATGCTTGCCAAT	54.982	221	(TAT)4	923289	923300
524	contig_14		TGTTGGTCAATGATGATGTC	54.999	ATGCCGTTCTAGATCTCTCA	55.02	297	(TGA)4	925232	925243
525	contig_14		GTGTAATTGCCGACTGATTT	55.24	GGTTGATTTGACTTCTACGC	54.946	273	(GCTCCT)3-(GTCTC)4	943973	944016
526	contig_14		ACTTCCACCGCTAGTACAGA	55.06	TACATATGAGCGTCATCCAA	55.079	366	(GCA)4	945052	945063
527	contig_14		ATCATCGCCAAGTCTACCTA	54.909	GGATAAGAAGAAGGGGAAAA	55.043	343	(ACA)10	945714	945743
528	contig_14		AGTATCTTGAAGCCAGGACA	54.937	GCTCACAAAGTTGAAGTTCC	54.974	275	(CCAG)3	948467	948478
529	contig_14		CAGCAAATATGGTGAATGTG	54.994	CATAGAAAGAGAGTCCCGTG	54.95	395	(TG)6	954002	954013
530	contig_14		CTCCTCATTTCTCATTTTCG	55.016	CATTTCTTGTCCAAGATGGT	55.033	297	(CA)6	968943	968954
531	contig_14		CGATACCCCTACTTTTTGTG	54.866	CTAGGAGAGGGGAGCTAAAG	55.062	205	(CCAT)3	970035	970046
532	contig_14		CGATACCCCTACTTTTTGTG	54.866	CTAGGAGAGGGGAGCTAAAG	55.062	205	(AG)7	970048	970061
533	contig_14		TTGTTGTCGTACCAAACTGA	55.114	GGATGCTTCTACTTTTCGTG	55.123	260	(AATTGC)3	970455	970472
534	contig_14		TTGTCAAAGGTGGCTTATTT	54.979	GCTGTCGCATATGACACTAA	54.882	219	(TTG)4	971617	971628
535	contig_14		GTATATGTAGCAACGGAGGC	54.954	GTCCTGTAGCTCATTTCGAG	55.107	347	(CAGCA)5	973571	973595
536	contig_14		ACTAATCTGCAAGCCTCAAG	54.865	CCTTCTTTGGGGAATAGACT	54.982	222	(GCT)4	975519	975530
537	contig_14		TGGCACTCTTATACCCTTGT	54.829	AGCCCAGTCAAAAACATAAA	54.979	332	(TGCAT)3	980122	980136
538	contig_14		ACTCTCGTATGGAAAGCTCA	55.107	GGGGTATCAATAAGACGACA	55.004	287	(ATAC)3	987499	987510
542	contig_14		TGCAATAAAGAAACCTTTAGC	54.234	AAATTCCTAAGGGATAAACC	51.81	330	(AT)6	997038	997049
543	contig_15		CCCTAAGGCCTAGCCTACTA	55.53	TGCTTTAAATACTTTAGCTCCTT	54.015	393	(TTA)5-(TTTA)4	1101	1205
544	contig_15		GTTTAGAATAAGAAGGCGCA	54.986	AAAAAGCACTAGTAGATAAAGAGA	51.153	345	(TTA)4-(TTTA)3	1806	1870
545	contig_15		GGACATAGGCCATACCACTA	55.04	CAGAGACGCTGCTAATAACC	55.321	376	(AT)7	28812	28825
546	contig_15		CGCACCTATATACAACGTCA	54.788	GATTGTCGTAATGGTCTGGT	54.886	363	(CCT)4	52004	52015
547	contig_15		TCCACCATATCCATTTTCTC	54.881	TCTTGCACCCTTGTATTTTT	54.979	378	(TTC)4	55607	55618
548	contig_15		CTAATAGAGGGGAGGGAAGA	55.072	TCCCTCTTGTTGATCATTTC	55.081	392	(TTTC)3	60005	60016
549	contig_15		AGAAACTCTGAAGCAACAGC	54.877	CAGGTATGAGAGAAGGGTGA	55.202	293	(TGGA)3	60649	60660
550	contig_15		CTAAATGATCGGCCTCTCTA	54.734	TGTTCAAGGAAGAAGGAAAA	55.065	393	(AGCCA)3	62666	62680
551	contig_15		TATAGCCATTTCGGGAGTAA	55.041	ACCCAGAATGGGAGATAGAT	54.993	275	(TCG)5	92821	92835
552	contig_15		CATCTTGGATTAGAGCTTGG	55.052	TTTTGCGAGAGAAAATAAGG	54.965	288	(AATAA)5	97501	97525
553	contig_15		ATGCAGTCTGTCGAGAAGAT	54.899	CTATTTAGCCTGCAACGACT	54.923	348	(CTGG)3	104788	104799
554	contig_15		AAGAGCACTCGTCCTTTGTA	55.192	CGATTTGTTCTCCCTTTTTA	54.651	367	(CGT)4	119285	119296
555	contig_15		AGATCTTCATCGACCATTTG	55.118	TAGGTACATGTATGCGGTGA	55.031	300	(CCAGT)3	133587	133601
556	contig_15		CTGTTCGTCTAAATTCGGTC	54.959	GCCATTCGTAGTAATTGGAG	54.932	384	(TTTTG)3-(ACCAG)4	134132	134204
557	contig_15		AGATACCAGACCAGACCAGA	54.556	AGTACACAAGGGATCACCAA	55.412	378	(AAAG)3-(GCC)4	134333	134427
558	contig_15		CTATACAGGCAAGTCGGTTC	54.994	GCAAATAATACAAAATCGCC	55.035	205	(CAG)4	153031	153042
559	contig_15		CGAGGTCTGATTCATCATTT	55.118	ACCAGCATCAGCATCAGTAT	55.697	216	(ATGCT)4	160198	160217
560	contig_15		GAGAGCACAAGACTACGGAC	54.99	GATACCCAGAAAAGTGCAAG	54.959	221	(AAG)4	162269	162280
561	contig_15		ATTCTTATCCATCACAACCG	55.004	GCATGAGAGGTATGAGAAGC	55.007	298	(AAAC)3	166104	166115
562	contig_15		TTTTGTGTTTGCCTCTTTTT	55.184	GCAACTCAGCCTTCTTTCTA	54.994	398	(GATG)5-(TTGC)3	182089	182178
563	contig_15		CTTAGGCTACGAAAACGAGA	55.06	AAGCTCTCTTCTCTTCCACC	55.311	395	(TGTTTT)3	182950	182967
564	contig_15		CTGTTTGCTCTCTTCTCACC	55.14	ACTGCCAGAATACACTCCAC	55.127	383	(GAA)4	184807	184818
565	contig_15		ATCCTGCACCTGTTTTCTTA	54.959	TAAGAACCCATTTTGCATTT	54.918	335	(TCTTTT)3	187205	187222
566	contig_15		GGAAAGAGCTCGTATGCTAA	54.967	CATGTCACTAAACTCGCTCA	54.924	329	(TGC)5	188289	188303
567	contig_15		TTCCTTTGCTTACTCGTCAT	55.123	GGATGGATTACGTGCATATT	54.963	306	(GCA)4	191908	191919
568	contig_15		CGTCATAAAGCAACATGAAA	54.883	ATTTGCAGCTTCTGGTACAT	54.982	374	(ATCAA)3	196659	196673
569	contig_15		ATCAACACCATCTCCATCAT	55.048	GGCTCTTACGTTATTCGATG	55.092	312	(TCATCC)3	199690	199707
570	contig_15		GCAGGTAGAAAGCTTGAAGA	54.994	CGGTTTGCGTCTAATATACC	54.986	293	(CAAG)3	221024	221035
571	contig_15		TTCTCAATGTTGATTGCTGA	55.252	ACGAGCTGTCATTAATTCGT	54.982	208	(GACGAA)4	266931	266954
572	contig_15		GTCGAGCTTCTTCTTCGTAA	54.994	TCTGCCCTTGTATTGAAGTT	54.959	352	(GCTG)3	272065	272076
573	contig_15		CATATGCCGTCTCCAATACT	55.205	ACATAGCCTCACATGCTTCT	54.961	391	(TGGA)4	281340	281355
574	contig_15		ATCTTGAGCACGAGCATTAT	55.063	TCTTTAGACCTCCTTGACGA	55.083	353	(TGT)4	290503	290514
575	contig_15		GATATTGACAGGGCTGTGTT	55.057	ATGGCCAAAACTGACTAAGA	54.959	385	(TTG)6	290517	290534
576	contig_15		CTGACCGACTTTGTCTTCAT	55.276	TTGAGAATAGTCATGAGGGG	55.13	338	(GCC)4	292559	292570
577	contig_15		TCGTGTCTGTAGCTTGTGAG	54.993	AACGGTGTTTAATCCACATC	54.909	356	(TTGA)3	294993	295004
578	contig_15		GATTTCTCTCTCGCTGTTTG	55.24	CAATTTGAGTTACTGCGACA	54.947	400	(GAAAA)3	295549	295563
579	contig_15		CCTGCTGGAGCTAATCATAC	55.075	ACCTCTTCACTATCCCACCT	55.145	331	(GATG)3	299579	299590
580	contig_15		AAGATTTCCTGTTGCAGAGA	55.07	ATCGTGAAGTCGAGCTACTG	55.655	263	(TGTAGC)3	303603	303620
581	contig_15		CCTGAACAAGAAGGTCTACG	55.037	AGATCTCGACAACAGAGTCG	55.443	290	(TCA)4	306495	306506
582	contig_15		ATTCAGCACTCAAGTTTCGT	55.011	CATCAAGACACCTTCCATCT	55.013	352	(TTTC)3	308956	308967
583	contig_15		GTGTCGTAGCCAGACGAG	55.171	CGCCAAAATAGATAGCACTT	54.864	253	(TGC)4	311960	311971
584	contig_15		GTGTCGTAGCCAGACGAG	55.171	CGCCAAAATAGATAGCACTT	54.864	253	(GCAC)3	311974	311985
585	contig_15		AAGTTGACAGTGACACCTCC	54.982	ATCTTTGTTCTTTTCCACGA	54.923	335	(AC)10	321252	321271
586	contig_15		CAGCTCTGTTTACCATGACA	54.745	TACCTAAAACGTTGGAGAGC	54.727	307	(GAA)4	325538	325549
587	contig_15		ATATTTTATCTGGGGCATGA	54.629	CAACAAGCACAGATGAACAC	55.083	344	(AAAAGA)3	335506	335523
588	contig_15		CTTGGTGAGGAGGAGAGG	55.622	CTCTCTGTTACACGGCATCT	55.485	364	(GAGGC)3	349168	349182
589	contig_15		ATGATGGTCAAGATGAGAGC	55.087	TTTCCTTTCAAATGACGATT	54.861	294	(TTGCG)3	351636	351650
590	contig_15		TAAAGTGCGAGACCTGAGAG	55.799	CGCAATAGAAAGAGAGGAGA	54.923	244	(AG)6-(AGCG)3	354353	354412
591	contig_15		ACTCAGTAGACTAGCGCAGG	54.965	GTGGGAAATGGTTGAAAATA	54.988	257	(AAC)5	354750	354764
592	contig_15		TATTTTCAACCATTTCCCAC	54.988	CTGCAGCTAAGAAAAGAAGC	54.923	387	(TCT)4	354993	355004
593	contig_15		AGGACTACTATAATGCCCCC	54.821	ATTGAAGCAAACAAGATGCT	55.111	397	(TCA)5	357677	357691
594	contig_15		TAGGCAAGACTAAGGCAACT	54.474	CATCCTTGAAACGCTAATTC	55.058	356	(AGCAGT)40	363523	363762
595	contig_15		CCTCTCTTCTCTCGTAAGCA	54.987	GATTGTTCGTAATAGCCCAG	54.932	363	(CAG)4	377370	377381
596	contig_15		AACATACGCATTGAATGATG	54.475	AACTGCCTGCTAGACGATAG	54.901	397	(GCACT)4	382623	382642
597	contig_15		GGCAAATTATCTGACTCGAC	54.86	CGTTTTGTCTTCCTTTTCAC	55.007	373	(CTTCCA)4	383015	383038
598	contig_15		ATACATGAATTGGTTTTGGG	54.861	AGTGCCACATAGAAACGAAC	55.312	371	(GGC)4	384542	384553
599	contig_15		CATAGGTATATCGGTTGGGA	54.988	AGCAACAAAGTCAAACACCT	54.928	222	(TCG)5	385283	385297
600	contig_15		AGGTGTTTGACTTTGTTGCT	54.928	ATCGATAATGGTCACTCCAG	54.983	317	(TCG)6	385628	385645
601	contig_15		GAGATAGGAAGGGCGATAGT	55.082	TCTTCTCTTCTCCTGCCATA	55.167	356	(TGC)6-(TGC)4	387485	387535
602	contig_15		TACTGGTAGTGATGCTGCTG	54.963	TCTTCTCTTCTCCTGCCATA	55.167	264	(GGAG)3	387742	387753
603	contig_15		TGCATCATAGTAGCATCGAC	54.791	CTTGAGAAATTGTAAGGCGT	54.727	266	(CAGACT)3	391177	391194
604	contig_15		TGAGACGCTCAGATTATCCT	55.02	ATCACGTTTGTTTAATCGCT	55.002	318	(ACTA)4	393683	393698
605	contig_15		ACTACGGCCAAATTCAGTAA	55.014	CATAATCCGGTTTACGAAAG	54.965	356	(TGT)4	395768	395779
606	contig_15		ACTACGGCCAAATTCAGTAA	55.014	CATAATCCGGTTTACGAAAG	54.965	356	(TGC)5	395780	395794
607	contig_15		GTAGGATAATACAGGCGACG	54.967	ATCTGCAGCCAGTATCGTAT	54.933	311	(AAAGG)3	398895	398909
608	contig_15		CTAGTCCTGGTCATGGTTTG	55.594	TACCTGGTTTTCAGCTTCTG	55.63	310	(CTGGC)4	402019	402038
609	contig_15		AATTGGCAGTTGTGATTTTC	55.205	CGTGTCTTATTGCCTTTACC	55.014	274	(ACT)4	403890	403901
610	contig_15		AACCTCAGTGTCAGTAGCGT	54.943	GTTAGTCACTGAATAGGCGG	54.994	236	(ATCA)3	408271	408282
611	contig_15		ATGGACTACACTCTTGCCAC	55.127	AAAATGTTGTCGTCATCTCC	55.02	311	(GAAGAG)3	414298	414315
612	contig_15		AAGCCTCAAACCCATCTTAT	55.409	GAAACAGGTTAAACGCAATC	54.967	308	(AT)7	424435	424448
613	contig_15		GCTAGATTGCCTCTCGTCTA	54.946	AGAGCGGATTTTCTTTTTCT	55.022	330	(AGAAA)3	426356	426370
614	contig_15		AAGTAATGCAAGTGCTTGGT	55.066	CTAACCCTTTCGTTCAGATG	54.971	294	(AGTC)3	446824	446835
615	contig_15		TATTCCGGGCGATATACTAA	55.013	AACTGCATTGTGGAAAGACT	54.84	234	(TA)12	462717	462740
616	contig_15		GTGCTAGCAAAACTCCCTAA	54.889	TCCTTTATTTTTCTTTTGCG	54.984	388	(ACAT)5	468437	468456
617	contig_15		GTTGAAAGAAAGACCGTTTG	55.007	TGTCAAGCTGCTGTAAACAC	55.001	392	(TTTC)6	474123	474146
618	contig_15		AAGACGTTTCTTCCAGTTCA	54.987	ATTCCTGATGCCTACAAAGA	54.873	348	(AAGA)3	485228	485239
619	contig_15		GTTTATAGCTGTGGGAGTCG	54.994	AGCTTGACAACGATTCATCT	54.923	371	(ATAG)3	489290	489301
620	contig_15		GGTCATTGTCTTTGAGTCGT	55.09	TTACCCTACGAGATTCTCCA	54.886	361	(TTA)4	489816	489827
621	contig_15		TTGTGAGAAATTCGCCTTAT	55.058	CTTTGGAATAAGTGAGGCTG	55.135	284	(GTAG)3	494497	494508
622	contig_15		TTGTTGACACGGTGATTCTA	55.025	GTGGAGACGCTGATAAGAAC	54.923	229	(TACC)3	494965	494976
623	contig_15		CAAATTGACCAAATCAAAGC	55.795	ACAGATCGGTGGATAAACTG	55.07	317	(GCTGAT)3	495438	495455
624	contig_15		ACCTAAGGGAAGGCTACAAC	55.084	GTTCTGCCGATTTTCTTATG	55.058	273	(TC)6	498582	498593
625	contig_15		AACTCACAATAGGCAGGAAA	54.959	GACTCTATCGCGAACATCTC	55.007	363	(CTT)4	500694	500705
626	contig_15		ATCATACCTGCAAGATGGAC	54.97	CGAGTCTTTGTAGAGATGGG	54.95	387	(CATCA)3	503504	503518
627	contig_15		CGTAGAGAAACAGGGAAATG	54.971	ACTAGCACGAACCACACTCT	54.943	277	(TGTTTT)3	510072	510089
628	contig_15		TCCAGTCTCGCTTATAGCTC	54.946	TATAAAGAGAAGCTCCACGC	54.967	254	(CTTCGT)3	513224	513241
629	contig_15		TTAGACGGCTGTAGAAGAGG	54.878	AGATTATTGAATACCCGCAA	54.872	361	(CGAG)4	514866	514881
630	contig_15		TTTTCTCTCTGATGATGCCT	54.983	ATAAGCCACTAGGACAGCAA	55.159	332	(TACC)3	524822	524833
631	contig_15		CCTGATCAAATCAGTCCAAT	54.946	CGGTTTCTACAGCCATAATC	54.932	344	(AGTAGC)4	525551	525574
632	contig_15		CCTCTGTCTTCGTATCTTCG	55.12	GTACTGCTCTTGTTGGTGCT	55.557	358	(TGC)4	526264	526275
633	contig_15		GTACCAAGAACACCAAGAGC	54.84	AAGGAAGGTACGGGTAGAAG	55.096	389	(TCCAGC)3	526619	526636
634	contig_15		GAGGGGCAGTATAGGAGTTT	55.004	CCTAGGTATGCACCAAAAAG	55.026	308	(TA)7	530333	530346
635	contig_15		CTTGGAGAGGTTGTGAAGAG	54.979	CTCTGGCACCAGTAAAAAGT	54.62	345	(ACG)4	533580	533591
636	contig_15		CTTCCCAGTCTCTTCATTCA	55.339	AGGACACAAAGAGAAGACGA	54.965	389	(CTT)4	538829	538840
637	contig_15		AGCTCCCATAACATCTTCAA	54.873	ATTTGAAAACCCTCTTCTCC	54.935	395	(TCG)4	540676	540687
638	contig_15		TACGAATTAGCGGGATAAAG	54.82	TGGGCTACTTTCTGTTTTGT	55.043	372	(TGGTA)3	550220	550234
639	contig_15		TTTTCATATGCGATGTGTGT	54.98	CCCAAAAAGAAGGGTAGATT	55.001	206	(AAG)4	554044	554055
640	contig_15		AAGGATGATGTATCGGATTG	54.918	CTTACACTGCAGACAGACCA	54.81	344	(GGC)5	557401	557415
641	contig_15		AGACTAATACGATTCGCAGC	54.827	GCAGCATACATATACGAGCA	55.025	305	(GCACG)3	560099	560113
642	contig_15		AGACTAATACGATTCGCAGC	54.827	GCAGCATACATATACGAGCA	55.025	305	(GCACA)3	560114	560128
643	contig_15		CTCCCTGAAATCCCTAAAGT	54.982	GATATCTCTATTCGTGGGCA	55.252	293	(CCCAT)3	562545	562559
644	contig_15		TCTTCAACCAGTTCTTCGAC	55.412	TCTCTCTAAGGGAAGCCTCT	54.997	345	(CCATCA)3	564216	564233
645	contig_15		ATCTCAGTCTTTTTCACCCC	55.7	GGAAGAAGCAGTTCATTCTG	55.07	363	(TC)7	565405	565418
646	contig_15		TGAGCTCAGCTTTTTCCTAC	54.994	GTTTCATTCAACAAGCTTCC	54.909	309	(TC)6	571423	571434
647	contig_15		TCATATGTATCGAATCGTCG	54.572	GTGCCGGTCTTGAGTATAAG	54.994	218	(CGCTT)3	573697	573711
648	contig_15		TAGCAATTCTGTGGGGACT	55.659	GATGGATCAACCCAAAAGT	54.746	309	(CAG)6-(CAA)17	575755	575874
649	contig_15		AGACTTGGCTCTCCTTTCTC	55.311	AGGGATATCCTTTGTTCGAT	55.172	396	(CAG)4	576395	576406
650	contig_15		ATTATTCCATCTGCTCGAAA	54.975	ACGGCTAAACAAGTCTGGTA	55.078	376	(GAA)4	577065	577076
651	contig_15		CAATCATCTGAAACGTGATG	54.933	AACGTCAAGAGAGCAACAAT	55.011	378	(GA)9	578483	578500
652	contig_15		CCTGTTATGGAAACAGCATT	55.252	CCAAGTGGAATAAAAGTTGC	54.979	264	(TAG)5	582400	582414
653	contig_15		GGAGCTGCCTATTGTATTTG	55.092	GCAGCTGTCAAGCTAACTCT	55.084	333	(AG)7	585551	585564
654	contig_15		ACCTGAGAAGAGAAGAGGCT	54.881	TGGTAGGAGTGACAAGAACC	55.103	382	(GGA)4	594285	594296
655	contig_15		ACCTGAGAAGAGAAGAGGCT	54.881	TGGTAGGAGTGACAAGAACC	55.103	382	(GGC)5	594297	594311
656	contig_15		AAAGCTTCGACTGTTACTCG	54.95	GTTGTCACCTTTGAAGTGGT	55.003	329	(CGA)5	594487	594501
657	contig_15		CATTGAAGCATATAAAGGGG	54.884	TTTCCATCCGTTTTTACCTA	54.931	300	(TTC)4	599617	599628
658	contig_15		CTAGAATCATGAGGCTGGAG	55.033	CAGATTCAACATTAATCCGC	55.752	314	(AAG)4	601070	601081
659	contig_15		TTCGACCTTTTCTTTTCTTG	54.831	CTGCTCTAGGGGGATATTTT	55.11	346	(AGC)4	601978	601989
660	contig_15		ATTCAAGTCCGGCTTACATA	54.932	CTTTGCTTAGGCATCGTTAT	54.864	322	(CTA)5	604204	604218
661	contig_15		GAGGCTGAACTGGTAGTTGT	54.398	AGCATCATGAAGTTCTCGAC	55.352	387	(GCT)4	607586	607597
662	contig_15		ATAAGGGGTGAGAGAAAAGG	54.982	ACATGTCGCCAATCTTAAAC	55.24	362	(TC)8	610325	610340
663	contig_15		CCAACGAGATAGGCTACAAG	55.171	ATTAATCGTAAACAGCCGAA	55.108	350	(CCATG)3	611538	611552
664	contig_15		GTGGACCATTATCGAAGAAA	55.134	CTGCACTGACGTGAGAATAA	54.924	304	(TGCC)3	614267	614278
665	contig_15		CATCTCCCACTAGAACAACC	54.592	CATTCTAAGAGCAGGGTCAG	55.12	305	(CCG)5-(TCC)4	619314	619363
666	contig_15		AGTTCCTTCAGCTCCTTCA	55.039	GAAGACCCTCTAGGTCGTGT	55.818	318	(CCG)4	620178	620189
667	contig_15		AGTTCCTTCAGCTCCTTCA	55.039	GAAGACCCTCTAGGTCGTGT	55.818	318	(CCG)4	620292	620303
668	contig_15		CTTTTTCATAACATCCAGGC	54.896	CATAACCCAAAAATTCTCCA	55.161	394	(CAG)4	621578	621589
669	contig_15		CTTCTGAGGAGGTGTCTGAG	54.957	TGGACTCCTAAAGAAAGCAG	54.842	344	(GAG)4	623483	623494
670	contig_15		GTAGAAAACACCGAGTCCTG	54.854	CTCTCGTCGTATTCATCCTG	55.852	221	(CGT)4	627623	627634
671	contig_15		CTTTGCTATCTCCAATGACC	54.873	CTCTTGTGCTGCAATCTGTA	55.101	373	(TC)6	629497	629508
672	contig_15		CCACATCAAATCATTCCTTT	54.967	GAGATCTGGGATGTGGTCTA	54.922	200	(AAAG)3	632473	632484
673	contig_15		GGTACAGCCACACTCAAAAT	55.143	GAAGAGAAGAACGACACGAC	54.952	204	(TTTTC)3	632941	632955
674	contig_15		AATAAGCTTTACACCCCACA	54.854	GTCGCTTTTCTTTCTCTTCA	54.959	360	(GAA)4	641085	641096
675	contig_15		TGTCAGGGAAAGAGAAAAGA	55.046	GGCTGAGGGTTAGAGGTTAT	55.004	364	(AGA)5	642799	642813
676	contig_15		TGTCAGGGAAAGAGAAAAGA	55.046	GGCTGAGGGTTAGAGGTTAT	55.004	364	(AAG)4	643049	643060
677	contig_15		CATGATATGGGCTCAGAGAT	55.068	GCTAGCATTGCACTTTTCTT	55.036	388	(AGA)4	643651	643662
678	contig_15		TCCTGCATATGAATCAAACA	55.041	AAAGCAGTGTGATGTGATGA	54.989	200	(ATAAA)3	644064	644078
679	contig_15		GCGTAAAAGAAGGCAATAGA	54.986	GCCTCACTCTTTGATAGTGC	55.094	341	(TACA)3	648256	648267
680	contig_15		ATTTCGTCTTGTCGAGCAT	55.82	AGTTTCTCAAGGAGAATCCC	54.913	390	(CGC)5	651811	651825
681	contig_15		GATGGATCGTAAGCTCTTTG	55.04	TTTCTGGTTTTACATGGCTT	54.979	373	(TGT)4	652627	652638
682	contig_15		TCAATACCGATACTGCATGA	55.079	GGCATCATTTTCCACTGTAT	54.991	387	(GGAGA)3	656963	656977
683	contig_15		AGGACGAGGCTAATTTTCTT	54.901	GAAGCACCTTCTTTAGCAGA	54.994	375	(CAG)4	661044	661055
684	contig_15		GCTAGACTCGATGGAGTGAC	54.899	CAGGCAATCTCATACAACAA	54.683	348	(TGTACC)3	689357	689374
685	contig_15		ACCAGGTCTCAGCATGTATC	55.038	AGAAGCACATCACCAACTTT	54.84	234	(CT)6	692452	692463
686	contig_15		GTGAACATTAAAACTCCCCC	55.98	GCGTAAACCCTCCTTCTACT	55.241	300	(TGC)6	694656	694673
687	contig_15		GACGACGAGAAGAAGGTCTA	54.63	GATCTGGAGGACGAGGTACT	55.739	264	(AAG)4	700492	700503
688	contig_15		CATTATGAGCATTAGACGCA	55.001	AGATATTTCCCATGGCTGT	54.456	215	(TC)6	705927	705938
689	contig_15		GATCATCCATGAATGCTTCT	55.017	ACCAAGATGAGGATGATGAG	54.922	309	(GGC)4	709496	709507
690	contig_15		TCCATCTCAGCAAGAAGATT	54.983	CTGATGAGGTACGCTTTCTT	54.699	220	(CTT)4	710120	710131
691	contig_15		GATCGTATATTTCCAGCGAG	55.011	CACTCAGTAGCATAGGCACA	54.963	361	(AAGAA)3	715487	715501
692	contig_15		TAGGACAAAAGCTCCATGTT	54.959	GGATCAGGTTCTACTGGTCA	55.013	309	(ATGC)3	716465	716476
693	contig_15		CACTTCAGGGCAATACTTTC	54.959	AGACCGATACAAGACCATTG	55.07	397	(CCG)4	719426	719437
694	contig_15		TTCTGAATCCTCTCCAAAAA	54.98	CGATCCAGACACGAAATTAT	55.169	329	(AG)7	721901	721914
695	contig_15		AACAAGACATTACCGCAATC	55.24	GTTTTGTAGGCCTCGTTGAT	56.817	317	(CCAC)3	728349	728360
696	contig_15		ACCAATAGTTGTGAACCAGC	55.143	CTGCACCCTACATTGGTACT	55.192	373	(GAGAA)5	732851	732875
697	contig_15		TTCTCAACTTGCCGATATTT	55.058	TCTAGACTAGGGGAATGCAA	55.052	308	(GCGCG)3	737333	737347
698	contig_15		GAGACGACTTGGAGTTTTGA	55.412	CCATAATAGTTCGATTCCCA	55.114	233	(TGGA)3	754981	754992
699	contig_15		GAGAATCGGAGAAGTGACTG	54.875	CTCATCTGGATCATGGTTGT	55.777	400	(GATGAC)3	758479	758496
700	contig_15		GAGGACCAAGAGTGATTCAA	55.152	AGTTTCTTCTCCTTCGCTCT	55.067	279	(GA)6	759048	759059
701	contig_15		TCTCTCCCGATAGTAGTCCA	54.862	GGAGAATCCCATCATAAACA	54.881	261	(GCT)6-(AT)6	764618	764733
702	contig_15		TTGATCACACAATCGACAAC	55.278	ACCTCGTGTGATAGAACCAG	55.14	355	(CCAG)3	765619	765630
703	contig_15		GTGGCTTTGGCTAGATAAGA	54.805	CTTTACACACCACAGTGACG	55.046	292	(TAG)4	771898	771909
704	contig_15		GCTAAGAAGCTGTCATCAGG	55.276	ATTAATCATCAATGGTTCGG	54.94	376	(TGG)9	772564	772590
705	contig_15		AGAAGCGTGTATGTCGATG	54.663	AGCTCTTGTAAAAGTCGTCG	54.95	384	(TGCCAG)4	774070	774093
706	contig_15		CTACAGCTACGGCTACGAAT	54.958	ATTGAGATGGTTGACAGAGG	55.013	379	(GAT)4	775964	775975
707	contig_15		CCTCTGTCAACCATCTCAAT	55.013	TGTTATAATAAGCCTCGGGA	55.041	364	(CGTCCA)3-(CGACCA)3	776491	776532
708	contig_15		CCCATTAGTTCGAGTGCTAC	54.994	GGCTCTCATTCTGGTGATAG	54.848	316	(CAA)7	779476	779496
709	contig_15		ATATTTGAGGAGGGATAGGC	54.862	TTCTCATACTCCCACAATCC	54.946	337	(TTC)4	780315	780326
710	contig_15		CTCATCTCCACCATTGTCTT	55.013	AGCAAAAGAAAGAAGAAGCA	54.727	240	(GCGGCT)3	783264	783281
711	contig_15		ACAGTCCAGCTCACCATAAC	55.127	GACGAGGAGCAGTAAGAAGA	54.803	228	(GCA)8	784018	784041
712	contig_15		CTCTAGCTCCAGCTCCAATA	54.959	ATTTAGCCAGCTCAGAAACA	55.287	200	(TCTT)3	785243	785254
713	contig_15		ACGAACTGAATATGGCCTAA	54.932	TAATTGAAAAGGGATAGGCA	55.007	352	(CAAA)3-(TGC)4	786635	786693
714	contig_15		CTGTCTCTGGATAGCGAAAA	55.715	GTCTATTCAACCCAATCGAG	54.705	232	(TATG)4	793154	793169
715	contig_15		GAACACGCTCACTAACTTCC	55.011	GAAGAGACATGGGACTGGTA	55.013	328	(GCA)5	798247	798261
716	contig_15		TACCAGTCCCATGTCTCTTC	55.013	TGTTTAGCGTCAAATGTCAG	54.947	258	(TC)19	798492	798529
717	contig_15		AGAGGGATATAGACGGGAAG	54.935	GGGTCCATTAGGTAGGTAGG	55.14	392	(CTAC)3-(TACC)3	799792	799846
718	contig_15		CATCTGAACGCAACATTAAA	54.883	AGTGCGTATTGGTAGCATCT	55.018	337	(CACT)3	803245	803256
719	contig_15		TATTACGAATAGCCCGTGTT	54.986	GCTAGCTATCCATTGTCCAG	55.075	281	(ATTT)3	803977	803988
720	contig_15		CCTTTAATGAACTGTGGGAG	54.806	CATCATCATTGCAATCTGTC	54.825	341	(GAC)4	807918	807929
721	contig_15		AGGTGAGAAAGAAAAAGGGT	54.607	GGGGAAATATGTTCTAGCCT	54.943	278	(AT)11	810507	810528
722	contig_15		CGATGTGATTTGATTTGATG	54.866	CAAGGGCAAAGTAGAGAAAA	54.866	279	(CTTC)3-(GCTCCA)5	811849	811967
723	contig_15		ACTTCTACTGCTTCTGCTGC	55.084	GTGAATTTGGACATAGGCAT	54.991	351	(CTG)8	821338	821361
724	contig_15		TAGGGAACGGTAAAGAACAA	54.991	GGTATTTCTGCTGGTACTGC	54.982	374	(CAG)5	823317	823331
725	contig_15		TGATGAAGATGGTAATGCAA	55.041	CGATTGAAGGCTCAGTAGAT	54.611	260	(AAG)5-(GCAGCC)3	829647	829706
726	contig_15		CTATTCGGTCGAAAAAGAAA	54.808	GTGGTTGGTTCTGAAACACT	55.003	247	(AAG)4	833721	833732
727	contig_15		CTTTTCGTAAACGATCCAAC	54.979	GGAGAGGAAGAAAAAGAAGC	54.969	287	(CTG)4	840705	840716
728	contig_15		TATGAAGAAACGCCTCTAGC	54.967	CAGTCAACAGAGCTTCAACA	54.954	383	(CAGGCG)3	842523	842540
729	contig_15		GTGAGGTCTGATTCACGAGT	55.071	TCTTACCCCAAAGCATAAAA	55.086	222	(TC)6	844567	844578
730	contig_15		CTTTTGGTTCGTTGTCTCTC	54.987	ATACGCCTTGTCTAAACAGC	54.75	247	(TTTGT)3	844739	844753
731	contig_15		CACCAGACGCTAAGAAAAAG	55.378	GTAGACAAGAGGGCAAAGTG	55.024	352	(CA)7	845436	845449
732	contig_15		GTTTCTACCTTGCACCAAAG	55.043	GAGGCCTGTGCAACTATAAC	54.982	303	(AG)9	846707	846724
733	contig_15		GGAGAATGATGTGGTTGAAG	55.463	GATGTTAGCGGTTGAATGTT	55.24	206	(ACTC)3	857859	857870
734	contig_15		CTCAGAAGAAGCTCAAGACG	55.496	GTGAGATTTGGTGGAGTTTG	55.548	282	(CTT)10	858376	858405
735	contig_15		CAGTATCGAGAGTGCAGACA	54.899	GCTACGAGGACGAGTACAAC	55.047	384	(TCC)4	864170	864181
736	contig_15		ACCATGAAATGAATCAGGAG	54.946	TCTTTCGGTCTCCTTTTGTA	55.1	309	(AGA)4	868521	868532
737	contig_15		AAGTCAAAAGACAATTCGGA	54.923	CTATTTGACGATGATGGGTT	55.004	374	(AGA)6	872723	872740
738	contig_15		AACCCATCATCGTCAAATAG	55.004	CATTTTTCTATGCCTTGACC	54.896	377	(AAG)4	873055	873066
739	contig_15		TTGTATATACGGATGGGAGG	54.988	CACTAGTCGCTGGTGTATCA	54.784	335	(CTTTT)3	873706	873720
740	contig_15		CGTTTCGTACTGCTATCCTC	55.159	TTGCTACCTGCTTTATCTCC	54.805	358	(GGC)4	874617	874628
741	contig_15		ATGATTTGGAGGCAGAACTA	54.873	CTCTTGTTGTGCGAACTGTA	55.015	266	(ATCC)3	894521	894532
742	contig_15		GCTTTGCTGTCTTGAAACTT	54.901	CCCAGCCTAATCTATGTACG	54.979	271	(GA)6	903604	903615
743	contig_15		TCAACTGGACGTCTCATACA	55.003	ACACCCTATTGATCGTCTTG	55.07	369	(GCA)4	904317	904328
744	contig_15		TGTCGACAAGACGATCAATA	55.112	AAACAGCAGATTCCATCATC	55.105	220	(AGC)4	904471	904482
745	contig_15		ACATGGACGGCTTAATAATG	55.218	AATGTACTGCATCTGATCCC	54.97	342	(TTTGT)3	904639	904653
746	contig_15		CTTGATTAATCCTGTCCGAG	54.886	GTTGTCTTTGGGCATAAAAG	54.979	361	(TGT)4	906372	906383
747	contig_15		TTCTAAAAAGGGAAATGCAG	54.808	TCGAGTCCAAAACAGAAAGT	54.987	242	(AATC)3	911473	911484
748	contig_15		GAAGCAGGTTGAAAAGAAAA	54.818	TTGCTAGCGGTTAGAGATTC	54.967	314	(TA)7	912117	912130
749	contig_15		GAATCTCTAACCGCTAGCAA	54.967	CGTCTCAGGAGCTCAGTATC	55.09	382	(TC)6	912423	912434
750	contig_15		TTTTCTAGGAGCTTTGATCG	54.944	ATGCGGGTTTATTTTTGTAA	54.972	389	(TA)6	913384	913395
751	contig_15		CACTTACTGTTCCCTATGCC	54.829	CGAGAATGTGCAACAGTTTA	54.947	331	(AG)11	914380	914401
752	contig_15		CTCATAAAATCCTTCCACCA	55.146	AGGCAAAATTTCAATCTTCA	55.023	382	(TG)7	915358	915371
753	contig_15		TAGGGAGAAGTTATCCAGCA	55.052	CAGCTGTAGCTTAGGCTGTT	55.148	293	(AGCAGT)3	928379	928396
754	contig_15		GATGGAATTGCTTCTAGTCG	55.04	AAATTTAGCATACATCCCGA	54.872	220	(TGGT)3	928739	928750
755	contig_15		AAATCAAGCGGAAGAATACA	55.058	ATCTACGGCATGGACTTCTA	54.909	279	(GCG)4	933884	933895
756	contig_15		TCATTTTGCTCTCAGGATTT	55.004	ACTCGACTCAAGTTGGAAAA	54.987	321	(TC)6	943142	943153
757	contig_15		CGGGAATTGTGAATTTTTAG	54.931	AGATAGAACTGGGTCAGGGT	55.145	317	(TAG)4	953016	953027
758	contig_15		AATTGAAGCTGGAACAAAAA	55.104	CTGCTCGTTAATGAAACCTC	55.123	398	(CGTGGG)3	953333	953350
759	contig_15		TAATATTTCCGAGAATGCGT	55.029	TGTAGCATTTGGGTCTTTTT	54.979	363	(GT)6	953481	953492
760	contig_15		CTTGGCCATAAGGTTACTTG	55.026	TTGACCAGAAATACTCCGTT	54.792	336	(GTAA)3	954219	954230
761	contig_15		TCTCCTTGTTCTTCTGGAAA	55.046	TAAGAAAGCTCTCTGGATCG	54.923	208	(CCTTGA)3	954850	954867
762	contig_15		CTGTCGACGGATTTAGGTAG	55.007	CAAGACGTTGCACAATAAGA	54.947	254	(CAC)4	955428	955439
763	contig_15		GAGACGAGACAAGACGAGAC	54.928	GGCTGAGCTTCTCAAAGTAG	54.568	368	(TCGCCA)4	958399	958422
764	contig_15		TTTTTGACAAGCCAACTTTT	55.184	ATCTGTGGGAGGGAATCTAT	54.993	390	(TA)10	960921	960940
765	contig_15		GTGCATACTGCTGAGACTGA	54.884	GAACCCCATTTTCAATAACA	54.988	323	(TTGAGG)3	962170	962187
766	contig_15		AGAGGCTATATCTGCGGTTT	55.75	GCAAAATGGCTATCTCAATC	54.963	334	(CCA)4	963672	963683
767	contig_15		TTTGTCGGTTCAACTTTCTT	55.007	TCAGTGAAAAGGGCTACATT	54.959	279	(ATCA)4	966937	966952
768	contig_15		TTTTGCCCTTGTTCTTATTC	54.637	TTGCTAGCTGAGATTAAGGC	55.127	286	(TCT)4	973160	973171
769	contig_15		TCGTCTTCTTCTTCGTCTTC	54.765	TTGCTAGCTGAGATTAAGGC	55.127	236	(TCC)5	973175	973189
770	contig_15		ATCCATAATCATTTTCGTGG	54.94	AAAATATGCTGGAGTTAGCG	54.864	337	(CAG)9	976408	976434
771	contig_15		GACTTCCCCTCCTCATATTC	55.123	AGCTGTTGTTCCTTTTTACG	54.811	382	(TCAC)3-(AGC)4	988859	988931
772	contig_15		TCTTCCTCTCTCTCCCTTTC	55.204	CTAGAGCATCCAAGGTTGAG	55.12	346	(CTCTCC)4	991117	991140
773	contig_15		CGACTAGCTCAGCAATCTCT	55.011	AGCGGTTAAGTGAGCTACAG	54.985	390	(TTC)4-(TTC)4	994144	994188
774	contig_15		CTATCCTAGCCTCTTCAGCA	54.959	GTCATCTAAAGGGGAGGAAC	55.205	359	(TCC)4	995663	995674
775	contig_15		CTCCCCTTTTAGCTCTCTTT	54.637	AGAATTAGCTGCGTTGAGAG	55.03	260	(CTC)4	996634	996645
776	contig_15		CTCAATCGGACTCTTGAAAC	54.899	TTGACAAGTAAAGGGGAAAA	54.957	372	(CGGT)3	998174	998185
777	contig_15		GCTTCTTATCGCTCTTACCA	54.967	TTGACAAGTAAAGGGGAAAA	54.957	274	(CTT)4	998461	998472
778	contig_15		GTTTAGGCTTAGTTTCGGGT	55.252	ATTCATTAGCAGAGGACGAA	55.04	330	(TCT)5	998928	998942
779	contig_15		CCGTCGTCGTTTAGATTTAC	55.014	GCAAAGGCAAGAATAAGAAA	54.952	364	(GGA)4	999698	999709
780	contig_15		CCGTCGTCGTTTAGATTTAC	55.014	GCAAAGGCAAGAATAAGAAA	54.952	364	(ACC)4	999880	999891
781	contig_15		AGCCAACGAGTAGAGAATTG	54.699	CTACCAGATCTGCCTCTCAG	55.103	400	(AGGCG)3	1001690	1001704
782	contig_15		AAGGGAAGAGAGAAAAATCG	55.263	CCTGATATAAACCAATCCCA	54.953	394	(TGC)5-(TGT)5	1007680	1007715
783	contig_15		GACACGTTTAATGAAGGAGC	54.946	ATGCTGCTTGGACTGTAGAT	54.961	378	(GCTCT)4	1010001	1010020
784	contig_15		GTCTATAAGCGGTCATCAGC	55.063	GTAACCGATTTAACGGTCTG	54.854	391	(GAGCTT)3	1016814	1016831
785	contig_15		GTTTGTGGCGATAAGAAAAC	54.967	CTGCTATAGTTCCGAAATGG	55.104	360	(GCG)4	1021573	1021584
786	contig_15		AACACCCAGTCAGTCAAAAC	55.003	TATCCGCTGATTCATCTTCT	54.954	328	(GAT)4	1029616	1029627
787	contig_15		GGTCGCAAGTAGAAAAAGAA	54.854	CGTATGTGCTAAGAGTTCCC	54.994	383	(TTTTC)3	1031609	1031623
788	contig_15		GCTTAAAGGTACGAGAGCAA	55.048	GGACGTCTGAACTTGTCATT	55.09	400	(AAGA)4	1037009	1037024
789	contig_15		GAGGAGACTGCATTTCTGAC	54.86	GGGGACTAGCAGTACAAGTG	54.891	272	(GCT)4	1039872	1039883
790	contig_15		GTAGATGCTCTTGCTCAACC	55.094	CTTCTCCATTGCATCTTCTT	54.573	333	(TTC)4	1041112	1041123
791	contig_15		TATATGGAATTCCGTCCATC	54.856	CAGATCTCTCGATTCGTCTC	54.961	382	(TGCCA)3	1044560	1044574
792	contig_15		GCTTCGTTCTTGTTCATCAT	55.36	CATCTTTGCGGTTTTATCTC	55.058	317	(AT)6	1047452	1047463
793	contig_15		ATATATCGACATCGGTCAGG	54.954	TAAGTTGGCTGGGTCTCTC	55.351	340	(CAC)5	1047702	1047716
794	contig_15		ACGTACTTGCATCTCCTAGC	54.722	GCCTCTAACGAATGACAAAC	54.946	343	(TTGCC)3	1051944	1051958
795	contig_15		GTTTGTCATTCGTTAGAGGC	54.946	GATGAAATGAAAGGCTCTTG	55.004	400	(CTA)4	1052338	1052349
796	contig_15		TGAGATTCTTTTCATGACCC	55.081	AGGTAAGCAAAACGTGAAAG	54.811	200	(TC)9	1054801	1054818
797	contig_15		TAAATATAGCCTGGAGCAGC	54.94	GTCGAATTCAGATAAACCGA	55.299	328	(TTTC)4	1059617	1059632
798	contig_15		AGTGATTATCATGGGAAACG	55.004	AAGAGAGGAAAGGGAAAGAA	54.822	319	(CTTTCC)3	1064495	1064512
799	contig_15		GTATGTAACCTCGCCATTTC	54.756	TACTCGTACTGAGGTCCCC	55.039	306	(GAGC)3	1068771	1068782
800	contig_15		GCAAAAGGAGCTTGAGTTTA	55.014	CGTTTTGCTCTCTCATCTTT	54.829	320	(AGG)5	1069856	1069870
801	contig_15		AAAGATGAGAGAGCAAAACG	54.829	GGGCTCGATATCAAGACATA	55.252	380	(GGCCCC)3	1070079	1070096
802	contig_15		CACATGGAAGGGTAGGAGTA	55.083	CTGGAAGGAATTGACACAGT	55.103	321	(CGA)4	1071473	1071484
803	contig_15		ACTGTGTCAATTCCTTCCAG	55.103	TAATTATCATGGGCACAACA	54.928	257	(TGA)5	1071847	1071861
804	contig_15		AAGATTGATGCCAAGAGTTG	55.372	GACTTTGCGTTTCAAAGAAC	55.159	259	(TCT)4	1076659	1076670
805	contig_15		CATCGGTTTCTTACCATCAT	55.004	CCTCAGTGCCTGTTACTCTC	55.003	372	(GA)8	1080274	1080289
806	contig_15		CATCGGTTTCTTACCATCAT	55.004	CCTCAGTGCCTGTTACTCTC	55.003	372	(AG)7	1080291	1080304
807	contig_15		AGAAACAGTAGCAGCGGTAG	54.985	GCTTGTATGGTCAAGTGGAT	55.057	389	(CAGGTC)3	1082049	1082066
808	contig_15		CAGCTTTTCTTTGCTCTGAT	54.994	CACCTATAATCTGTCCCCAA	55.016	372	(TC)8	1092278	1092293
809	contig_15		CAGCTTTTCTTTGCTCTGAT	54.994	CACCTATAATCTGTCCCCAA	55.016	372	(TA)19	1092294	1092331
810	contig_15		TACAGTCGCTGGATAGTCCT	54.974	TTGCCTATTTCACCTAGCAT	55.092	376	(CTAC)3	1099385	1099396
811	contig_15		TAGGTCAAACCTGAAAGGAA	54.936	ATCATGTTAGGACTTGCCAC	55.057	291	(CAG)4	1102732	1102743
812	contig_15		GAATCAAAAGCATACTTGGC	55.046	GAGCACACAGCTTGATGTTA	54.91	378	(TA)7	1105238	1105251
813	contig_15		GTCTCTTAAAGTGGTGGCTG	55.024	GTTGATGTGATATGCGTGAG	54.958	214	(GGC)4	1106450	1106461
814	contig_15		TCACATGTAATAGCCGCTTA	54.6	AGAGGTGATTATAGCGCAAA	55.252	354	(TATAT)4	1113932	1113951
815	contig_15		AGCTTACCAACAATGTGTCC	55.143	CTGCGCAAGTAAGTTTTTG	54.863	387	(AAAT)3-(TA)6	1117922	1117971
820	contig_16		ACCACAGTAGTATTGGGCAC	55.011	CAAATAAGGCCTGCTAAAGA	54.998	383	(ATGT)3	7315	7326
821	contig_16		GTTCTTGCTTTGCTCTCCTA	54.994	GAGAAAAGCCTAGCAGTTGA	54.994	337	(TTGT)3	9394	9405
822	contig_16		CGTTCAAGTGGTTAGGAAAG	55.055	GGTCTGGAATATCTCGACAA	55.118	366	(GCTT)3	41362	41373
823	contig_16		CTCAAGCTGATCCAAGTCTC	55.052	ATCATCCTTTCCTTTTCCAT	55.138	335	(GGAAAG)3	60655	60672
824	contig_16		GAGATATGATTTGGCTTTGC	54.963	GGTCTCGTTATGTGACCAGT	54.952	358	(ATC)4	70767	70778
825	contig_16		GCGCTTTACTGAATCCTTTA	54.986	TGGCTTTGTACTCTATGGCT	55.159	290	(TATC)3	115695	115706
826	contig_16		GGGTCAAGACCTAACACAAA	55.12	TAGCGCCATAAATATGGAAT	55.002	237	(TCT)4	132971	132982
827	contig_16		GACGACCGTAGTATGAGAGC	54.961	GTCGTTCGGATTAGGTAGTG	54.829	312	(TTA)4	153895	153906
828	contig_16		CCAAGTCAGGCTTTTTACAG	55.217	TCTGGTTAAGAGAGGCCATA	55.052	279	(TA)9	188731	188748
829	contig_16		GCGCTGCATATCTCTATCTT	54.906	AGATGTCTCTTGGGGATTCT	55.192	236	(GCA)4	190507	190518
830	contig_16		ACAACTTTCTCAAATGCGAT	54.946	CGGAAAGTTACATCCGTTAG	55.026	364	(TAAA)3	197983	197994
831	contig_16		TTTAGGATCTGAAGTGGCAT	54.873	ATGCGCGATTTAGTAATGAT	55.051	368	(TGAA)3	198312	198323
832	contig_16		CTAAAATCGCTGCTCTCAGT	55.03	AGTACGTCTGAAGAGCCTTG	54.758	381	(TGAGAT)3	214813	214830
833	contig_16		CCAACCAATAGCAATCTCTC	54.873	TTTCTCCATTTCTCAGCATT	55.004	244	(TTAA)3	233028	233039
834	contig_16		CCTACTCTATCGGTGACAGC	54.974	GCAATTGCTTCTACGAGATT	54.792	364	(AGA)4-(GATT)3	245472	245541
835	contig_16		ATCGCGGTATATTAAAGCAA	55.23	GCAAGCTTGAGATCCTGTAG	55.276	241	(AAG)6	248010	248027
836	contig_16		AAGCTCCTCTAACCACAACA	55.024	AGCGCTGAAGATAGTACTCG	55.066	290	(AACAA)3	278397	278411
837	contig_16		TCATGATGCACAAGGATAGA	55.021	GTGGGAGAATGTACTGGAGA	55.013	205	(ATCT)3	279246	279257
838	contig_16		GCCTCGTCATTGTGATAGTT	55.228	TACACCCTTTGCACATGTTA	55.081	306	(GACAA)3	280741	280755
839	contig_16		ATTGTCTGTCTGGATTGGAG	55.013	GATGGAGCTACAAATGAAGG	54.873	260	(TC)6	294572	294583
840	contig_16		GCATCAAGGGATATTGACAT	54.905	ACTGCGTTTCGAGGATATTA	55.092	316	(TCT)4	301327	301338
841	contig_16		GTCTCGTCTCGTCGTAAATC	54.923	GTGAGGGTTTGTGTGTCTTT	55.003	383	(GTGC)3	302197	302208
842	contig_16		GTCGTGCTAAAGACGAGAAG	55.359	ACTAACCCACAGCAAGTCAC	55.215	392	(AAAG)3	302310	302321
843	contig_16		CGATACCCTCAGTCTCTACG	54.987	ACGACTCCAAGTCTTCAAAA	54.987	324	(CTT)5	303718	303732
844	contig_16		GAGATGTACTCGCTCGACTC	55.076	TCATTCGTCATTCGTCAATA	55.041	282	(AGA)4	304520	304531
845	contig_16		TTGTCAAGTTCCCTGTTACC	55.12	TACCAATATCAAGGTCCGTC	55.004	338	(TAG)4	305778	305789
846	contig_16		TCCAAGGCTCGATTACATAC	55.334	ACAAAGCAACATACTTCGGT	54.901	397	(CAA)4	308951	308962
847	contig_16		GATGCTCCAGACTCGAATAG	55.02	AGATGGGGGAAACATCTTAT	55.013	206	(CTTT)3	309644	309655
848	contig_16		TTTTAATTCTTTTGCAAGGC	54.972	ACTGTTTCTATCGGTGCATT	54.815	230	(GTTGCC)3	312235	312252
849	contig_16		CTATTGAACGAGAGTGAGCC	55.107	TGGTAGCCAAACTCGTAGAT	54.994	269	(AT)6	314232	314243
850	contig_16		AAGGCACAAAACGTATCAAC	55.321	CGATGTGACTCTATCTGGGT	55.052	378	(TATGT)3	315207	315221
851	contig_16		ACAAGCATGAAAGTAGGCAT	54.982	TAAATATTATGCCCGAGGAA	54.98	357	(GGAA)3	315976	315987
852	contig_16		CGTCTCATCTTTTGCCTTAT	54.642	GGGTCGAATCAAATCAAGT	54.92	397	(CAG)4	319775	319786
853	contig_16		GATACTGACTCGGCTACGTC	54.961	TCTCACTATCCATCGAATCC	55.03	280	(CT)11	323676	323697
854	contig_16		TTTTTCTTCTTTGCATTGCT	55.421	AAATACTCCGTAGCAGACCA	54.994	301	(CTA)4	345882	345893
855	contig_16		CGACTCCTCTGATTCTATCG	55.033	TTTGACGTCTCCAAGAAAGT	54.987	386	(TGTCG)3	346624	346638
856	contig_16		ACTTTCTTGGAGACGTCAAA	54.987	ACTTCCTGAAGCTCCTCTTT	54.904	381	(AT)6	346854	346865
857	contig_16		AAAGACGAAAAGTGAACCAA	55.007	TTCAACATCAGGATCAACAA	54.894	203	(TGT)4	352002	352013
858	contig_16		CAGTTGAAGGCAGAGGATAG	55.12	TCTCGAGCCATATTCATTCT	54.954	374	(CGATGA)3	352137	352154
859	contig_16		ATAAAGCGAGAACAGAGACG	54.865	GGCACTAGCTCTACGGAGTA	54.901	376	(CATGC)3	355767	355781
860	contig_16		ATCACATCTTCAGCCATACC	54.97	CGTCGCACTTGACTTTTC	55.33	370	(AGCACG)3	361055	361072
861	contig_16		AGGCGTATACTCTGTCCTCA	54.974	TTTTGGATCAAGCTCAATTT	55.023	210	(AGC)4	373156	373167
862	contig_16		GGAAGTGCTGTGGAGATTAG	54.937	GTTGCTAACTCGGTCTTGTC	55.011	334	(TGT)4	402023	402034
863	contig_16		AACAATTACAACGGGAACAG	55.171	GGACGACTCGTAGTTGTTGT	55.215	249	(GGC)5	407261	407275
864	contig_16		TACATTTCTCCTGGGCTAGA	55.052	TCACTTATGCAGCACTTGAG	55.101	312	(TTTCA)3	410799	410813
865	contig_16		CGAGGTCCTTTGTAAGACTG	55.037	CAGAGCTATCGGATCTATCG	55.169	264	(ACT)5	412409	412423
866	contig_16		GTTCTGGTACACGCAGATG	55.016	TCAAGCACTACACAGACTCG	54.993	221	(GAC)4	417630	417641
867	contig_16		ACACACTGATCTTAGCGGAT	54.789	CTTACGTACATTCCTCTCCG	55.007	386	(TAC)5	420810	420824
868	contig_16		TGTGCATGTACCAATGTAGG	55.377	TAGACGGTACTTGATCCTCG	55.419	347	(ACCATC)4	446293	446316
869	contig_16		AAGTGACTTTTGCTTGCAGT	55.264	AAAAGAGGAAAAGGGAAAAA	54.869	270	(ATGG)5	447125	447144
870	contig_16		GGCGCTGTATCTTTGTAAAC	55.161	TGATGACTTTGGTGAAGTGA	54.963	310	(ATTG)3	455410	455421
871	contig_16		TCACTTCACCAAAGTCATCA	54.963	CTGCGTGAGCTGTATCAGTA	55.139	232	(CCTG)3	455574	455585
872	contig_16		ACATAAATCAGCGGTATCGT	54.792	ACCTATAATCCTGGCCTGTT	55.285	395	(AGA)4	459049	459060
873	contig_16		TGGAGCGTACCGTATAGTCT	55.03	AAGACCAGAATCACCAAATG	55.033	352	(TGTA)3	470769	470780
874	contig_16		CTCATTCACACATCAAGTGC	54.989	AAAGAAGACCGTAGCATCAA	55.123	400	(TTTG)3	473627	473638
875	contig_16		GACGCCTTCATGATGTCTAT	55.142	AAAATACGTATGGATGGTGG	54.896	395	(CAA)4	476426	476437
876	contig_16		TGGTGATAGCTATGTGTTGC	54.707	CAGATCTGTGCCTCCAGTAT	55.227	363	(GTC)4	494749	494760
877	contig_16		AATGAGTGAAATTGACCGAC	55.02	GCGATGAATGACTTTTCTTC	54.991	221	(ATGCC)3	516128	516142
878	contig_16		AAATTATTTGCTTGAGACGC	54.817	CATGACGCCATTACACTATG	55.031	258	(AGA)4	520944	520955
879	contig_16		AGAAGAGCCAAAAGGAAGAG	55.491	AAGAGTCTGCGATGAGACAT	54.899	399	(TGAT)3	524996	525007
880	contig_16		GTACTGTACACATCCAAGCG	54.172	AGGAGAAAGAGTTGGAGGAG	55.157	333	(CAG)4	525245	525256
881	contig_16		CGTAGACAATGGACAGATCC	55.5	ACATCTACCACAACCTGACC	54.775	324	(CGGTGT)3	534494	534511
882	contig_16		CCTGTCCCAAGGTACTGTAG	54.735	ATGTTTTAGCCAGTTTTCCA	54.979	393	(ATAC)3	535718	535729
883	contig_16		TCCATTGACTCCAGTCTCTC	55.135	TTATATGAGCATTGAGGGCT	55.011	297	(GTCTCC)3	539751	539768
884	contig_16		TCCGCTCAGACATTTAAGTT	55.123	CTTCAAACAAAGTGGAGGAG	55	206	(TA)8	550873	550888
885	contig_16		TTTTGCAATTTTCCAATTTT	55.058	TACATTCAATTACACGAGCG	54.919	328	(CATT)3	554623	554634
886	contig_16		CTCTCTCCCTGCAGTATCAC	54.913	CAAAAGCCTGTTGATTTACC	54.979	381	(CAA)4	555830	555841
891	contig_16		CCTATTCCTCTGCTTCATTG	55.052	GGCCTAGACACTCTTGCTAA	54.865	322	(TA)8	557448	557463
892	contig_16		GACTGCGACGAGATTGAC	55.018	GGATCGAGACAGAGACAGAG	54.848	369	(TGC)6	565516	565533
893	contig_16		CTTTTTGGATTCTTGGACAG	54.936	TCCATCTTTAATTGACCACC	54.967	359	(GTAGGT)3	566415	566432
894	contig_16		GGTGGTCAATTAAAGATGGA	54.967	CGTGTACAAGGACAGGTGTA	54.52	355	(GATGGC)3	566597	566614
895	contig_16		AGCTAGTACAGCGTTTCCAG	54.985	ATGATCAACCCAGATTACCA	55.252	377	(CACT)3	567797	567808
896	contig_16		GGAGAAAGAAATCTACGGGT	54.969	CAGTATAGCCACAGGCTCTC	55.143	215	(AG)6	569091	569102
897	contig_16		TGATTGCCTTTCTCTTTTGT	55.088	GTATCCCACGACTTCAGGTA	55.07	373	(AGAAA)3	569739	569753
898	contig_16		CCATTTCCTTTCCTCTACCT	54.982	AGAATGGAGGCACTTAGTCA	54.937	397	(GGTA)3	572366	572377
899	contig_16		ACTTAAGGGAGCCATTATCC	54.943	GGATCTTCTGGGTAAGTGTG	54.592	311	(CTA)4	578610	578621
900	contig_16		CTACGTACACTTTCGCTCCT	54.822	TCTTGATCTTGCTTTTTGGT	55.088	285	(AG)7	579220	579233
901	contig_16		TCGAACTTTGAGAAAACGAT	55.088	TTCTTTTCTTGCCTCTTCTG	54.971	391	(TTC)4-(AGGT)3	588191	588295
902	contig_16		CAGAAGAGGCAAGAAAAGAA	54.971	AGATGATGAGCGACCTGAT	55.563	226	(CTT)4	588595	588606
903	contig_16		ACTAGTAGTCGTAGCGCTGG	55.021	GCTAGGACTCAATAGCAGCA	55.903	394	(AGC)4	590173	590184
904	contig_16		GTGCTCGCATTATCCTAGTC	55.063	AGCTTCCGTAGTGAAAGTTG	54.785	363	(GCC)4	598004	598015
905	contig_16		TGGGTTTTGTAAATGGAGTC	55.052	CATATGCAGGAGGAAGAGAG	55.033	356	(CT)20	598749	598788
906	contig_16		TGGGTTTTGTAAATGGAGTC	55.052	CATATGCAGGAGGAAGAGAG	55.033	356	(TC)14	598790	598817
907	contig_16		TATCGTCATGTATCAGGCAA	55.079	GCAGATGAAGAAGGATTCTG	54.983	385	(AGC)4	606395	606406
908	contig_16		GGGTGAGGGATACTTCTTTT	54.809	CTCGCAAGATAGCCACTACT	54.901	350	(TTC)4	606902	606913
909	contig_16		GCTCCATGTGGTCTATGAAT	54.97	TAGATAATCTGGCTTGGGAA	54.988	300	(GATT)3	619729	619740
910	contig_16		CGGAAGTCTTTAGGACAATG	54.971	TTATGCAAGAAGGGGATTTA	55.007	317	(CTTT)3	631394	631405
911	contig_16		GATGGCTTTCTAGATGATCG	54.954	GAAGACAAGGACAACTCTGG	54.789	336	(GTGA)3	640327	640338
912	contig_16		CACAAAGGGTGAGAAAGAAG	55	CTAACATCTTCCCAAATCCA	55.146	374	(AAAT)3	643985	643996
913	contig_16		AGATGCAACAGGTAATCCAC	55.057	GTCTGGGCATATACAGGGTA	55.04	269	(TA)11	645215	645236
914	contig_16		ACTGTTCAGGTTGGTGACAT	55.303	CAGTTCACTTGTTGATCACG	55.096	397	(TGGA)4	652347	652362
915	contig_16		ATCCAAAAGATACGAGAGCA	55.04	GCATTAGTTCCAGTAGGCAC	54.982	360	(AGG)4	669830	669841
916	contig_16		ATATCGTTTCTGCTTTCCAA	55.058	TCAGCAATAGCAATCAAGTG	55.031	370	(GCA)4	671938	671949
917	contig_16		CCCGTGTGGTTTACTTGTAT	55.043	CTGAGGTTGTTATTTTTCCG	54.991	300	(GTG)4	700350	700361
918	contig_16		AGGTTTGGAAGTGCTACTCA	55.024	TTGGAGTTATTGTTACGGCT	55.014	244	(GATGC)4	705149	705168
919	contig_16		GTATGGAGGACAGCCAGTAA	55.24	CCCAGAGACACGACTAAGAG	55.017	387	(ACC)4	710622	710633
920	contig_16		GAAGGAGCAGATGGTGATT	55.075	TCCAATCTTGACTGGATCTC	55.062	250	(CAG)4	714166	714177
921	contig_16		CCAAGACCAAGAAGATCAAG	54.913	ATCCTCAGAGTCGACAACAC	55.071	356	(GAG)4	720457	720468
922	contig_16		GTCCAGAAGTCTCCTTTCCT	54.976	CAACGTTCTCAAACTCCTTC	54.987	208	(GAG)4	721282	721293
923	contig_16		ATCTATGCTCCTTTAGCCCT	54.855	ATATGTAAGGGATGTGACGC	55.027	288	(AAGA)3	726168	726179
924	contig_16		ATACTGTTCGAATCGCAAAT	54.919	CTGAGACAAGTTTCCAGCTT	54.72	362	(AAGAA)3	728854	728868
925	contig_16		AAAATTCAAGACAGGCTCAA	55.088	GCATTCTGTACCTGGTTGAT	55.057	215	(AACGC)3	730305	730319
926	contig_16		CGTCGTTAAGAAAAGGAAGA	54.866	GAACTCAAGGAACAGCTCAG	55.14	342	(AAGA)3	730832	730843
927	contig_16		CGTCGTTAAGAAAAGGAAGA	54.866	GAACTCAAGGAACAGCTCAG	55.14	342	(GA)11	730950	730971
928	contig_16		GAACTCAAGGTTATTGCTGG	54.959	GATAAGGAATAGGGAGGTGC	55.331	384	(TTC)4	733716	733727
929	contig_16		GGCATGTAGAGGTAGGTACG	54.865	ATTTTTGTGCTCGTGATAGG	55.414	398	(AAG)5	739722	739736
930	contig_16		AAAAGAGAAAAAGAAAGCCC	54.62	CGGTACCTCTACTTGCATTC	54.994	251	(ATGCG)4	742812	742831
931	contig_16		TTGCTCCGTATATCGGTAAT	54.906	TACTTGTACATATGCGAGGC	53.987	395	(GCTC)3	743407	743418
932	contig_16		TTTTGCATGTACAATTACGC	54.929	AGGAGATGAGATGAGCAAGA	54.961	379	(CGTCAT)4	745014	745037
933	contig_16		ATACCGACAGCTAATACCGA	54.967	TCTCCTCCAAGTACCTCGTA	54.95	356	(TACC)4	745776	745791
934	contig_16		ATACCGACAGCTAATACCGA	54.967	TCTCCTCCAAGTACCTCGTA	54.95	356	(CCTA)4-(TCGAC)4	745939	746033
935	contig_16		CAGTCTTGGTTTTTACCTGC	55.043	CCTCCAGAAAAACATAAACG	54.991	346	(GTTT)3	749343	749354
936	contig_16		CGTTTATGTTTTTCTGGAGG	54.991	ATCAGGTAAAAATGGCGTAA	54.952	278	(TTC)4	749472	749483
937	contig_16		AAGATGGAAACTACCAAGCA	54.959	AACCTCATTTTCATCGTCAC	55.02	362	(TGAATA)3	749813	749830
938	contig_16		CGATTAAAATGAGCACCAAT	55.343	AGCGTACTGTTGAAGTGGTT	54.965	349	(CTT)5	750864	750878
939	contig_16		CTGTGGGTTTTTAGCTTCAC	55.043	TCGTTAGCAAAACAATGATG	54.883	358	(TCT)4	750992	751003
940	contig_16		CAAAACAGTCAATGATGGTG	54.846	GGTGTCTGGTGTACCCTTTA	54.987	263	(GCT)4	757833	757844
941	contig_16		TCTCCGTCTTTTCCAAATAA	55.035	AAAGAAACGAGTCAATCCAA	54.923	288	(CCGG)3	759041	759052
942	contig_16		TCTTTTTATCCCACACCATC	54.967	AATATCATTGTCCCCCTCTT	55.013	397	(CGA)4	759501	759512
943	contig_16		ATCAAACGAGGCTGAGATAA	55.04	ATTGGCATCTCCTTCATCTA	54.786	292	(CGC)4	762611	762622
944	contig_16		TAGATGAAGGAGATGCCAAT	54.786	TCTCTCTTTTTGTGTTCGGT	54.987	204	(TA)7	762851	762864
945	contig_16		CTTCTTGGACGAGGATGAC	55.623	TGACGTAGACGCTAGTGAAG	54.229	298	(TCG)4	766205	766216
946	contig_16		GAGATATCTTGACAGCAGCC	55.007	TGACAGAGATTGGATTCCTC	55.062	222	(CTCA)3	767100	767111
947	contig_16		CGACGTTTTAAGACGCTATT	54.944	ATCTTCTCCATCCTCTCCAT	55.106	396	(GTGA)3	767815	767826
948	contig_16		GTATCCGTATATGCCAGCTC	54.871	GTAAATAATGTCGGGCAGAG	54.932	400	(GGCCT)3	768649	768663
949	contig_16		CCCAGACTCGATTTAGTGAG	54.95	TTGACGAGAGGAGAGGTAGA	55.065	323	(GAA)5	778982	778996
950	contig_16		CGTCGTATATGCATCATGTC	54.929	CTTGGCTACCAGTTCCTATG	55.007	360	(GCGA)3	781953	781964
951	contig_16		GTATTAGGTGAATTGCTGGC	54.919	TACGCAACTCACAGAAGATG	54.924	306	(GTC)4-(GAG)4	783592	783696
952	contig_16		AGAAAACAGGAAAGCAATCA	55.088	CTACCAACGACAGAGTCTCG	56.022	360	(TACTG)3	785478	785492
953	contig_16		GCAACGCACTGATTACTACA	54.971	AAATGAACCCATACTTGCAT	54.592	355	(GCAA)3	787846	787857
954	contig_16		TTTGAAGCTCCAGTTTTCAT	55.088	TTAGAGAGGGCAGATGACAC	55.364	384	(TTGCT)3	788784	788798
955	contig_16		TCCCGAGAAAGCATAAACTA	55.229	CAAGATGCCGGATAATAGAG	55.023	367	(TAT)4	793420	793431
956	contig_16		ACCTGAAACTTGACTCGAAA	54.987	ACAGAGGGCTTGTTTTTACA	55.043	290	(GA)8	802940	802955
957	contig_16		ACCTGAAACTTGACTCGAAA	54.987	ACAGAGGGCTTGTTTTTACA	55.043	290	(AG)6	802957	802968
958	contig_16		AGATTGACACACCCTTTCAC	54.913	AAGTGTGACGATATTGAGGG	55.07	235	(AGG)4	808788	808799
959	contig_16		TATCGTTCCAGATGCTCTTT	55.04	CTAATTGTTCGTCTTCTGGG	54.971	298	(CTT)4	815132	815143
960	contig_16		CTCTGCGTTGAAGATGAAA	54.96	AGATGGAGAGAGACCATGTG	54.992	202	(CAG)4	820916	820927
961	contig_16		CAAAATGCACAAAATCAAGA	54.846	ATCCGTAACGAAACAAGAGA	54.959	294	(TC)6	825374	825385
962	contig_16		GCTAAATTCACATCTTTGCC	55.046	TGGCATCAATGATAAGGAAT	55.511	352	(TTG)4	826502	826513
963	contig_16		TTCGAAGAATAAAGGGTGAA	55.035	ACCATGGATTAATGCTGTTC	54.991	324	(AGA)4	827609	827620
964	contig_16		ATTGTCCACGTATTCGACTC	55.057	CACAGGTCAGGCATTTATCT	55.24	342	(TCA)5	829609	829623
965	contig_16		CTCAGTGTATCATGGCAGTG	55.043	TAGACGAGCTCTACCCATGT	54.974	385	(CCTA)4	833126	833141
966	contig_16		GACTTGGTTATTTGAAACGC	54.967	TAGTCCTCTGGATGAGGTTG	55.202	395	(CTCGA)3	833713	833727
967	contig_16		CAACCTCATCCAGAGGACTA	55.202	CAGAAAGGGAATGTAAGCTG	55.135	277	(ATAC)4	833873	833888
968	contig_16		GTATTGACCAGCAGGTTCTT	54.346	CGACGAGAATACCTACTCCA	55.419	234	(CGC)7-(AGC)4	835970	836029
969	contig_16		AAGAGGCCTAGAGGAATACG	55.33	TCTTCTCTTCTGTTTCTCGC	54.937	255	(GAA)4	846654	846665
970	contig_16		GAGCTGGTCATTAAGAGTGC	55.094	CTTGTACCAACTCGATAGGC	54.994	235	(GCC)5	849396	849410
971	contig_16		ATTGAAAGTTGTTGGAATGC	55.205	TTAGCGCTTTTTACCACTTC	55.065	223	(CAA)4	853743	853754
972	contig_16		CTCTTGGTTCATCATCAGGT	55.013	TTCGAAAGAGAGAAGAGTGC	54.937	325	(AAG)4	854895	854906
973	contig_16		TTTGATCCAATACGTTTTCC	55.149	GTGTTTTGGCTTCTATTTGG	54.979	321	(AAG)4-(TGAAA)3	855617	855657
974	contig_16		AAAAGAAAGAATGAACAGCG	54.854	AGTATGTAGCACGGGTTGAT	54.685	290	(ATTG)5	859384	859403
975	contig_16		CAAAGACAAAGAAGAGGGTG	55	GTCAAAATAGCAATCAAGCC	55.046	307	(ATC)11	870944	870976
976	contig_16		AGAGCTAAATGTCTACCCCC	55.004	GCTGGTGGCTATTTTTGTAG	55.173	386	(AAC)4	873927	873938
977	contig_16		ATCAGTGGCTTTTCAGTGAC	55.264	GGAGTAAAGGAGGGAAAAGA	55.106	398	(TACA)3	874340	874351
978	contig_16		GTAGATTACCGGATGTTCCA	55.004	CGGAAGGTAAGTACTCATGC	54.994	378	(CGC)4	879112	879123
979	contig_16		CTTGTACACCAGGAGGTCAT	54.965	CGATAAACAGCAACAACAAA	54.969	228	(TTTG)3-(TCTT)4	880815	880892
980	contig_16		TTTGTTGTTGCTGTTTATCG	54.969	CACTGTGCACTCCAACTAAA	54.838	272	(TTTC)3	881104	881115
981	contig_16		AACACAAAACCAGATTCCAC	54.937	GAGGACAGGAAACATGAAGA	55.152	305	(ATAC)3-(AACC)3	883648	883710
982	contig_16		TGGGGAATGTTAAATAATGG	54.973	TACCCGTACCTGTACCTTTG	55.217	242	(GTGCT)4	889196	889215
983	contig_16		TGCAGTTGAATTTTGTATCG	54.883	CGTACGAAGCATCATTGTC	55.125	398	(GCAGC)3	890055	890069
984	contig_16		CATATCCACATGTCGTCAAA	55.252	TGGTAACGTTAACCCCAAC	55.866	399	(AAT)4	891997	892008
985	contig_16		CTAAAGGTCGCATATCCTTG	55.104	CGAGCCAAGAAGCTATTCTA	55.139	328	(TGGC)3	892987	892998
986	contig_16		GGATACTGGTTGTGCATTTT	55.075	TGCATGTAATACAGGTGACG	55.55	370	(CCG)4	900054	900065
987	contig_16		TCAATGCTTGAGGAGTCTCT	55.052	TCAGGAGAAAAGGAGATTCA	54.959	354	(TTTCT)3	900700	900714
988	contig_16		ATTATACGCAAGCCAGACAT	54.954	CAGTTCAGAATCCCATCAAT	54.946	388	(GGC)4	914840	914851
989	contig_16		GGCTCTACTCAAGCATCACT	54.654	TAGCGGATGAGAAAGTCAGT	55.107	391	(CCG)5	917675	917689
990	contig_16		CCATTGTTTTATTGCCTTTC	54.918	GTACGCAATACAAGCACAAA	54.992	334	(TTTTC)4-(TTTTC)3	920032	920111
991	contig_16		CAGGGACTATAGATCATGGG	54.498	AGGTACTTGCCAGCTGATAG	54.735	389	(TAG)4	926549	926560
992	contig_16		GAGACAGAGCTAGAGAGGCA	54.952	GAATAAGCAGCGCTATCATC	55.32	340	(GCT)5	927351	927365
993	contig_16		CTTGCATTCTCTTTTGTTCC	55.088	TTTTTAACCCTTGCACAGTT	55.06	307	(ATT)4	931388	931399
994	contig_16		CATCTCCACATAAATCCCAC	55.252	AAATATCAACATCCACCTGC	54.991	305	(AG)9	937107	937124
995	contig_16		TATATTTGCTTCTATCCCGC	54.727	AACGATGATTAGCTTTTGGA	55.058	263	(CTTC)3	940807	940818
996	contig_16		ATCATCATCACTCCTCTTCG	55.1	AGATGTCAAAGAAGCCGATA	55.04	302	(GGGA)3	941386	941397
997	contig_16		TGGGAACTTGAAAAGAAAGA	55.065	CACCTTTACCAATGCCTAAG	55.026	247	(TTC)14	942713	942754
998	contig_16		AATGCCAAAGCAATAACAGT	55.002	GATGACCATCATCAGACACA	54.976	320	(TGC)5	944293	944307
999	contig_16		CAGGAAGAGGTAGCAGTGAC	55.003	CAATTGTCTGTTGCTGTCC	54.976	366	(GGCAGC)3	953241	953258
1000	contig_16		CGTTGTTCATCATGTAGGTG	54.885	CGACTGAGAATATCTTTCGC	55.205	317	(CTG)4	954050	954061
1001	contig_16		GATCTTGTTTGCTCTTCTGG	55.07	CTGCATCTACAGCAACTCAA	55.101	297	(GATGC)3	954438	954452
1002	contig_16		TATATCGTGGATTACTGGGG	54.988	CCAAGAACCACCACCTAATA	55.1	289	(CATGG)3	954826	954840
1003	contig_16		CCGTTTCTAGCACATCTACC	54.994	GCATGTACAACTGAGCACAC	55.108	237	(AG)9	959731	959748
1004	contig_16		GTGTGCTCAGTTGTACATGC	55.108	GAAAAAGAAGGGGAAACAGT	55.016	321	(TGCGT)3	960111	960125
1005	contig_16		ATAGTTGCTGTCATCCATCC	54.97	AAGTCATTGAACTGTTTGGG	55.12	398	(CATGC)4	960673	960692
1006	contig_16		AGCATCCAGGATACAGCTAA	55.075	GAGAAGAAGCTGCAGTAGGA	54.974	387	(CGAGA)3	968292	968306
1007	contig_16		ATACACCAATCAGGGTCTGT	54.264	AAATAGGAAATCCAGCATGA	54.812	306	(CAC)4	973790	973801
1008	contig_16		GTCGGTTGTCGTAGTCTGAT	55.127	CACGAAATACCAGTTTAGCC	55.014	395	(GCATG)4	975778	975797
1009	contig_16		GTCATGGTGGAAATTCTCAT	54.758	CCCTAAATCGAAACACACAT	55.088	388	(TGA)5	977119	977133
1010	contig_16		TTTTTCATTGGATGTGTTGA	54.918	GAAGAGCGATATGTATTGGC	54.998	230	(TACA)3	981672	981683
1011	contig_16		CATATTGGTCTTCTTCTCGC	55.04	CAGATATTGGTCTTCCCAGA	55.13	383	(GCG)6	988274	988291
1012	contig_16		AGCACTGCTTCATGTTACCT	55.047	TCTCTCTGGCTGTCTGTTTT	55.14	352	(AG)9-(TTCCC)3	990008	990051
1013	contig_16		TCCACATCTTCTCTCACACA	54.939	ATGATGCCATTGATTAGTCC	54.905	305	(ACAG)3	990924	990935
1014	contig_16		GTGTCCGATTTTAATGGTGT	54.909	AGGTGATGGATTTGAAACTG	55.033	287	(AGC)4	994759	994770
1015	contig_16		GTGTCCGATTTTAATGGTGT	54.909	AGGTGATGGATTTGAAACTG	55.033	287	(GCA)5	994775	994789
1016	contig_16		CAAAACTAGAAGGCGAAAGA	55.026	TTCCGACTCTTGTTTGATTT	54.923	314	(AC)6	1009583	1009594
1017	contig_16		CCAGAGATTGATTACCAGGA	55.13	TGCGTCATTGATTGATAAAG	54.795	337	(CAGTG)4	1013793	1013812
1018	contig_16		CAACCTTGTGTTACACCCTT	55.073	TGAAACCAAAGAGTTGTCCT	54.817	380	(TA)6	1023040	1023051
1019	contig_16		TAGAATTATGGGAATGGACG	55.114	TCATTCGATAGCCTTTTGTT	55.058	328	(TATGGA)3	1025649	1025666
1020	contig_16		AAGAGGCGAGCTATAAGGAT	55.01	ACAGCTGCCAAATACTTGTT	55.066	364	(GCT)5	1028749	1028763
1021	contig_16		CATATCCAATTCGTCACCTT	55.004	GCAGGTAATTATCGCAAATC	55.017	352	(CCATG)3	1034619	1034633
1022	contig_16		AGTGTTTAGCTCTGGTACGC	54.808	CGAATTTGAGGAGATTGAAG	55.016	272	(CAACT)3	1040478	1040492
1023	contig_16		TTTTCTTCTACCACGCAAAT	55.139	GTCATAGCTACCCTGTACGC	55.018	332	(GAAA)3	1046831	1046842
1024	contig_16		CAGGGAGCTTTGATAGACAC	54.937	GATAGTATTGTACAGCGGGG	54.805	367	(AGCA)3	1050333	1050344
1025	contig_16		GTGATGTCTTGGGTGAGTCT	54.888	CGTCTGTCATATCTGACCCT	55.052	391	(TCG)4	1051490	1051501
1026	contig_16		AAGCCAATTCCCTTTATTTT	54.719	AACGAAAACGACTCTCTTCA	55.156	384	(TAAA)3	1058545	1058556
1027	contig_16		GAAAGCTCCCCAAGAACTAC	55.606	CCTGGCTTCAAGATGATTAC	54.873	306	(AAG)5	1063585	1063599
1028	contig_16		CAAAAACATTCATCATCACG	54.956	ACCTTTGAGCTGAAGAAACA	55.156	380	(TTTTTC)4	1064191	1064214
1029	contig_16		ATCCAGCGAAGTGTCAGAT	55.65	CGTCGCTCCTTTCTATTCTA	54.979	333	(CTCGGG)3	1068800	1068817
1030	contig_16		CCATAGCCTTAGCAGAGATG	55.252	ACTAGCAGCAGTCCGTGTAT	55.084	304	(AGCA)3	1069548	1069559
1031	contig_16		GTTCAAGAGAATCCAACAGC	54.886	GACTCACGATTCTCAGGAAG	54.875	296	(CAT)4	1077025	1077036
1032	contig_16		GGCTGCTATCGTCTTTCTTA	54.967	GTCGAGAATACTTCCAGCAC	54.923	307	(TCC)8	1078071	1078094
1033	contig_16		TATTCTTCCTCCTCCTCCTC	55.006	AAAAGATTGCACAGCAAAAT	55.127	253	(CGG)4	1078237	1078248
1034	contig_16		AAGCATCTTGCTATTTTTGC	54.974	AGCTAATGATTTACTTGGCG	54.864	221	(CAA)4	1080094	1080105
1035	contig_16		GATCCTTCAAAGCAGTGTTC	54.886	TGAGACATCATAGCACCAGA	55.094	393	(CTG)4	1084622	1084633
1036	contig_16		GTAGTCTATGGGCCTGTGAA	55.24	GTGTCCCAGTCATCTTGGTA	55.86	328	(GCA)4	1086274	1086285
1037	contig_16		GATGAGACTTCCAAGGTCAG	54.696	TACTGTTTATTTCACGGGCT	55.014	278	(GTT)10	1087791	1087820
1038	contig_16		AGACGTTATCGCATTTCATT	54.919	ACAAGATGCTCCATTCCTTA	54.873	210	(AGG)6	1088765	1088782
1039	contig_16		TGGCCTATTATGTTTCCATC	55.102	CGTGGGTATCAATGATTCTT	55.004	392	(TGCG)3	1091770	1091781
1040	contig_16		TCTCTTGTCTCTGGAAGGAA	55.027	GTTCGATTGATTTCGTCATT	55.121	391	(AGCTGG)3	1092829	1092846
1041	contig_16		GACTGGTTTTTCTCTGGTGA	55.239	GATGCTCTCGATCTCTCAGT	54.484	256	(TTCT)3	1094384	1094395
1042	contig_16		CTTCTCTTCTACTTTCGCCA	55.007	AATGAAAATCATGAAGCGTT	54.884	286	(TTC)5	1097168	1097182
1043	contig_16		CCGAAGAGAGGTATGTTGAG	54.95	GTCCTCATATCGTCGTTCAT	54.97	276	(GGC)5	1097997	1098011
1044	contig_16		ACTGGTTGATGCAAAGAGTC	55.264	CAACCTACCTCCTTCTTGTG	54.868	289	(ACTG)3	1103466	1103477
1045	contig_16		GCCATCAAAAGATGAAGAAG	55.004	GTAAGAATGAGTCGGAGACG	54.937	352	(GAA)4	1105696	1105707
1046	contig_16		CAAAACAGCATAAAACACGA	54.969	GCAGCAAGATCTTAATGTCC	55.027	250	(CATCG)3	1116009	1116023
1047	contig_16		AAGATTCTTTCAGCAAGCAG	54.994	ATTGGCTAAGACAACGAAAA	55.139	336	(TGA)4	1119623	1119634
1048	contig_16		GTTGATGCACACAAGAATTG	55.011	ATAGGACGCGTAATTAGCAA	55.296	345	(AGAA)8	1120261	1120292
1049	contig_16		AGTCCTTTATGGCTAGCTCC	55.319	ATTCTGAAATCATGGAGGTG	54.946	291	(AGC)5	1143724	1143738
1050	contig_16		GTAAGGTCATCACTCGCTTC	54.923	TATCCGCTTCTTTGTGTCTT	55.123	390	(TCAG)3	1149976	1149987
1051	contig_16		CGATTTACGAAAGCGATACT	54.864	GAGCAGATGTGTTGTTGATG	54.989	237	(GAG)4	1153107	1153118
1052	contig_16		CCTTGGACAAGATTAAGACG	54.971	CGAAACCATACTTCTCGTTC	54.959	359	(TC)6	1153713	1153724
1055	contig_16		ACCTAGCCCTTAGTTTAATAAC	51.012	AGCCTTTTATATTTATTAGCTTTT	52.051	227	(TAATA)3	1159699	1159713
1057	contig_17		CTAGTAGGACGACAGGGATG	54.817	TCCACTAATGTGGAAAGGTC	55.033	293	(TATCT)4	9562	9581
1058	contig_17		CAGCGCTAAGGTACCAGTAT	54.798	CACACATGTACAACTTTGCC	54.963	389	(TACC)3	24287	24298
1059	contig_17		GTTCGGACCAACAACATAGT	54.974	TAGCCAATAAGGAACCTCAA	55.07	323	(GGC)10	29564	29593
1060	contig_17		AACCGATTGTGTTTTTGAAC	55.123	GGTGCTGATTTTAAGCAACT	54.714	387	(GA)6	38212	38223
1061	contig_17		CAAAGGAGGTTCTTCAAGTG	55	ACCAGCGACATTATCATACC	55.027	247	(GAGGAC)4	45796	45819
1062	contig_17		AGGAAGTTGTGTTGCAGAGT	54.905	GATACCACAGGTCTTCCAAA	55.033	365	(GCG)4	54011	54022
1063	contig_17		GATAAATTGCAGCTCATTCC	54.963	TTGATCCACACAAACTCAAA	54.986	255	(ACTT)3	54244	54255
1064	contig_17		TAATGTCACTGATTGGCTCA	55.112	GAATATTCTGCACCTTTTGG	54.896	370	(AGA)4	61716	61727
1065	contig_17		GACCCTCCTACCTATGCTTT	55.004	TTCCATAATGTATCCCTTCG	55.114	361	(AGA)4	68850	68861
1066	contig_17		CTGTATTCTATATCGGCGCT	54.817	AGCACTAGCATTTGGTGATT	54.982	287	(AACATC)3	83116	83133
1067	contig_17		TATTTCAGGTCGCTTCAGTT	55.123	CTTGTTCCATTTCTCTTTCG	55.1	258	(CT)6	84344	84355
1068	contig_17		CTAGCAGGCAGCATAAAAAT	55.02	CTCAAGATTGAAAGGGAGTG	54.913	374	(CAAGA)3	96682	96696
1069	contig_17		TGAAGCTGTCTTTACTGCAA	54.812	CGATCGTAAGATTATCAGGG	54.861	389	(TTCC)3	103090	103101
1070	contig_17		GAGACTTCAGCCATAGATGC	55.007	TCTCAAGTAGCAAGAAACCC	54.662	376	(AT)8	130059	130074
1071	contig_17		AAGTACAGATCACACCCACC	54.775	AGCCAGTAGACAAAAGAACG	54.785	400	(AGCA)3	131741	131752
1072	contig_17		AAATAGCTGACATCGAGACC	54.426	GCAAGCTTTCTCTTCTTTGA	55.123	263	(CGACT)3	132008	132022
1073	contig_17		ATTCGCGTTAGCTCTGTAAG	55.083	TGGATCGTACCCAATAGAAC	55.004	383	(GGGCT)4	139974	139993
1074	contig_17		GAACTTGGAGACTGTTGCTC	54.952	GGACGCTGAATGTCTACTGT	55.301	306	(CATCAG)3	140461	140478
1075	contig_17		AGACTTCTTCCAGTGTTCCA	54.789	CATCAGCATCATCCCTACTT	55.154	364	(GCAC)5	142789	142808
1076	contig_17		GTGTTGTTTTGCTTCCTCTC	54.974	AGTCACCACAAAGCTGAAAT	54.84	381	(TCCTCA)3	149358	149375
1077	contig_17		ATTTATCGGTCATTGATTCG	55.102	GACGCTATTTACATCTTCGG	55.092	378	(ACA)5	150500	150514
1078	contig_17		TTGTGTCACTGGTGGACTAA	54.914	AGACTGCAAGTCTTCAAAGC	54.877	283	(AGGG)3	152263	152274
1079	contig_17		ACCTCTATGCATGTTTCGTT	54.815	TTATCTCCTAGACAGGCAGC	54.779	372	(GT)9	157211	157228
1080	contig_17		TCAGCTCCAAAGTTCTGACT	55.14	TTTTCCTCTGGTGTGGTAAC	55.12	315	(TGCG)3-(AG)7	158031	158065
1081	contig_17		TTAACGGGAAAATGCTAAAG	54.865	AATATCTGCCCATAATGCAC	55.125	255	(GGCAT)3	166523	166537
1082	contig_17		TACTCGTCTGCGTCATACTG	54.963	GGAATAAATACCACCCACAA	54.861	334	(CAGATG)3	168191	168208
1083	contig_17		CTACGAGTGGTCTGAGAAGG	55.017	GTCGACAGATGAAGTAACGC	55.912	358	(CCT)4	169438	169449
1084	contig_17		CAGAGATACCTTGGAGATGC	54.848	GATATGATATGCCAGGAGGA	55	382	(AGA)4	173867	173878
1085	contig_17		GTAGCAGAACGATATAGGCG	55.286	ATGGGAAGCAACAGACTTTA	54.959	392	(AGGC)3	180893	180904
1086	contig_17		ATACTGGTGCTATTGCTCGT	55.018	ATGACCTCATCTTGTCCTTG	55.013	389	(GATG)3	181486	181497
1087	contig_17		GTCAGTCGAGGACAATTCAT	55	AGGCAAGATACCAACTCAGA	54.937	393	(CAGC)4	187043	187058
1088	contig_17		TTAGTGATAGTTCAGGCCGT	54.994	TCTGTCCAAGAATGCTCTTT	55.07	253	(ACG)5	190049	190063
1089	contig_17		AAACCCATCTGTCTTTGCTA	54.959	ATGCATCAATAGCGAGTTTT	55.08	365	(ATAGA)3	190672	190686
1090	contig_17		GGAAAATTGTCAATGCTGAT	55.121	AGAAGATGAACCTGACGATG	55.189	384	(AAAAG)4	190921	190940
1091	contig_17		TGGTAGTTGATAGCCTCGTT	54.994	GTGGGTTGAATTGTTTGTTT	54.959	300	(TA)8	193899	193914
1092	contig_17		CCTTCTTTTTCGAAATCTCA	54.747	CGACTGTAGCATTCTTAGGG	55.171	372	(CAGT)3	197150	197161
1093	contig_17		TGCAAGTACTAACGCAAATG	55.17	CTGGATAGCGACCAGAGTAG	55.156	336	(CGAGGC)3	209522	209539
1094	contig_17		TTCACCACTTAAGGCACTTT	55.043	GCAGCAGGAAAAGATAGAAA	54.932	205	(CT)6	227865	227876
1095	contig_17		CCATTTCTCTCCCTCTCTCT	55.072	CTCGCAATCAACAAGACATA	54.858	280	(CCA)4	228019	228030
1096	contig_17		GTGCAGAACGAGAGAAGAAC	55.127	GTTTTGGCTAATACCGACTG	55.014	372	(AG)6	241330	241341
1097	contig_17		ATTGATTCATCATCCTGCTC	55.017	ATCCCCTTTCATACTCAAGC	55.814	322	(CTTG)5-(CCAG)3	242030	242102
1098	contig_17		CGAATGACTTCATCTTAGCC	55.04	CAATTCCGATACACTCCAAT	55.004	307	(GTAG)3	245012	245023
1099	contig_17		GAAATTCACATGGAGACGTT	55.02	GGATTTCCTTTTCGGATAAT	54.851	385	(AGA)11	267608	267640
1100	contig_17		AAGCTCTGCGAGTCAATAAG	55.03	GGTATGCTTAATGCGAAACT	54.694	270	(GTTT)3	271789	271800
1101	contig_17		ACATTCTCATCCTCAGATGC	55.087	AGAGAAGTTGTTCATGTGGG	55.103	275	(CAA)4	275377	275388
1102	contig_17		TACTAGGGGGAGTAGTGCAA	55.007	TGGGAATATGTAAGGTACGC	55.218	316	(ATGA)3	282136	282147
1103	contig_17		CGACTTCTCCATTATTACCG	54.944	AGAAAGAAGAAGGGCAAACT	54.926	365	(TTC)4	283039	283050
1104	contig_17		ACAAAGAAGGACGAATTTGA	54.923	TCTTGGGATAACATACCTGG	55.016	389	(TTC)4	283242	283253
1105	contig_17		TTTGTCATTTCCAATGTTCA	54.918	GCACCAAAACTCAAAAGAAC	54.994	349	(AAG)4	284812	284823
1106	contig_17		AGCTCCTAGAAGATTTGGCT	55.038	CTACCTTTGCATCAGCTACC	55.159	279	(AAAG)3	288550	288561
1107	contig_17		TGGTATTTATGAAGGACGCT	54.932	GTCATGTCTTCGTTCATCCT	55	366	(AT)7	302405	302418
1108	contig_17		ACCAGTGCTACCCAGTTTTA	54.914	CATCAGAGATTGATAACGCA	54.767	354	(GAAAC)3	305171	305185
1109	contig_17		ATTCAAAGACGAAGTGCTGT	55.011	ATGATCAAGTCTTGGTTTGC	55.191	392	(AAAC)3	307897	307908
1110	contig_17		GGTCTTTGGTCTGTGTCTGT	54.982	AAGTCTAAATGCGCTAATGC	55.008	259	(ACT)4	317301	317312
1111	contig_17		AAAATTGATCAAATGCTGCT	55.046	GTCTCAAGACCCAACATCTG	55.545	307	(GTCT)5	317981	318000
1112	contig_17		GACTCTGGCACGATTAGAAG	55.107	GGAGAGGAGAATTTTGTGGT	55.7	309	(CTCCAT)4	319057	319080
1113	contig_17		CTCTTCTCTTCTCATCCCCT	55.072	GAAGTAGACCGGGTACAGG	54.618	347	(GAC)4-(CGC)4	329614	329654
1114	contig_17		GAAGATGAACGAGTACCTGC	54.923	CCTTCATAGACTCAACCAGC	54.937	244	(GGC)4-(AAG)5	330277	330333
1115	contig_17		GCTGGTTGAGTCTATGAAGG	54.937	TACCCAGACAGTTTGCTTTT	55.043	292	(AG)10	330448	330467
1116	contig_17		GGAACATGAAAACAAGGGTA	55.052	TGAAAGCAAGGAAATGACTT	55.088	371	(CTTG)4	330903	330918
1117	contig_17		CGTTTAAAACTGCTCTCCAT	54.727	GGTAGAGTACATGTAGCGGC	55.018	339	(CTT)5	353712	353726
1118	contig_17		AGGTATACCAGCATGGTCAG	55.107	GTTGGAGTAATACCTCAGCG	54.994	331	(AAAG)3	354621	354632
1119	contig_17		TAATCAGCGAGCACAGTATG	55.069	TTGCTTTAGGTGCAGTTGTA	54.708	338	(CCA)5	355932	355946
1120	contig_17		TAAGAAGGCTAACCATCAGC	54.805	ACCATCTTGGCGATAATAAA	54.872	259	(CATT)3	357280	357291
1121	contig_17		ATTAATCACGATGGAACAGC	55.157	ACGTGTATTTTACCACAGCC	55.194	324	(ACCT)3	360247	360258
1122	contig_17		ATAACAGGCAAATGCAACTT	55.002	TCTCCTGCTTTTTCTACCAA	55.263	397	(TTA)4	360947	360958
1123	contig_17		AAAAAGAAAAGGAAAGGAGC	54.62	TAAAAGCGCCTCTTAACATC	54.986	355	(CTGCT)5	365005	365029
1124	contig_17		CAATGGACTTTCTTCACCAT	55.033	CTTGATCCGTAAAGGACTTG	54.971	330	(ATT)4	368669	368680
1125	contig_17		TTAAGAGGGAAAGATACGCA	55.229	ACTGCTTCTTCTACTGCTGC	55.084	364	(CAA)6	386900	386917
1126	contig_17		ACCAGAGAGAGCAGTAGCAG	54.905	GTTGCTATCACCATCGTCTT	55.228	267	(AGC)4-(ATGGAC)3	387024	387068
1127	contig_17		AGAAGAACAGCCATCAAGAA	55.07	TCCTGCGTAGTGGTATCTTT	54.994	342	(GGCGGG)4	387668	387691
1128	contig_17		CCTATTCAACTTTCGCTGAT	54.642	TGTGCAAAATGGTATAATGC	54.679	390	(GGAGCT)3	399128	399145
1129	contig_17		CGGATTATGAAATGGGATTA	55.05	AGTACAAAGGTACACGGTCG	55.275	393	(TTGG)4	405110	405125
1130	contig_17		TTATGGGGAATTACGTATGG	55.007	TCAAGCTACTAATAAGGCGG	55.032	242	(GGTGCT)3	408468	408485
1131	contig_17		CTTTCGTTGAAGTTACGGTC	55.043	CCCAAACGAGAGTTAGACTG	55.037	279	(CTTG)3	411980	411991
1132	contig_17		GTCGAAATTACAAGCCTGAC	54.946	ATGTTTCTGCGTTTTTGACT	55.03	314	(TCCC)3	421925	421936
1133	contig_17		ATGATTCATTTGCTACGCTC	55.486	AAGCAAAGACTAATGCGAAG	55.048	350	(AGCG)3	423522	423533
1134	contig_17		TTAGACATCAGTGGCCTTTT	54.959	CAAACTTGAGGCTCTTCCTA	54.842	375	(CT)6	424677	424688
1135	contig_17		TCAGGGTATATCCCAAACTG	55.016	TATATACCCGAAACCCATTG	55.007	239	(CTTTT)3	425990	426004
1136	contig_17		CATCCAAGTGTCTCAACCTT	55.103	AGAGAGGGCACAAGATGTTA	54.937	372	(TCTTC)4	429709	429728
1137	contig_17		AGAAAAAGATCAGGAGAGGG	55.089	TCTAGATGCAATCATCGTCA	55.201	395	(ATGGA)3	433271	433285
1138	contig_17		TCCAAGTCCTCTTCATCATC	55.062	CGACAGTGATTCAGACAATG	55.003	360	(GTCATC)3	436182	436199
1139	contig_17		AGGAAACAAGGGGTAAAGTC	54.892	CTTCATATCTGGCTGGAAAG	55.052	334	(AAG)4	454570	454581
1140	contig_17		ATATCCACAAAACATGGCTC	54.991	ATCTGGGTTACTGGTGTTTG	54.987	349	(AAAT)3	454688	454699
1141	contig_17		CTACAGAAATCGGACGAGAG	55.12	GTCTGGATCACACCTAATGC	55.489	374	(CGG)6	455946	455963
1142	contig_17		TTTCCATCTTGAACTCTGCT	55.07	CTCTTGGAGATGAACTGGAG	54.889	340	(GCAG)3	459143	459154
1143	contig_17		CATCTGAAACCCTAAGCAAA	55.552	GTACGAAAAGACTCACCAGC	55.011	309	(CGA)4	475284	475295
1144	contig_17		CATTTGCTCTCTATTCGGTC	55.04	TTTATGGCTTCCCTTGATTA	55.007	223	(TATC)3	481411	481422
1145	contig_17		TAATCAAGGGAAGCCATAAA	55.007	CAAAACTTTGTGTGTGTTGG	55.028	371	(CTTT)3	481842	481853
1146	contig_17		ACGAATCTTCCTCAGACTCA	54.875	GCTATTTTGAGCTTTCTTGC	54.694	246	(TCCGAC)3-(ATCATG)3	492559	492649
1147	contig_17		AAAGTCGGTGGTGATAAAGA	54.792	CAAGCAATAAACAAATTCCC	54.918	378	(GCCACA)3	492650	492667
1148	contig_17		ACAACAACGAAGATGAGGAC	55.09	ACCTGGCAATCATAATGAAC	54.991	287	(TCC)4	495743	495754
1149	contig_17		ATCAGTCGTCCAATGAGAAG	55.189	CAGAAGAGAGCTGAACATCC	55.052	295	(GGT)5	498308	498322
1150	contig_17		ATTAGTCACGCTGTCAGGAG	55.485	GATCTAGGGTAGGAGGGCTA	55.094	347	(CACAG)3	498811	498825
1151	contig_17		TGTCTGATACCAACAGCAAG	54.745	TCTTCTTTTGTCGCTTCTTC	54.959	380	(CGA)4	500610	500621
1152	contig_17		GAAGAAGCGACAAAAGAAGA	54.959	TCCAATCTTTCACTGAGCTT	55.07	264	(GGCAGC)3	500904	500921
1153	contig_17		CTGAAGACATTGCAAGACAA	54.885	CATCTTCTTCCTCCTCCTCT	55.072	318	(AGA)4	501936	501947
1154	contig_17		CTCGTATCAGTCTACCTGCC	54.974	CTTCTCCTCGACACGATTAC	54.937	218	(ACTCA)3	509060	509074
1155	contig_17		CGTGAAAGAACTTGAGGAAG	55.168	TATGGCCTACATAAAGCGAT	55.063	298	(TCT)4	513490	513501
1156	contig_17		ACAAGCACAGGCTGTAAACT	55.133	ATGAATGTTGCAATACACGA	54.98	375	(TG)6	516621	516632
1157	contig_17		TTGTCTCTTGTTTTCGGACT	54.987	GATTGGGTAACAAGCTATGC	54.919	249	(TAGG)3	520238	520249
1158	contig_17		TGTGCTGTTTTTGATGATGT	55.011	AGCTGTTTCTCATTGCATCT	55.094	315	(GTG)5	531469	531483
1159	contig_17		CATAATCTCGTGTTTCCCAT	55.004	TTTCATCAAAGGGGTTCTTA	54.874	299	(TTTGC)3	538549	538563
1160	contig_17		CATAATCTCGTGTTTCCCAT	55.004	TTTCATCAAAGGGGTTCTTA	54.874	299	(TTCT)3	538724	538735
1161	contig_17		GTCATCTTCCTCTTCCTCGT	55.871	CTAACCCAGACCATCATCAC	55.327	351	(TGC)5	539263	539277
1162	contig_17		TATAAGACGAGAAAGCCAGC	54.967	AGGGGAAAAGAGAGAGAGAA	54.797	347	(CTCCT)3	540866	540880
1163	contig_17		GCTTCAATTACTTTGTTGGC	55.127	CTTCTGGAATCTTTGACAGG	54.913	230	(GTA)4	541954	541965
1164	contig_17		ACCTACCCAGTACCCAGATT	55.032	CTTGGGTTGAGAAAGAAATG	54.936	290	(TGTA)3	543127	543138
1165	contig_17		CATTTCTTTCTCAACCCAAG	54.936	GATCGGGAAATATCATTGAA	54.984	346	(CTA)4	543425	543436
1166	contig_17		CCATCAGATTAGGTGGGATA	54.931	TATTATGGATGGGTTTGAGG	54.953	381	(TC)20	544054	544093
1167	contig_17		CTTTCATCCTCTGTCAAAGC	55.07	AGGCGAGATATACGAATGAA	55.011	389	(TGC)7	547139	547159
1168	contig_17		TAAAACGCATCCTTCAAAAC	55.544	AGTACCTCAACGCAAACAGT	54.965	315	(GCT)4	551670	551681
1169	contig_17		AAAAGAAACGAACTGGATCA	54.923	GATTACAGTTCAGGTGGCAT	55.057	343	(CCTA)3	554427	554438
1170	contig_17		ATCATTGATCTCGTCTGGTG	55.953	GCTCCTAGTGCTCGTACAGT	54.781	329	(GCT)4	561136	561147
1171	contig_17		TGGTGTGTATTATCGCTTCA	55.166	GCTATGAAGTCTGAACCAGG	54.937	351	(CAAA)3	564532	564543
1172	contig_17		AGGCTGACGAGAATAAATCA	55.04	GGAAATCTGGAAGGCTATCT	55.047	257	(GAGGC)3	567845	567859
1173	contig_17		GTCGGTACATCAATAACGGT	54.946	GGACTCATCCCATAGCTACA	55.154	382	(GAAAA)3	572489	572503
1174	contig_17		CCAAGATAATCAAGGAGCAG	55.052	TATTAGCTGGGTTTGCTGTT	55.173	315	(CAG)4	574513	574524
1175	contig_17		GAAAACATGTCTCTCCCAAA	55.167	ATAATATGACCGAGACGCAG	55.369	229	(GGC)5	576057	576071
1176	contig_17		CATCAGTCGGCTTTTATTTC	55.058	AAGCAACCTCTTTCCTCTCT	54.904	311	(TTCT)3	591888	591899
1177	contig_17		GATCTTGTGTTGAAGGCACT	55.264	GAAGTAGTAGGCGAAGAGCA	55.03	331	(TCG)4	602458	602469
1178	contig_17		TGCTCTTCGCCTACTACTTC	55.03	TTATGAGACATACCAAGCCC	55.169	286	(TTC)4	602829	602840
1179	contig_17		AAGATGTGGTGGAAAGATTG	55.033	TACGTGTGTTATTGCTTTGC	54.992	353	(TGATGT)3	616190	616207
1180	contig_17		CTGATCCTTGCAACTCTCTC	55.052	CGTACATCAAAAGGGCTTAG	55.184	261	(TCGGTG)3	621797	621814
1181	contig_17		CGTTGATGGTATAGCTGCTT	55.609	CAAATCCTCAAATCAACCAC	55.468	379	(GGAGA)3	641028	641042
1182	contig_17		TTGCTGTCAACAACAAGAAG	54.976	GAAAACATAGCTGCCATCTG	55.998	241	(ATG)4-(GGC)4	646156	646218
1183	contig_17		GCTTTTTGGGCTTGTAGATA	54.83	CTCTCTTGAATTGCTACGCT	55.03	340	(TGCCAC)3	653128	653145
1184	contig_17		AGCGTAGCAATTCAAGAGAG	55.03	AACACAACATGATGCTTTCA	55.011	353	(TA)7	653499	653512
1185	contig_17		GCCCCAATTTACCTTAATCT	54.963	CTTTATGGGGATAGCAACTG	54.944	273	(AGA)4	656442	656453
1186	contig_17		TGAGGGATAATAACGAATGG	55.114	CCAGAGAACTTTGAGCAGAC	55.14	370	(CCCCTT)4	657306	657329
1187	contig_17		TCGTTTCTCACCTCATCTCT	54.875	AAATTCTCGTGGGCTAAAAC	56.031	352	(TCA)4-(AAG)4	660520	660604
1188	contig_17		AGACGATCTTTTTACGACGA	55.123	GCGAGACAAAAGAAAAAGAA	54.979	375	(TTA)4	662771	662782
1189	contig_17		TTCTTTTTCTTTTGTCTCGC	54.979	AGAAGAGACACGACACGAAT	54.814	398	(CT)6	663120	663131
1190	contig_17		GAGAGGAGACAAAAGGGTTT	54.997	GGCTATCAGCTGCTAAATGT	54.827	318	(CTG)7	663594	663614
1191	contig_17		CCAGAAGCTATTTGGAGATG	55.052	GAAAAACAACAGGAGACTGC	54.974	382	(TA)6	663960	663971
1192	contig_17		CTCTCTCTTTCCCTTTCCAT	55.089	TCTTCTGTCAATCAGGTTCC	55.152	284	(GCT)8-(TGT)4	666039	666112
1193	contig_17		CTCTCTCTTTCCCTTTCCAT	55.089	TCTTCTGTCAATCAGGTTCC	55.152	284	(TGC)4	666113	666124
1194	contig_17		AGTAATAGAGGATGGAGGGG	54.774	AAAGGAGAAAGCCAAGAGAC	55.321	377	(TTGTCC)4	667325	667348
1195	contig_17		GTACCATTGCTCCATGAGAT	54.97	CAACTTGCTGTCCCTTCTAC	55.024	349	(TGT)4	669182	669193
1196	contig_17		GGTTTGGCTGTAATTATGCT	54.534	GATAGAGACCGAGGAGACCT	54.926	257	(GTCTGC)3	669959	669976
1197	contig_17		TAAAGTGATTGACAGGGACC	55.033	CATATTCCTGACTCGCTCTC	55.02	257	(GAAAA)3	676789	676803
1198	contig_17		TGGGTGATATGTAGCAGTGA	54.972	TCTCTTCTTTCTGCTTTTGG	54.971	279	(AAAG)5	678562	678581
1199	contig_17		CCATACGGACTCATACCTGT	54.937	TCTCGAAGAGGACCTATCAA	54.996	332	(GGC)6	679859	679876
1200	contig_17		CCATACGGACTCATACCTGT	54.937	TCTCGAAGAGGACCTATCAA	54.996	332	(TGC)7	679877	679897
1201	contig_17		GAGAGAGGAAACGTCAGATG	54.875	CATTTCCCTCTTTTGTATCG	54.909	382	(AGCA)3	682101	682112
1202	contig_17		CCTGAGAATCAATGGAAGAA	55.264	TTGATTAGCTTTCCATCTGC	55.625	343	(AG)20	682453	682492
1203	contig_17		GGCTTCGTCTTCTTTTCTTT	55.485	CAAGTACTTCGAGTTGGAGG	55.037	247	(GTGCAT)3	683179	683196
1204	contig_17		TACTCTACTCCAGGCTTCCA	55.12	ATAGATGGACTGTGGCAATC	54.97	346	(TCT)4	684948	684959
1205	contig_17		ACTAATGCGAAGAAGCAGAG	55.03	AAAATCTTCACGAGATCGAA	55.004	289	(ATATC)4	692713	692732
1206	contig_17		CGTACGTATGTATCTGGCAA	54.788	TCCGTTTGTCTCCTACCTTA	54.971	310	(CTTT)3	692874	692885
1207	contig_17		GCACGTTATGAGAAGGACTC	54.923	TGCTTTCGTAACCCTGTAAT	55.014	349	(GGTCAA)3	693729	693746
1208	contig_17		ATTACAGGGTTACGAAAGCA	55.014	TGGAGGATATCGTATCTTGG	55.098	207	(AG)10	693953	693972
1209	contig_17		AGCAATAATCAGCATCGTTT	55.08	CCAGGGGTACCTCTTTTAGT	54.939	339	(CT)8	694535	694550
1210	contig_17		CCATGATATGCAGGGAGTAT	54.954	TTTAGGGAAAAAGGGACTTC	55.121	376	(TAGT)3	694893	694904
1211	contig_17		TGGAGCGATCTATTTGTTCT	55.04	GTAGTGCCCCCTCTAAAAAT	55.022	316	(CGT)9	695628	695654
1212	contig_17		AACAGCAGTAGCTTTTGGAG	54.95	ATGTTGGACTTGACGCAG	55.467	390	(CTGGA)4	696570	696589
1213	contig_17		GTCGATTTCGAGAATGACTC	54.796	GGCTTTAGTTACAGTGACGG	55.078	372	(CAC)6	701569	701586
1214	contig_17		CGTGACAAAGAGCACAATAA	54.947	TATGGGAACAAAAACCACTC	55.052	255	(AT)6	705851	705862
1215	contig_17		GGAAGATGGTAGAGCAAGTG	54.937	TCTCCCAGTACCAGTACACC	54.965	393	(CGG)4	706265	706276
1216	contig_17		AGCTATAGCATGGGGTACAA	54.967	ATTCCAAATCAAGTCAGCAC	55.191	384	(CTG)4	713577	713588
1217	contig_17		AGCTATAGCATGGGGTACAA	54.967	ATTCCAAATCAAGTCAGCAC	55.191	384	(GTA)5	713786	713800
1218	contig_17		TCGTTACTCACTGCATCTTG	54.924	CTCCATTGTAAAAGGAAACG	54.991	356	(AGC)4	714222	714233
1219	contig_17		GATAGCCGTATATGCCAGTG	55.819	AATAAGGAAATCAATGACCG	54.265	385	(CGC)5	720329	720343
1220	contig_17		GATGGAGTAGAGGTGGTTGA	55.013	ACAGCCTTCCTTACCTCTTC	55.194	367	(GAG)4	720565	720576
1221	contig_17		CAAGGACTTGACTGAGGAAG	54.979	GATGTAAGGGGTATGTCGAA	55.004	357	(AAG)4	727737	727748
1222	contig_17		GGATCTTGATGGACGACTT	54.896	CCTTCGAGCCATTTTATTTA	54.786	312	(TGG)5	751571	751585
1223	contig_17		TTTCCATCAGCTTCTCATCT	54.983	TTCAATTTACCTGTTGAGGG	55.229	212	(CGGCAG)3-(CAG)4	775069	775126
1224	contig_17		CCAACGATTACTACAGCTCC	54.994	GTACTGCTGCTGGTCGTAG	54.476	372	(CAG)4	775242	775253
1225	contig_17		CCAACGATTACTACAGCTCC	54.994	GTACTGCTGCTGGTCGTAG	54.476	372	(CAG)4	775374	775385
1226	contig_17		CTTTCAAGAAGCACAAGGAG	55.335	GGTTTATATGCGATGCTCTC	54.998	310	(CCA)8	775655	775678
1227	contig_17		GTGTGTATTTATTGACGCGA	54.737	ACTATGCAAGCCACTGAGTT	55.047	321	(AAAT)3	784966	784977
1228	contig_17		GTATCCCCAAGTTCCTTTCT	54.809	GAAGTCGATCTGAGTGAAGC	55.038	332	(TGCC)3	786534	786545
1229	contig_17		AAAAAGGTCTCTTCCAGTCC	54.997	AAGAGAAAGATTCATGGCAA	55.004	266	(CCT)4	797700	797711
1230	contig_17		ATTAGCAAGCTCGGTAACAG	54.923	CTCTCTCTCGTTTAGCCTCA	54.987	286	(GCCAAA)3	806115	806132
1231	contig_17		ATGAAGACAGAATCACCTGG	55.013	GACTACCAAACAAACCTCCA	55.12	318	(TCC)4	806792	806803
1232	contig_17		ATGTGATAATGGTTTACCCG	54.896	AAAGCTCAATAATCGTCTGC	54.792	391	(GGAT)4	819534	819549
1233	contig_17		CTCCGCATTTATTCTCAAAC	55.058	GAGCTGGCATCTTGTTTATC	55.027	291	(GCTG)3	825190	825201
1234	contig_17		AAACACCCATATAAAGTCGC	54.374	GCTGAAGAAGAAGCTGAAGA	55.107	385	(TCG)4	826252	826263
1235	contig_17		CAACACCATATCATCCATCA	54.982	TAGATATGGGAAACAATGGC	55.102	368	(TGC)4	830751	830762
1236	contig_17		GTAGAATTGTTGCAGAGGGA	55.372	AGAAATGAAGAGCAAGCAAG	54.994	335	(ATG)4	840996	841007
1237	contig_17		GCTGTTAATTGAAATCCGAG	55.058	CTTCTCGTCCTGATTGGTAG	54.95	280	(TTGGGC)3	844291	844308
1238	contig_17		AATTGCTCATCATACCAACC	54.991	GCAGAACATAAGTCCGAGTC	54.923	251	(AAAC)3	854894	854905
1239	contig_17		ATTCAAGATGTCCTTGATCG	55.118	CGACGCTACTCATTCTTCTT	54.865	303	(AAG)4	856312	856323
1240	contig_17		GTAAGACGAGAGAAGCCAGA	54.803	AGCATCGTCGACAATAGAGT	54.961	248	(GTGCT)3	857427	857441
1241	contig_17		GATTATGCATGTTGACGTTG	54.98	ATCGTAAATGTCTGTGACCC	54.886	387	(TTTCT)3	859871	859885
1242	contig_17		GTTTGAATGTTTTCTGGAGC	54.909	CCTGAAGGAACAAATCATGT	55.033	276	(TTTTA)3	866298	866312
1243	contig_17		GTCTTATGCATGCTTTTCCT	54.628	CAGCTCTCCGACTTCTTCTA	54.987	395	(CGG)4	867898	867909
1244	contig_17		TAGAAGAAGTCGGAGAGCTG	54.987	CTATCCATCACACCTCCATC	55.239	360	(TGG)7	868252	868272
1245	contig_17		CATATATCCCCCAATTGAAA	54.892	GACTCGCTCTCTTCTGTGAG	55.303	241	(CGA)4	871636	871647
1246	contig_17		CTAGCTTTCCATCCATCTTG	55.052	TTTGGAGAAGAAGGTTGTGT	54.817	250	(AT)6	874990	875001
1247	contig_17		TTTCTCAGCTACGAGAAAGG	55.007	GACGCATATATCCAACCACT	55.027	390	(ACAAA)3	875822	875836
1248	contig_17		CGAATTTCAAAACATCCTTC	54.861	CTTACCACTCCAGCTACGAC	55.06	240	(GAG)4	876910	876921
1249	contig_17		GATGTTCTCTTTCGTCTTCG	55.07	AGGCTGATCAGGAACAAGTA	54.937	350	(GCT)5	882453	882467
1250	contig_17		GTGGTTGATCATTTGTTCCT	54.848	GTTGTATATACCGCCTGAGC	54.954	359	(CTGA)3	886262	886273
1251	contig_17		AGTGGCACCAAGGTTATATG	55.123	GATCAGTAGTTGAGGAACGC	54.923	357	(TAG)4	887031	887042
1252	contig_17		ATACATCAGCATCCAGCTCT	54.872	CACAGAATATCGACCCTTGT	55.07	380	(GAG)5	899053	899067
1253	contig_17		GCAAGGTACATACCTGCATT	55.275	AGTACAAGCGACAAGATGCT	55.216	333	(GCA)4	900496	900507
1254	contig_17		ACGAAATACAACCAGACTCG	55.323	AAGATCAAGCTCAGAATGGA	54.983	397	(TCC)5	900614	900628
1255	contig_17		CCCATAACAGAAAGGACTCA	55.216	GTTAATCACGCTGAGCTACC	55.147	361	(ACA)5	904540	904554
1256	contig_17		TCAAAACTCTTCTCCTTTGC	54.792	GACCTCATGAACAACCTGAT	54.821	308	(CCG)5	905835	905849
1257	contig_17		ATCAGGTTGTTCATGAGGTC	54.821	GAAGAAGGGCTTCGAGAC	54.922	267	(CCG)6	906153	906170
1258	contig_17		CCTTTGACTTGAGGGACTC	54.684	TACACTTCAAACTTCCAGGC	55.454	391	(TGC)4-(GAG)5	906698	906746
1259	contig_17		GAATGGTCCCTGTGTGTATC	55.139	TAGCTGTGTCCTTCAGGTCT	55.003	235	(TTC)4	909972	909983
1260	contig_17		ATTAGTAGCCGATCGAGATG	54.592	TGTTTGATACAAAGGGGTTC	55.052	396	(AGT)4	913204	913215
1261	contig_17		GTCTGGAGAGCGTGTAAAAG	55.192	CAGTTTTCCGATTTCCACTA	55.391	319	(AGC)4	913787	913798
1262	contig_17		AATAGCAGCAGAAGCAAAAG	55.207	CTCAAAGAAAAACGCTCAGT	54.914	345	(CTG)4	914006	914017
1263	contig_17		GAATTATTCCGAAGACCCTC	55.297	AATCGTTGTTTAGTCATCGG	55.252	273	(TGCAT)4	922696	922715
1264	contig_17		AGACCACATGCAATACAACA	54.871	CGTACGTATTAGTCCGCTGT	55.561	386	(CAG)5	928135	928149
1265	contig_17		ACAGAGAGCAACGAAATGTT	55.011	CCCTGTTCGCTAAAGTCTTA	54.901	279	(GTAC)3	929549	929560
1266	contig_17		AGTTAGGTATGTGCAAGCGT	55.101	GAACGGCATAATTAACTTGG	54.952	349	(CTTG)4	930435	930450
1267	contig_17		GGTATCAGTTTGATTGGCAT	54.991	TACAACAAGTCATTGACGGA	55.025	358	(CTAC)3	935638	935649
1268	contig_17		CGACCAAGGTCGTACTAATC	54.829	CCCAAAACACACAGAAGAGT	55.19	321	(CGTGAG)3	937368	937385
1269	contig_17		AGATCGATGCCTACTTTCAA	55.04	CTAAATCGTCACCCATGATT	55.004	264	(GGA)4	938912	938923
1270	contig_17		TCCTTTCAACAATTTCATCC	55.098	ATAAAGGAATGGCACACATC	54.991	382	(AG)6	940071	940082
1271	contig_17		GATGTGTGCCATTCCTTTAT	54.991	TACTGTACGAAGCTGACACG	55.053	364	(TACC)3	940369	940380
1272	contig_17		CTACTAAATGACAGGCCGAG	55.171	ATCAGCCAAGTGTAAGCAGT	55.047	346	(AG)8	941613	941628
1273	contig_17		AGTTGAGCAGGCTGATACAT	54.961	CTAATGGATTTACGACTCGG	54.944	220	(TCT)4	944110	944121
1274	contig_17		CAGTGCTGTGATTCTGACAC	55.063	ACTTGTAGCACCCTTTACCA	54.914	323	(CTC)4	944969	944980
1275	contig_17		CAACTACAACACACGACGAG	55.226	TGGCGTTTTGGTTCTACTAT	55.014	262	(AAGA)3	958284	958295
1276	contig_17		GTCTGCGTTGTCTCTATTCC	54.923	CAAAAAGGGTCATCAGCTAC	54.959	315	(TGGC)3	967381	967392
1277	contig_17		TGTTGAGATGCTGTTCTCAG	54.859	GGAGCGTAAAGAGAAACAAG	54.438	396	(TGC)7	978079	978099
1278	contig_17		TCGTCCTCATACTCCTCATC	55.1	GTAACAGCCTCCAAGTCAAG	55.024	328	(TCC)4	979000	979011
1279	contig_17		ATGGACTGGAACGACAATAC	54.886	CTCGTTATCGGGTGAGATAG	54.923	273	(GAA)11	992641	992673
1280	contig_17		ACCTTTCTTGTGTCTTTTGC	54.568	GAAGATGCTGAATACATGGG	55.59	351	(TCTATC)3	1012994	1013011
1281	contig_17		TGGGTCCTGGTAGTAAGAAA	54.806	CAGGGTATTCCTTCAACATT	54.145	360	(GACTGC)3	1018394	1018411
1282	contig_17		CCATTCCTTAGAAAAGCAAA	54.808	ATTCATTTCCTGCTGAGAGA	54.983	395	(TCT)4	1026679	1026690
1283	contig_17		AAAAGTTAGCTAAGAAACGGC	54.944	GTGAAGATGTCTTGCATGTG	54.989	347	(ATTTGC)3	1029832	1029849
1284	contig_17		ACTTGCCAGCAGAGTAAAAG	54.95	AGTAAGTTTGTGGCTTCCAA	55.043	383	(TTCTGC)4	1032620	1032643
1285	contig_17		ATCGAGGTAGCATTGATCC	55.042	GCTATGTCTAGGCAAACCAC	54.982	227	(AACA)3	1036998	1037009
1286	contig_17		GTAATGCCTTCTGATGGTGT	55.057	TGTCCAATACCGAGGAATAC	55.004	336	(GCA)4	1037863	1037874
1287	contig_17		CGAAACTTCTATTGCGTTTT	54.911	ATGATGGAGATTGTGAAAGC	55.105	221	(AGAA)3	1040996	1041007
1288	contig_17		TAATGATCGTTATCCCTTCG	55.275	ACTCTACTGTTGTGATCCCC	53.947	371	(AGG)5	1049331	1049345
1289	contig_17		ATAGACGACGCACTATGGAC	55.264	TTAATATCACCCTCACCACC	54.836	387	(GGC)4	1049967	1049978
1290	contig_17		TCAGAAAATGTGAAGCATTG	54.82	TAGAGCATAAAAGGGAACCA	55.07	370	(GGC)5	1055255	1055269
1291	contig_17		GTCTTGATCAAAATGCCTTC	54.823	CCCATTTAGTCGAGTTCTTG	54.971	394	(TCCA)3	1058462	1058473
1292	contig_17		GGACATGATTCTTGACAACC	55.277	CTGATGAGATAATCCGCTTC	54.954	233	(ACAA)3	1061842	1061853
1293	contig_17		ATTCTGGTGATTTATGCGTC	55.157	ATGTGAGGTTCTCGATTGAC	55	376	(AT)21	1077518	1077559
1294	contig_17		GGTACAGTGGTTAATCCCAA	54.923	GCTAAAATGGTGGATGTAGC	54.919	267	(TTTCT)3	1082175	1082189
1295	contig_17		GGTAGCTTAAATTTGCGAGA	54.986	TAGAGCTCCAGTCTCTTCCA	55.239	250	(TTG)4	1087453	1087464
1296	contig_17		CATATAGTGGAGTCTTGGGC	54.742	AGAAGCGCTCTCACATGTAT	55.131	328	(CTTT)3	1094587	1094598
1297	contig_17		GAACAAGATTGGAAACCAGA	55.167	CAAGTGGGATACAGCCTAAG	55.007	385	(TTC)4	1096635	1096646
1298	contig_17		GGGTTGAGGTTAATGAGACA	55.033	CGAAGGATACTGAGGATGAG	54.862	203	(TGTGAA)3	1096864	1096881
1299	contig_17		ATGGTAATTCGAGAAGCAGA	55.04	TCCAACCAACTACCCTTTTA	54.831	357	(GCA)4	1103019	1103030
1300	contig_17		TGGTACCACAATACGCATAA	55.05	GGCGAGCTGAGAAGTTACTA	55.03	374	(GAAAA)3	1110724	1110738
1301	contig_17		ACAAACAGACAGCAACCTCT	54.905	GTAGTCGGTGGGTAAAGTGA	55.156	396	(AACA)3	1127769	1127780
1302	contig_17		GCTTTGGCTTTCGATACTTA	54.986	TGCTCATTTGATCACTCTTG	54.792	232	(TA)6	1128585	1128596
1303	contig_17		CCGTATGATGAAAATGGAAT	54.94	ATTTTTGCATTGATACCACC	55.011	349	(AGAAG)3	1129474	1129488
1304	contig_17		TAGCTTTGGTAGAGAGTCCG	54.878	GTCTTGACCAAAGACAGCTC	54.952	330	(GGT)4-(CGT)5-(TGCGTC)4	1131706	1131901
1305	contig_17		GGTATTGGTATTCGGCAGTA	55.218	CAGAGCGCCAGTATTAAGTC	55.321	211	(GAGG)3	1132326	1132337
1306	contig_17		GAAGGCCTCAATCCAATATC	56.147	TTTAGCAGCTGGGACTAGAG	55.043	375	(GTGG)3	1134110	1134121
1307	contig_17		GGAGGAAAAGTCCAATCTTT	54.935	AACAAGCTGCTGACTAGAGG	54.928	282	(GAAA)3	1137737	1137748
1308	contig_17		GGATCTTTGTTATAGTGCCG	54.932	TCGCTGTAAATACGTGCTAA	54.85	399	(CAGA)4	1139749	1139764
1309	contig_17		GATAAGCAATCAATGGAAGC	54.963	CAGCAGATTGCGGATATACT	55.531	316	(TCC)4	1144494	1144505
1310	contig_17		GATCAGGTGGTAGTGCATGT	55.886	GAAGAAGACTGCCCCTTC	54.743	363	(GCG)4	1144680	1144691
1311	contig_17		CAAGATTGAGGACAAGGAAG	54.913	TCTTCCTCACCATCTTCAAC	55.152	393	(GAGGAC)3	1157379	1157396
1312	contig_17		GGTTGTGTCATCACATGGTA	54.949	TATATGGACCTAGGGCTGTG	55.217	235	(TAA)4	1164350	1164361
1313	contig_17		CTTGAATCTCTTCATGCTCC	54.983	ACAGAAGATGGGGGATAAAT	55.013	384	(TTC)4	1177727	1177738
1314	contig_17		GATCTCACCTGCAGCTTATC	55.007	GAAGTGTTCACTGGATTGGT	54.913	263	(CAC)5	1178020	1178034
1315	contig_17		GGAAGATGAGAACTGGTGAA	55.152	CTTGAACCGTATAAACTCCG	55.026	215	(GTAG)3	1187550	1187561
1316	contig_17		AATCTGGATCATGGAACTTG	54.946	CCAGCTGCACTCTCTAACTT	54.928	400	(TA)6	1198019	1198030
1317	contig_17		AATCTGGATCATGGAACTTG	54.946	CCAGCTGCACTCTCTAACTT	54.928	400	(TGTA)5	1198031	1198050
1318	contig_17		ATGAATCACGAGATACAGCC	55.142	TTTGCCAAAAGACCAACTAT	54.979	330	(GAG)4	1199091	1199102
1319	contig_17		TGGGGTAGGTTAGACAGCTA	55.007	AACCTAACACAACGTCCATC	54.974	225	(CTAGT)3	1204489	1204503
1320	contig_17		GCATCTTGGTCTTATTCTGC	55.027	AGAGAGACAAACCACACACC	54.982	229	(AAGAA)3	1214118	1214132
1321	contig_17		ACTAACACGCAGTTCAACCT	54.965	CAGGCTTACTTGGATGAGTC	54.937	380	(TCCA)3	1215733	1215744
1322	contig_17		AGTGAAAGATTGAGCCGTAA	55.123	CATACTGGACCCAGAACATC	55.327	393	(GACTG)3	1220968	1220982
1323	contig_17		GTCGTCAGGTCGTCTGTATT	55.127	ACAGGAATCTCTCATGGTTG	55.013	292	(CTGC)4	1221465	1221480
1324	contig_17		GTTCCTCCTCCTTCTGTCTT	54.976	CATGCGAACTGTCTCACTAA	54.924	367	(CTCACA)4	1225219	1225242
1325	contig_17		GATTGATTGCTTACGTTTCC	54.884	TAGATACGACCATCGGATTC	55.086	379	(GTT)4	1225812	1225823
1326	contig_17		AATGATCGACTTGTTGGTTC	55.02	ACGAGGTGACAAGAAAAAGA	54.987	321	(TTTC)3	1233454	1233465
1327	contig_17		GAAGCCATCTCTCTGGTTC	54.755	AGCACCTTTACCCACCTC	55.013	261	(GCA)7	1239610	1239630
1328	contig_17		GACAGTGCTGTGTGTAGGTG	55.011	CATTTTCTGGATTTCTCTGC	55.004	292	(GA)6	1242047	1242058
1329	contig_17		TCACCATGTGATGAACTGAC	55.074	CTACAGCACAAAGGACGAG	54.452	325	(CGC)4	1254361	1254372
1330	contig_17		GGCTTCTTTACAGTGACGAC	55.011	GTTTGGGGTTTTGTGATTTA	55.07	361	(AGAA)4	1259964	1259979
1331	contig_17		CGATCCATGATATGCCTAGT	55.121	CAACGTTGTTAGCAAGATGA	54.947	286	(TTGG)3	1263267	1263278
1332	contig_17		CGGTTGGATCTAGACATAGC	54.909	TGTCAGAGTTAGTTCCCCAC	55.103	378	(CTT)4	1263872	1263883
1333	contig_17		CGAGGAGCTTTACGATTAGA	54.979	ATAATTGCCCCTTCTTAACC	54.963	253	(CTA)4	1265681	1265692
1334	contig_17		GTACAGACTGGCACTTCGTT	55.387	TCTTTTCCTTCTTGCTCTTG	54.971	313	(TGC)4	1270877	1270888
1335	contig_17		TACTACGTATTGGGATGGGA	55.473	GTCCTGAAATAGCAAACAGC	55.111	294	(GTTT)3	1278922	1278933
1336	contig_17		TAGCCCAATACATGTGTCAA	54.994	GATGGAGACCGATTTCATAA	55.049	202	(TTC)4	1362056	1362067
1337	contig_17		CACGGTAGAATTAGCTGGTC	54.994	AACACGGAAAGAAGAATTGA	54.923	317	(GAGTT)3	1369537	1369551
1338	contig_17		AACTCTAGGGTAACTTGGGC	55.084	TGGAAGATAGTTGAGCTGGT	54.937	235	(AAGAAT)3	1371194	1371211
1339	contig_17		CCTACCGTCTCTCTATGTGC	54.974	TTTACCAGCCATGTAGGTCT	54.829	249	(CGC)4	1380606	1380617
1340	contig_17		TGGGGTACATACTTCAAACC	54.923	GCAAATAGCTGGAATTGAAC	55.046	222	(AAAG)3	1408959	1408970
1341	contig_17		CCGCTTGCTAGTAACCTAGA	55.095	GTGAATACTTCTTATGGCGG	54.932	220	(TA)8	1427292	1427307
1342	contig_17		CATTTCTTTTGGTAAGACCG	54.991	CATAGATAGAATCGCCTTGG	55.023	204	(ATG)5	1450940	1450954
1343	contig_17		TGCTGAATTTGTAACGACTG	54.947	AGACAGCCTCGCATAGTTAG	54.901	347	(ATAAT)3	1470604	1470618
1344	contig_17		GCTCGTACTTGTTTCCTGTC	55.011	AACCCTAACCCTAACCCTAA	54.514	263	(TTGCTT)19	1474670	1474783
1350	contig_18		CATTTTCAAAGGGAATTGAG	54.874	AATCAGAGGTTGACAGGATG	55.013	397	(GCATCT)3	11078	11095
1351	contig_18		GTCGGATAATCATGACGAGT	54.97	AAGTCATCTTCTGCCTACCA	54.937	362	(CAAAA)3	14058	14072
1352	contig_18		CTCCCAGACATATTGAGCAT	55.154	GACTCTTTATTTGCCTGTGC	55.111	358	(AG)9	19327	19344
1353	contig_18		GCACAGGCAAATAAAGAGTC	55.111	ACTGCCCAATGAGGTAAGTA	54.829	365	(AATCA)3	19653	19667
1354	contig_18		TAGTCCACCTCAGGAACATC	55.013	CGCACATAATCAACACAATC	54.98	223	(GCCGCT)3	26681	26698
1355	contig_18		AAAGATTGAAGAGGAGAGGG	55.089	GCCTGAAAATTAGATCCCTT	55.065	201	(CCT)4	38587	38598
1356	contig_18		TAAGAGGTCAAACAAAGGGA	54.936	ACTGCGAAGTATACGGTTGT	54.937	267	(TTCT)3	38786	38797
1357	contig_18		CAGCAACAAAAACATCAAGA	54.91	AACTAAGTGAGGGCTGTGAA	55.024	368	(GCT)4	42356	42367
1358	contig_18		CTGCTCAACAGCTTATGTCA	55.101	CTTTGAGATGTAGGAGACGG	54.95	227	(GCACA)3	42932	42946
1359	contig_18		TGTGAAAGGGACAGAGATTT	54.727	CAGGTCAATTGGTGAGAGTT	55.103	211	(TCCA)3	47814	47825
1360	contig_18		GTCTCGGACATAATGACCAC	55.314	GACATGTCCTTCTGGATAGC	54.66	308	(GAT)4	52183	52194
1361	contig_18		TTCATCTCCATCTTGTTTCC	55.081	GATGGATGATGGTTCAAGAC	55.188	256	(CAT)4	56400	56411
1362	contig_18		CACAGTGACTAACATCACCG	54.954	GTCTCCTCGTAGATCACTGG	54.736	237	(GCTCC)3	56746	56760
1363	contig_18		GAGGAAGAAGAAAAAGGAGC	54.969	GGCGTTTGGCTAGTAAAATA	54.886	256	(GGCT)3-(GGAT)3	58037	58129
1364	contig_18		ATTAAAATAGCAGCACCAGC	54.852	GCTACAACAGCCGAATATCT	54.664	383	(GACA)4	58249	58264
1365	contig_18		AGACGGACAGACAGACAGAC	55.146	TTATGTTGATACTTGCTGCG	55.086	386	(TGGAC)3	58430	58444
1366	contig_18		ACGTTGTCGAATATACCGTC	55.111	GAAAAAGAGCAAGTCTCGTG	55.323	391	(AGAAA)3	59583	59597
1367	contig_18		GAAGCCAGTAACGTATGAGG	54.994	GGAGAAAATCACAAAACGAG	54.923	381	(TGGT)3	61690	61701
1368	contig_18		CTTCATACTGTAGGGCCAAG	55.007	GCTTTATATCATCCCAGACG	54.848	343	(CCCT)3	63070	63081
1369	contig_18		TTCTGGTCACTTCTCTTTGG	55.424	GTGGTGAGGATGATGAGAGT	54.793	394	(CAGCAA)3	63282	63299
1370	contig_18		TACTACCACCTGGCAAAGAC	55.323	GGCCTGTTGTAAAGAATGAG	54.959	334	(GAA)4	63999	64010
1371	contig_18		TACACTTGCACATATCACGG	55.55	AGTGCACCTTTTGCTTCTT	55.168	301	(CAG)5	64923	64937
1372	contig_18		AGGTCATGTGAGATGGATGT	55.121	ATCCAATTCCCCAAATAAAT	54.971	387	(TTAA)3	67188	67199
1373	contig_18		ACCGGCAGATTAGTAGTCAA	54.994	TGACTGACACCTCCTATTCC	55.013	293	(GTAC)3	68004	68015
1374	contig_18		ACTCACTTAGAGGGGGTGAT	55.145	CAGCAACCTTACTTGGTTTC	55.043	347	(AGA)5-(GAA)26-(AGAAGG)4-(AAAC)3	83439	83612
1375	contig_18		GGACCATCGAATATCCTACA	54.918	TGTGATCTGTCAATCTTGGA	54.868	392	(CTGATA)3	95033	95050
1376	contig_18		GAATGAGACAGGTGCCTTAG	54.937	ATTGCATGGTGCTAAATCTT	54.919	255	(GGTG)3	98492	98503
1377	contig_18		AACAACGCTGAAAAAGAAAG	54.936	TGACATTGAACTTGCTGAAG	54.885	213	(CTGTC)3	125349	125363
1378	contig_18		TCTAGTGGATACGATCCTGG	55.167	GAATTCGCCAATTTGTATGT	55.172	381	(AGCA)3	137496	137507
1379	contig_18		CAGTCAGGTAGAAGACCGAC	54.828	AGATTCAAACAAATCGCATC	55.287	369	(CGA)4	144470	144481
1380	contig_18		TGGACATTGATTGACATGAG	55.199	GAGTTTTAGGTGCTGACAGG	55.024	312	(GTTG)3	144939	144950
1381	contig_18		CCAGTTAGAGGACAAAGACG	55.037	TTTTTACACGCGGAGATAAT	55.108	301	(TAT)4	167518	167529
1382	contig_18		CGTCACATTCAAGACAACTG	55.096	TGGTCTTCTCTCTTTCAGGA	55.027	321	(AAGG)3	174790	174801
1383	contig_18		CAAGGACGTGAAGATAGAGG	54.95	GGCCTATCGATAATCCTTCT	55.019	347	(TCC)5	187191	187205
1384	contig_18		GGTGTCCAGGTTGTAGTTGT	54.866	GGCAGACTTACAAAGAGCAC	55.18	242	(GCCA)3	201242	201253
1385	contig_18		CAAGAACTTGACAGTAGCCC	55.024	GGAGATTTCTTTCAGCGATA	54.684	298	(TACC)4	204070	204085
1386	contig_18		AGAAGGGGTAAAGTCAGGAG	55.045	GGCACACTTTTTCTGGTAAC	54.865	333	(GTAA)3-(ACT)5	205012	205135
1387	contig_18		TTTGGCCCATAACTGTAACT	54.854	AAAAGCAGAATGAATGGAAA	55.023	303	(GGTA)3	206633	206644
1388	contig_18		TGCAGAGCTCATCACAATAG	55.011	GGATACGAAAAGGAAAAGGT	54.989	317	(GCTTC)3	208808	208822
1389	contig_18		TGCAGAGCTCATCACAATAG	55.011	GGATACGAAAAGGAAAAGGT	54.989	317	(TA)6	208924	208935
1390	contig_18		GAGAAAGAAAAAGCCAATCA	54.734	TTTATGTTATTGGCCGAGAT	54.872	390	(CCAC)3	211039	211050
1391	contig_18		AAATCGTATCTCTCGTGGAA	54.873	CAGTCACAGACAATCACAGG	54.888	393	(GCA)4	218439	218450
1392	contig_18		TTCTTCTCAACTACCCCAAA	54.936	CTCTGGTGTTCTTTTTCCTG	55	336	(TTCC)3	222453	222464
1393	contig_18		GAACTCGTAAAAGTGGTGGA	55.288	TTGCTGTGAGTGTCTTTTCA	55.419	274	(GAGAT)3	223732	223746
1394	contig_18		TCAGTTATCGCCAGATTCTT	55.04	TTTTGATACAGCAAAGCAAA	54.779	327	(TGT)12	226558	226593
1395	contig_18		GTCAGATCGCACAAACTACA	54.73	GATCTGGAGCTCATGACAGT	55.161	384	(ACTCCA)3	228943	228960
1396	contig_18		GGTGAAGAAATAGCAGCATC	55.027	GGGAATGAAGAGTTTTGTCA	55.167	309	(GCAGA)3	234221	234235
1397	contig_18		GGTACTCATCACGCTGGTAG	55.789	CTCGAGTACGACTTCTTTGC	55.359	259	(GGT)4-(GTG)4	235988	236051
1398	contig_18		GAAGTGGATGCTGATTGTCT	55.176	GGAAACGTCTTCATCTACGA	55.372	381	(CTT)4	236718	236729
1399	contig_18		TTTCGATTTCTCGAAAGTGT	55.088	GTCGACTATAACATCTCGGC	54.896	377	(AAGCA)3	237418	237432
1400	contig_18		CAAATGAAAAGAAGAGGGTG	54.936	TAGCAGCAGTAGCAGCAGTA	55.228	370	(CTG)4	239557	239568
1401	contig_18		TCTTTTACTCAGCAAGCTCC	54.994	ATCAGATAGGTTGAAAGCGA	55.04	201	(CT)7	240498	240511
1402	contig_18		TTCAAAAATGGAGACCCTTA	54.874	TCTCGTGCAGCAATAGATTA	54.7	385	(GT)6	241788	241799
1403	contig_18		TAGGATGCCTTTTCAAGAGA	55.181	GAATCTCTCCAGCAGTTCC	54.755	396	(CCG)4	242439	242450
1404	contig_18		ATCGTCATGATAACCACTGC	55.967	TCCTGAGGCAAATGTAACTT	54.959	358	(CCCT)3	242904	242915
1405	contig_18		CATCATCCTGTGCTCAAAC	54.881	CTCCATCTCCATCTCTTCAC	54.601	249	(GCGATG)4	243629	243652
1406	contig_18		CACTAGCTGCCGTAGTTTTC	55.401	AAGAGTCGAGTCTCAAGCAG	54.866	247	(CTGCTA)3	245497	245514
1407	contig_18		CATCTCCACAAGGTTTTGTT	55.12	ATTTTGAGCGATTTGAAAGA	55.183	320	(TC)9	246400	246417
1408	contig_18		AGTTGTCTTGTCAACTGGCT	54.905	TTGAACGGTTTGCTACTTTT	55.218	249	(CGG)4	246862	246873
1409	contig_18		GTGGACTTGTCTTTGGACAT	54.913	TGCACAGCAAGATGATATTC	54.753	362	(TGGA)3	246984	246995
1410	contig_18		TGGTGATTGGAGTAGAAAGG	55.216	GACTCACTCATCGGTTCACT	55.071	333	(CGT)5	247488	247502
1411	contig_18		GAATACCTCTTCGATGGTGA	55.118	GATTGAACCGATTAGCAAAG	55.058	272	(TGATGC)3-(CGT)5	249135	249235
1412	contig_18		CTTTGCTAATCGGTTCAATC	55.058	GATTGATACATTGATTGCGG	56.472	369	(CGT)5	249428	249442
1413	contig_18		ACACTCACCCAAAACAGAAC	55.003	GGATTTGAGTTGAGATTGGA	55.081	368	(GAAA)3	252237	252248
1414	contig_18		GAGCTGGACTGGTTGTTCT	55.239	GAAATCGCCTAAGATACACG	55.092	372	(GTG)4	254622	254633
1415	contig_18		CTACGTTACCCACCATGTCT	55.024	GATGGATCTACCATCTGTCG	55.415	293	(CCACG)3	259944	259958
1416	contig_18		ATAACGTGGTAAGAGCAGGA	54.994	TCTCCTTTGTCAAGGATGTC	55.152	254	(AAGC)4	267025	267040
1417	contig_18		GTCTTTGGGTGAATGTGTCT	54.913	ACAGTAAGTATCGTGCCGTT	54.937	245	(AATC)4-(AGGC)3	269097	269219
1418	contig_18		GACGACCGACTGGTACTCTA	55.313	AGTCTTTTGCACAGAGTGCT	55.252	370	(GAGCAG)3	275665	275682
1419	contig_18		AGTTTTGGATCTTGTGATGG	55.033	CAAGACATCACATTGCAGAC	54.989	201	(GGAT)3	276606	276617
1420	contig_18		GTCTGCAATGTGATGTCTTG	54.989	ATCGCAGCAGTTTTTAACAT	55.161	372	(AAT)6	276900	276917
1421	contig_18		GGGAAATATTACCAACGTGA	55.023	CTAGGATCCAGCGATATGAG	55.004	229	(GCT)6	295314	295331
1422	contig_18		AAATCGCACTTCTAGCTTTG	55.048	GCAGATAGAAGGCAGAAAAA	54.932	256	(TTTCC)3	308649	308663
1423	contig_18		TTAAAGCCAATTGTTCCCTA	55.086	AGCTACTCCAAGTGGACAAA	55.024	204	(CGTCT)3	319822	319836
1424	contig_18		ATATGACAGGGCAAGATGTC	54.97	AATGCAGAAAGAAATGGAGA	55.004	339	(GTTT)3	328549	328560
1425	contig_18		ATATGACAGGGCAAGATGTC	54.97	AATGCAGAAAGAAATGGAGA	55.004	339	(TATG)3	328683	328694
1426	contig_18		CTCGCTTACTGACGCTTATT	55.083	GTTCTCGATTCTGCAATCTC	54.97	399	(GAC)8	330726	330749
1427	contig_18		GATCTCCATGCTTGACTTGT	55.176	GTGAAGAACAAAGGTTGAGC	54.974	381	(TC)6	334990	335001
1428	contig_18		ATCTCACGGCAATAAAGTGT	54.815	TTGACCAGAACGTATTGTGA	55.025	247	(AAG)4	342315	342326
1429	contig_18		GGTTGTAGATGATGGGAGAA	54.946	TAGCAGTAGTAGCAGCAGCA	55.228	326	(TAC)5	345728	345742
1430	contig_18		ACGTCTCCTCTGGACATAGA	54.736	AGAAAATGATTCAAAGCGAA	55.183	388	(TGC)4-(CTA)5	345743	345831
1431	contig_18		CCTTCAGTATTTGTCTTGCC	54.959	GTATGGTGCCTACTTTGCTC	54.982	324	(CATC)3	374997	375008
1432	contig_18		TAGTGCAACAGATCAAGCAG	55.101	TCAATGATAATCCGAACCTC	55.049	289	(TTC)4	378056	378067
1433	contig_18		ACCCACAAGCTCAAGTTTTA	55.043	ATGTGGTCAAATGCTTTCTT	54.779	332	(CTT)4	393099	393110
1434	contig_18		ATAACATGACCTCGACCTTG	55.07	ACTTTGGCTGCATTATCTGT	54.982	354	(CCGTG)3	394283	394297
1435	contig_18		TCTTGAGGAGTCTTAGCTCG	54.987	GCAGTATCGGATTAAACGAC	54.919	320	(CTTC)3	396007	396018
1436	contig_18		TAAGGGCATTATGGAAAGAA	55.007	TCACACATATAGCCAGGTCA	54.972	359	(TCTT)4	424017	424032
1437	contig_18		GATGATGGAGATGAGAGAGC	54.672	ACTTCCAACATCATCAGGAG	55.013	339	(GAC)4-(TGG)4	428263	428353
1438	contig_18		ATACAACACAGGGCATTCTC	55.057	GATGTTTTATGCCAGAGAGC	55.027	399	(CCT)4	431810	431821
1439	contig_18		ATACAACACAGGGCATTCTC	55.057	GATGTTTTATGCCAGAGAGC	55.027	399	(AGC)4-(TCA)4	432016	432071
1440	contig_18		ATAGGCCTGCTGCTGGTA	56.948	CTAACCGCATCTCAACTCTC	55.107	375	(GCT)6	434279	434296
1441	contig_18		ACTAGGGGAGTTTTAGGCAG	55.252	TCTGTATTGGAAAAGCATCC	55.299	293	(CCAGG)3	437043	437057
1442	contig_18		AAACCAAAACGTCTCTTTGA	55.007	CATACAGAAAAGCAAAACCC	54.979	250	(TAA)4	442491	442502
1443	contig_18		GTGGTTGTGGTTGATTTGAT	55.672	ACTACCAGATTGCTGTTGCT	55.047	263	(TTGT)7	449146	449173
1444	contig_18		GAGCATCAAAACCTCAGAAC	54.886	ATAAAGTTTGCAAGATCCGA	55.058	372	(GAT)4	462149	462160
1445	contig_18		AGGGTAATCTACCAGAAGCC	55.004	GGGAAAGAGAGAAACCAAAT	54.935	382	(AGC)4	468141	468152
1446	contig_18		ATTTGGTTTCTCTCTTTCCC	54.935	CCTGTTCTACCACAACCAAT	54.987	364	(ATG)4	468363	468374
1447	contig_18		GGTCTTGGTATTGCTATTGG	54.77	GGAACTATCCAGGAGCTTTT	55.128	258	(GGGCTC)3	473055	473072
1448	contig_18		AAAAGCTCCTGGATAGTTCC	55.128	AAAAGGTGCAGTGATTAGGA	54.959	306	(GAG)4	473418	473429
1449	contig_18		GGAAGTGCTCTTTGTGTAGC	55.18	TTCGTCTTCGTCTTCATCTT	55.07	246	(GAC)8-(GAAGAC)3-(GAC)4-(GAC)5	479027	479116
1450	contig_18		GAATTGCTCTTTGGTTTCAG	55.088	GAGCTCTTTCTGGACTAGCA	54.974	206	(ATCAC)3	488017	488031
1451	contig_18		CATTTTTCTCGTCGTCTCTT	54.662	TCTCTCTCTTGGTTTGTGCT	55.14	300	(CTCAG)3	489402	489416
1452	contig_18		GGTACTCATACGAATAGCGG	54.967	TGGTTGGTTGAGATTAGGAG	55.216	309	(AG)7	489636	489649
1453	contig_18		CCTTATTCCGTCTTTGTTTG	54.991	ATAAAATCCCCAATTTCCAT	54.971	362	(TA)6	492724	492735
1454	contig_18		TTAGCAAAAGAGTACTGGGC	54.889	GTGTAACGACGAAGAAGGAG	55.024	221	(CTC)4	494847	494858
1455	contig_18		TCATGTTAATGAGAGGGAGC	55.288	AAGTACAGTCAGCAGGTTGG	55.398	233	(ATTATG)3	496119	496136
1456	contig_18		GGTCCTTGGAAGATGTATGA	54.946	CGTAAATAGAGAGCTCGTGG	55.333	351	(GAC)5	498817	498831
1457	contig_18		GGAGAAGCGCAATAGTAAGA	54.967	GACCTTCTTGAAGAGCAATG	55.07	320	(AAGGAC)3	500625	500642
1458	contig_18		GCCTCTGAACGAGTGTAGTC	54.99	GAAAGTTTGCCTTTTGTCAC	54.994	369	(CGT)4	503862	503873
1459	contig_18		TACGGTCAAGTCAATGTTCA	55.025	ACTTGCTATTCAACTGGCAT	54.982	338	(ATT)4	511347	511358
1460	contig_18		TATGGTCCGGTAGGTATCTG	55.052	AAGTCGTACGTCGTCCTCT	54.84	351	(TCT)4-(AGAT)3	519306	519407
1461	contig_18		TTACCTTTTTAAAGGGGCTT	54.953	GTAACTTACCCCTTAAGTTTAGT	50.292	275	(ATA)4	563524	563535
1462	contig_18		AGTTTAAAAACCCTTTACCTAGC	54.612	TTTGCGCTTAAAGACTATCC	54.986	379	(ATTA)3	563849	563860
1463	contig_18		GAGATTTCATCAAGCAGCTC	55.142	AGATACCTCTAGCCACGACA	54.974	381	(TTG)6-(GTT)4	586405	586439
1464	contig_18		GTGATCCGTAAACATCTGCT	55.228	GGACATGGGAGATCAGTTTA	54.946	271	(TGC)4	600945	600956
1465	contig_18		CAGCTCGTCCAGACTCTATC	55.09	CAGCTCGTCGACTCTCTATT	54.84	385	(GACAG)3	604308	604322
1466	contig_18		GTACTTCGCTCAAGGCTAAA	55.048	TGTATGGATGGATTAGGGAG	54.931	323	(AATC)3	605115	605126
1467	contig_18		TCTCTCTTGTTTCGTGGAAT	54.899	AATTCTTCAGCCGTGATCTA	55.04	397	(GGAT)4	606576	606591
1468	contig_18		GCACATCACCCTTCTACAGT	55.127	AAGTCTCGGAATTTGACGTA	54.959	244	(CAAG)3	608768	608779
1469	contig_18		GGGGCCTCTTATTACTCAAT	54.943	GACTGAACGACTGAAAAAGG	54.987	377	(CTACTG)3	628867	628884
1470	contig_18		CCTTTTTCAGTCGTTCAGTC	54.987	TTTTCTTGTCGAATGACCTT	54.923	357	(ACCT)3	629357	629368
1471	contig_18		CCGTTTGGACATGTATTCTT	55.088	TTGTTCACAGAAAGGAGCTT	55.156	320	(AGC)4	633680	633691
1472	contig_18		AGTAGCTAATGCCTCGTTTG	54.923	GTTCAATATGCCACTTTCGT	55.24	363	(AGA)4	650776	650787
1473	contig_18		CGTTTTTCTTTCTCCATCTG	55.1	ACAGCTTGAAGGAGTAGCAG	54.928	391	(AGCTCC)3	651628	651645
1474	contig_18		GGAATAATGTCGGAAGATGA	55.049	GGGTTGGAAGATGTTGAGTA	55.033	244	(AACA)3	658860	658871
1475	contig_18		GATCCTTCACCACCGTATTA	55.004	GCTCACAGCCAATTATCTTC	55.027	318	(AGA)4	666568	666579
1476	contig_18		TCCTAGAAAGGAACATGGAA	54.85	TCACGATGTTTTGGTAGTGA	55.025	239	(CGC)4	670889	670900
1477	contig_18		GTTGTAGCAGCTTCTGGAGT	54.744	CCAAGAAGCCAAAGAAGAC	55.058	346	(CCG)4	671515	671526
1478	contig_18		GTCTTCTTTGGCTTCTTGG	55.058	AAGAATCCGAGCCTCATT	54.719	359	(CGC)4	671930	671941
1479	contig_18		AATGAGGCTCGGATTCTT	54.719	GGACAACAGCAAGAACTGTC	55.795	378	(GCT)6	672091	672108
1480	contig_18		AAAACACGAATACGTGGAAC	55.159	TGATGTCGTACAGCATTAGC	54.882	388	(AGCCA)3	672769	672783
1481	contig_18		CACACAAGCAAAAATAAGCA	55.134	ACGAATGAAGAGCTTACGAG	54.865	363	(AAG)4	673458	673469
1482	contig_18		CTTCATCTTGGACAAAGGAG	54.913	ATACCTCGATGAGTTGGATG	54.983	298	(TGG)4	674605	674616
1483	contig_18		AAGTTGAGATAAGCAACCCA	54.959	CTGCCACTAAGAAGACTGGT	54.586	382	(CTT)4	684357	684368
1484	contig_18		CTTGAGTAACGCTTCCTGAT	54.699	TTGATGAGGACTACAAGCCT	54.937	386	(TCATCC)3	684634	684651
1485	contig_18		GAGAACATTTTGGGAGACAC	54.538	TGTGAAGCATCTTTAGCATC	54.029	377	(CGAAG)3	689799	689813
1486	contig_18		AAAAGAAGCTGAACTCGATG	54.829	AATCTTCAATGATGCGGTAG	55.334	314	(AAG)4	699070	699081
1487	contig_18		CTCCTCAAAGTCATCCATGT	55.013	ATTCTTGCTTTTCATTGCAT	55.046	400	(GCAC)3	723244	723255
1488	contig_18		GTAGCCACCAAAGTTAAACG	55.095	CTCCCCTAAGGAAATGTTTT	55.001	327	(GTG)5	724217	724231
1489	contig_18		ATGTGTCGAGACAAGATGCT	55.748	GAATCTGCAGCTCTTGAAAT	54.728	293	(TCTG)3	725313	725324
1490	contig_18		TGGATCTGTCTGTCTGTACG	54.527	AGTACACGGACTGTACCAGG	55.092	367	(AG)7	725431	725444
1491	contig_18		GCAACCTCACTTTTCGTATC	54.946	ACCATGTGATTTTGGATGAT	55.068	369	(ATCC)3	728783	728794
1492	contig_18		ATTTCATCACTAGAAGCCGA	55.04	TCAACAAGCTTCCTCTTTTC	54.792	338	(CAA)4	734125	734136
1493	contig_18		CATAGTTGGTCGTGTTGATG	54.885	ATTGAAGTCTTGCAGATTGG	55.372	328	(CGC)6	749249	749266
1494	contig_18		ATGCAAAGCACTGATTGAT	54.086	AGTCGTACCTCTCCACCTTT	55.393	372	(TTC)4	751321	751332
1495	contig_18		ATTCGTTCTTCCACACAATC	55.02	TATCCACAATCATATTCGCA	55.011	361	(GCAT)3	754271	754282
1496	contig_18		CATAAGACTCCTGCTTCGTC	55.107	TTTCCTTTCTTTTGTTCAGC	54.818	284	(CTG)4	759842	759853
1497	contig_18		ATAGCAAGTCAGATCTCCCA	54.848	GTGGGAGAAAAGGAGGTATC	55.205	217	(CCAGA)4	769396	769415
1498	contig_18		GGGTCGTTGATATTGTGTCT	54.886	CGGTAGCTGAAAAATGAAGT	54.727	302	(TATTT)3	770620	770634
1499	contig_18		TTTTCCATGTGCATCTGATA	55.041	CTCAAGCTCAAACACACTCA	54.954	232	(GGAT)4	776601	776616
1500	contig_18		TTTTTCATTTTTCTTCAGCC	54.761	TGTATCAAAGTGCTCAGTCG	54.924	304	(TGGAT)3-(GA)6	777541	777588
1501	contig_18		GTTTGCCTTTTGGTCCAT	55.906	TTCCTCTCCAGATAGTGCAG	55.548	333	(CGC)4	778306	778317
1502	contig_18		TAAACAAATCCTCAGCCTTC	54.606	ACATCAACAACAACACCAAA	54.745	379	(GCG)4-(GGA)4	780104	780206
1503	contig_18		GTCATGGAAACTGAAAGGAA	55.167	ATCAAGAGCCACTGAGTCTG	55.443	358	(GGGGCA)5	781714	781743
1504	contig_18		CCTCTGTCTTGGTCTCTGTC	54.76	GAGACTGCAAACTATCCAGG	54.937	221	(GGC)9	782175	782201
1505	contig_18		CTAAATCTCTGCGTTCTCGT	54.865	CAAACCATTGAAATCCAGTT	55.052	328	(CAG)4	784645	784656
1506	contig_18		ATTTACGGGCTATCCCTATC	54.918	AGCTTTTGACGACGAGAGT	55.153	218	(CGATT)3	787182	787196
1507	contig_18		GTCGATTCAGGGAGCTTT	55.239	GCAAATACTACCTGGCTGAT	54.5	328	(TCT)4	787482	787493
1508	contig_18		CGTTGAGAAGCTTTACGAGT	54.95	AATCAGATATTGCCATCGTC	55.073	387	(GAG)4	796651	796662
1509	contig_18		AGGAGCTTGCTTCTCCTATT	55.038	ACATTTTTGTTGTTACCGCT	54.923	250	(GAA)4	796787	796798
1510	contig_18		GACGATGGCAATATCTGATT	55.073	CCATTTCACTCCAACTCTTC	54.727	308	(TA)7	797064	797077
1511	contig_18		ACATACCGCATACAACACAA	54.934	CCGGTAGTGGTGATACTAGC	54.865	372	(ACG)5	803240	803254
1512	contig_18		CTCCCTCGTTCTTCTCCTAT	55.125	CTTGTCGCAGTACATGGTAA	54.812	390	(GAAAA)4	824453	824472
1513	contig_18		GTTTGACATTCTCACGCAC	54.962	ATCATCATCACCACCATCAT	55.822	280	(GAG)4	834779	834790
1514	contig_18		AAAGTTTGTTACGACGATGG	55.333	TCATATTTGGGCTTGCTATT	55.029	287	(AG)6	836724	836735
1515	contig_18		ACTTCGTCGTCACGTCTATC	55.301	TGACCTAATCGACCTCTCC	55.088	393	(GCT)4	837275	837286
1516	contig_18		CATCCATGACAATTGAAGAA	54.372	CATTGACTGGTTCTACGTCC	55.584	370	(TCC)4	840022	840033
1517	contig_18		CAGACAGCTGGGTATTTCTC	54.937	CGTTCAATCTCGAACTTTTC	55.088	320	(TTC)4	840756	840767
1518	contig_18		CCTTGGATGACTGTACCACT	54.965	TCAATGCCCTTTACCTCTTA	55.07	394	(TGA)4	849252	849263
1519	contig_18		AAGTCACTCCACAAGGCTAA	55.024	AGACTACGATGGTCAGATGC	55.214	272	(GAA)4	867815	867826
1520	contig_18		GGTAAACTTACGACCCATTG	54.692	ATCTCATCATCAGCACAACA	54.894	264	(GAG)5	877477	877491
1521	contig_18		AGGTACCCTACTAACCTGCC	54.961	ACATCCATATTTGTCCAAGC	54.991	346	(GTG)4	909432	909443
1522	contig_18		CCTTGTTCGTATTTGGTCAT	55.088	ACATCCATATGAACTGAGCC	54.97	367	(TGC)11	919703	919735
1523	contig_18		TGAACTGACTCTGCAGTTTG	54.954	ATCAGTTGTACAGTCCCTGG	54.965	365	(CTG)6	920580	920597
1524	contig_18		AATGCCTCTCAAGATTCTCA	54.983	AAATGTGTATGCCGCTTATT	54.974	288	(ATGA)3	921645	921656
1525	contig_18		TCTTCGTTCGAATTGAGAAT	55.004	TGTCTAGCGATGAAGGAGAT	55.02	264	(GA)7	929522	929535
1526	contig_18		CTGAAACCATGTCGGATATT	55.004	TCCACTAGAATGTTTGGTCC	55.033	309	(AT)8	936977	936992
1527	contig_18		AGCTTATGCAATTCCCAATA	55.029	TTCGCAGTCTTCTAATCCAT	55.04	353	(TTCA)3	948961	948972
1528	contig_18		TGTTGAACTTTGTTGCTCAG	54.976	TGATATTACGATGCTGCAAG	55.001	384	(TTTG)3	968881	968892
1529	contig_18		AATGTCTCTGTCTCACCGTC	55.071	GGTTATGGAGTTGGAAAACA	55.052	355	(CTT)7	980653	980673
1530	contig_18		AAATCAACGCAGAATAGCAT	55.08	TTGACCTTTAATCCCATCAC	54.967	346	(CTT)4	983254	983265
1531	contig_18		CGACTTTCTTGACCGTAGAC	55.024	ACGAGTCGTTTATCACGTTT	54.901	343	(GTC)4	993553	993564
1532	contig_18		GTGTAGGTGGCATCAAAGTC	55.573	CAGCATCACCAACATCATAG	54.972	387	(GGCGAC)3	994150	994167
1533	contig_18		AAGTGGCAGAAGCTTGAGT	55.153	CAGCTGTTTGCCTTTACTG	54.665	289	(GCA)5-(TGC)4	996340	996394
1534	contig_18		CATATATGATGGGCTTTGGT	54.975	ACAAGCTTCTTAACGCTGAC	54.937	397	(TCGC)3	1016453	1016464
1535	contig_18		GTGAATCAGTAATCGGCAAT	55.157	AAGCGCTACAGTACTTGGAC	54.808	260	(TTCC)3	1017655	1017666
1536	contig_18		GAATTTATGAATGGCTCTGC	54.963	TTCTTAGAAGGCTGAAATCG	54.944	280	(TCT)4	1025885	1025896
1537	contig_18		GAGCTCTACAAGCTCATGCT	54.998	AAAGGTAAACTCGAGGTCGT	55.558	390	(CGCC)3	1033435	1033446
1538	contig_18		GCTACGGATTATCAGGTACG	54.967	CCAACTTACCAAAACAAAGC	55.06	378	(GAAAA)3	1038041	1038055
1539	contig_18		CAACGCGATGTTTGTTAGTA	55.005	CTTTGAAAAGCAATGAATCC	55.023	347	(TCT)5-(TAGA)3	1040589	1040650
1540	contig_18		AAGTTGTGGATTAGGTGGTG	54.987	ACTTCCTCAAACTCTCCTCC	54.976	201	(AGGAG)4	1041854	1041873
1541	contig_18		AAGTTGTGGATTAGGTGGTG	54.987	ACTTCCTCAAACTCTCCTCC	54.976	201	(AGAA)3	1041874	1041885
1542	contig_18		TGTATGGGCTTTGTCTTCTT	54.959	TTTCTTCTTCTTCGTCTTCG	54.971	382	(AAG)4	1049259	1049270
1543	contig_18		ATTCCAACTTTTCGAGTCAA	54.923	CGTCCATCCAGGAGATATTA	55.098	236	(GAA)4	1049534	1049545
1544	contig_18		CGAAGACGAAGAAGAAGAAA	54.971	CCATCGCTAAGATACTCCAG	55.088	255	(TC)8	1049728	1049743
1545	contig_18		TTCTGCATTCCTTCTGATTT	55.004	CGATAGTGATTCCACTCCAT	54.983	341	(GCCC)3	1067975	1067986
1546	contig_18		TTAACCGCTCCAAAGTATGT	55.014	TTCACGCCTTAGAAAAAGAG	55.026	211	(CATA)3	1068629	1068640
1547	contig_18		CAATTTAGACGGGAGACAAG	54.971	AATACAATCGCTAACCCTCA	54.932	384	(GAAT)3	1091689	1091700
1548	contig_18		TGCAAGGTAATATTCAGGCT	55.092	ACTTGCACCTGCATTAGTTT	55.066	370	(CATC)3	1102729	1102740
1549	contig_18		GTCCTCTTCCACTTCCTCTT	54.976	GAACTTTATGTTGAGGCAGG	54.959	316	(CTT)4	1141496	1141507
1550	contig_18		CAAAGTTCTCTTCGAGGCTA	55.007	TTTACCTGAAATTGATGGCT	54.896	357	(TAGG)3	1142716	1142727
1551	contig_18		GGAAGTGTTGTCCACGTAAT	54.974	GACGAATACGCAGACTTTTC	55.111	382	(AAG)4	1153688	1153699
1552	contig_18		GGAAGTGTTGTCCACGTAAT	54.974	GACGAATACGCAGACTTTTC	55.111	382	(AGA)6	1153701	1153718
1553	contig_18		GGAAGTGTTGTCCACGTAAT	54.974	GACGAATACGCAGACTTTTC	55.111	382	(GCTGGT)3	1153961	1153978
1554	contig_18		ATTTATGTGGTGGTAGGACG	54.959	CGCTTGCGATACTAATTTCT	55.02	289	(CAA)4	1171822	1171833
1555	contig_18		AATTCATCACAAGACCCAAG	55.033	CCAAGCGACCATCTTAATAG	55.104	275	(GAAAA)3	1179650	1179664
1556	contig_18		TCGGTATTATCGTAGCATCA	54.344	ACGTAGATGTCGTAGGCAGT	54.915	389	(CCCAAG)3	1182599	1182616
1557	contig_18		TGTACAGACCACGACTATGC	54.589	AATTGTCCAGAGATGTACGG	55.07	399	(TACA)4	1200108	1200123
1558	contig_18		AGAAGTCCGAAGAGAAAAGG	55.332	GATGGCAGACAGGTCATTAT	54.97	245	(GAC)5	1210558	1210572
1559	contig_18		CTGCTGACCATTCTTCTCTT	54.63	TGAAGGTGATGATGTGGAC	54.962	400	(CAC)7	1212455	1212475
1560	contig_18		TGCAACGTCAAATGATAGTG	55.687	TGAACATTTTGCATGTTTTG	55.649	208	(CAA)4	1214898	1214909
1561	contig_18		TGCAACGTCAAATGATAGTG	55.687	TGAACATTTTGCATGTTTTG	55.649	208	(CAG)4-(CAG)4	1214910	1215020
1562	contig_18		ATGCCATCTAATGGACAGAT	54.467	CATTTGCTGAGGAGTTTGTC	55.887	384	(GCA)5	1215230	1215244
1563	contig_18		ATGCCATCTAATGGACAGAT	54.467	CATTTGCTGAGGAGTTTGTC	55.887	384	(ACA)4	1215245	1215256
1564	contig_18		ATGCCATCTAATGGACAGAT	54.467	CATTTGCTGAGGAGTTTGTC	55.887	384	(GCA)6	1215257	1215274
1565	contig_18		ATGCCATCTAATGGACAGAT	54.467	CATTTGCTGAGGAGTTTGTC	55.887	384	(ACA)4	1215275	1215286
1566	contig_18		ATGCCATCTAATGGACAGAT	54.467	CATTTGCTGAGGAGTTTGTC	55.887	384	(GCA)6	1215287	1215304
1567	contig_18		ATGCCATCTAATGGACAGAT	54.467	CATTTGCTGAGGAGTTTGTC	55.887	384	(ACAGGC)3	1215407	1215424
1568	contig_18		TTTTGGTCATGCTAATCTCC	55.299	ATGAAAACTGGACGTTTGAC	55.107	303	(TCTGGT)3	1224722	1224739
1569	contig_18		GGTTATTAGAAAGATCGGCA	54.588	TTACAGTACCGGGAATTCTG	55.263	382	(TTA)56	1252114	1252281
1570	contig_18		TTGCAAATTTCTGGCTAAGT	55.297	GCCTAAATAGTTTTCGGTGA	54.672	398	(TTA)4-(TA)17	1257443	1257533
1571	contig_18		CCGAATCTTTGAAAAGACAG	55.1	ACTCGGTTTATAATTTGCCA	54.952	259	(TGC)4	1259820	1259831
1572	contig_18		GCAAAAGAGCTATACGCAGT	55.071	ACATCTCCACGATAGATTGG	54.983	299	(GGCT)3	1285028	1285039
1573	contig_18		TATATTGAACCCCAGCAATC	55.102	ACCCAATTTACGACTCATTG	55.088	332	(ACC)4	1286616	1286627
1574	contig_18		CGATTACTACACGCAACAGA	54.984	CTATGGCTACAAGAACAGGG	55.007	329	(CAA)4	1288046	1288057
1575	contig_18		AGGTCAGTCATTCTAAGCCA	54.937	TCTCTCGCCTCTTATAGCTG	55.123	389	(GCT)4	1289917	1289928
1576	contig_18		AGATGCTTCAAAGAGAGCTG	54.974	GGTATCGACGAGACATCATT	54.97	318	(AAG)4	1294258	1294269
1577	contig_18		GAAGAAACTACATCCATCGC	54.86	GTTCTTCCTCCTTGTCCTTT	54.997	330	(GATCAT)3	1294538	1294555
1578	contig_18		GATGAGCTGAGGAAAGACTG	55.052	CATATGCTATGAAAAAGGGC	55.029	315	(CACGAT)3	1295117	1295134
1579	contig_18		GAGTACCTCGCATTGATAGC	55.063	GTGTGAGACGAGTTTGCAG	55.238	361	(CAGCA)4	1299169	1299188
1580	contig_18		GCAGAAATTCCACTGATAGC	55.027	GAATCCGTCATCAGGACTAA	55.118	218	(CAG)4	1300218	1300229
1581	contig_18		TTAGTCCTGATGACGGATTC	55.118	ATCAGGAGACAAAGCAGAGA	55.052	314	(GGC)4	1300339	1300350
1582	contig_18		TCTCTGCTTTGTCTCCTGAT	55.052	AGTAACTTTAACCCCCAAGG	54.959	377	(TTTTC)3	1300843	1300857
1583	contig_18		CGCATGTCTACGTCAAAATA	54.919	TGGCATAGCACATACGTTAG	54.956	235	(CA)7	1301587	1301600
1584	contig_18		CCCACAAACAAAAAGTGAAT	55.135	AATCTGTATTTCCCACATCG	55.004	390	(CGT)4	1316714	1316725
1585	contig_18		TCCCTCAGATTCCAAGTTTA	54.85	GCTGCAGGACATGTTTAAG	54.381	259	(GGCGAG)4	1328854	1328877
1586	contig_18		CTGAGTAAAAAGCATCCCTG	55.135	CATGCACATGGTCTTCATAG	54.972	262	(GGA)4	1340540	1340551
1587	contig_18		CTTCACCATATTCCAATCGT	55.004	GAAATCAATCTCCCGCTTAT	55.888	228	(GAA)4	1342675	1342686
1588	contig_18		TACCTTGTCGTCATAAGGCT	54.994	TATCAATCTCGTTCCAATCC	55.049	394	(TTCTT)3	1343491	1343505
1589	contig_18		GCGCTTTCATTATTATCACC	55.017	CTTGCCTCCAGAACAACTAC	55.024	397	(TGC)4	1344217	1344228
1590	contig_18		TTAGATCCCAGAACAGAGGA	54.824	ACCAAAACACTTAAGCTGGA	55.043	362	(ATCC)3	1352108	1352119
1591	contig_18		TTGGGAGAAAGAATACGAGA	55.016	AAAGGAGGGTTTAACTCTGG	55.062	215	(CAAG)3	1353157	1353168
1592	contig_18		TGGGGTGTCTAATCTTCTTG	55.216	TTGAGACACACTAGCTGACG	54.993	300	(TGAT)3	1356993	1357004
1593	contig_18		CTCTAACTCGGTGAGTCTGC	55.178	AAGACGATGCTTCGTTAGTG	55.654	396	(GCT)6	1357402	1357419
1594	contig_18		TGCTCATCATGTCTATCCAA	55.021	CTATGGGTGCTCTACTCTGG	54.987	284	(CTCG)3	1370853	1370864
1595	contig_18		AGGTACAGTTGATGTGGAGG	54.965	ACGAATGTCTTTTGAGCAAT	54.946	361	(TCGTCA)5	1372215	1372244
1596	contig_18		CGTTGTCGCAGTAAACAATA	55.005	TTGAGTGATTGAACGATTGA	55.074	354	(TG)6-(TGATGT)4	1385852	1385939
1597	contig_18		ACCAGATCGTACCTTCTCAA	54.765	CCTGGTACAGAACAGACACA	54.439	385	(CAG)4-(GCA)4	1392171	1392259
1598	contig_18		GATTTGGAGGAGTGATGTTG	55.463	TCAATATCGATGAGGTCCTT	54.616	386	(AT)11	1398688	1398709
1599	contig_18		GAGAGCAGGAGCATCAATAC	55.007	AGCGAGGTAGACCACTAACA	55.06	344	(AT)8	1401265	1401280
1600	contig_18		CATGGTGCCTACTACCTACC	54.699	CTTCCACGATCTGGATTCT	55.088	392	(CCCT)3	1403906	1403917
1601	contig_18		AGTTCCTATAAGTTTTCTAGGTTA	50.248	GGACTAATTCTTTAAAAGGGAGA	55.183	398	(TTTA)3	1416156	1416167
1604	contig_18		AAAAGGTTTAATAAATAAGGGT	50.595	ATGCACTCCTAGAGCTGTGT	55.028	296	(TATAA)3	1417237	1417251
1605	contig_19		AATCAGTGAATCCGTCAAAC	55.02	ATAACAGGAATGTACACCCG	54.959	360	(ACCT)4	30759	30774
1606	contig_19		TTTCTGGGAACTAATGGCTA	55.07	GCTTATGACTCTGGGAGTTG	54.937	378	(TATC)3	37632	37643
1607	contig_19		TCAGATTCTACCTGGCTTGT	54.937	GAATGCATAAATAAGACGGC	55.017	242	(AGAA)3	38961	38972
1608	contig_19		AGATGGACAAGATGGACAAG	55.013	GGCTGTTGTTTGCTAGAGAT	54.685	382	(ACAT)3-(TACG)3	45373	45405
1609	contig_19		AACAAGAAATTGAAAGCTGC	54.841	TCTGTGACATTGAGGTTTGA	54.963	320	(GATGGA)4	45885	45908
1610	contig_19		AGTCGTCTCTATCCATCCCT	55.228	TGGAGTACTTCGTATTTGGG	55.263	389	(TCCA)4	49247	49262
1611	contig_19		ACAAACCACAATCTCGAATC	55.02	ATTGTCTGGTTGACGAAATC	55.02	351	(CTTTT)3	49705	49719
1612	contig_19		GGAGTCTGTTGGTTGTTAGC	54.84	GGACGAGGAGCTGAATCT	55.226	205	(TG)6	52949	52960
1613	contig_19		AACGCAGGGTCATATAACTG	55.287	CTCGCTTTTTGCATTTTATT	55.005	212	(TGTT)5	55121	55140
1614	contig_19		TCCTGAGGATACAAGAGGAA	54.824	CGTACCAGACACAATAGCAA	54.812	298	(GCTG)3	60202	60213
1615	contig_19		TCCTTGTCCATATTACCTGG	55.016	CTTTTTAGCTGCTCAACCTC	54.601	346	(CTGC)3	61400	61411
1616	contig_19		AACTACACTGCCAAGACCAC	55.215	GACGTTTGAAAGATTGGAAG	54.923	353	(ATGTAC)3	62254	62271
1617	contig_19		GTAATACCTGCTTGCAGTCC	54.982	CCACGTTGGATATTTCTGAT	55.004	265	(CATGCT)3	65507	65524
1618	contig_19		TAAGGAGGGTCAACAAGAAA	54.936	GAAAGGAGAGCTTACGACAA	54.829	369	(AAG)4	76142	76153
1619	contig_19		AGATACAGTACAAGGCAGGC	54.554	GCTCGCTCTTTCTACCACTA	55.03	308	(AGAGTG)3	79054	79071
1620	contig_19		TAGTGGTAGAAAGAGCGAGC	55.03	CTGGAGAAGCAAGATTTCTG	55.252	365	(GGGAT)3	79199	79213
1621	contig_19		TCTTCTCTCTTCTCTGTCGC	54.913	CGGCACTTTACTTACATGCT	55.686	266	(CGAT)3	80105	80116
1622	contig_19		CATGTAAGTAAAGTGCCGGT	55.367	ATTGCACTAGATACAAGCCG	55.609	302	(GCA)9-(TGGA)3	80337	80436
1623	contig_19		ACTAAAAGTGGTCGTGGATG	55.156	TAGAAGAGCTCCGTCTCTTG	54.987	384	(TCGCCA)4	80672	80695
1624	contig_19		GACAAGTTTGTCCCTGAAGA	55.239	TTTTACTGGAAGTGGCAAAT	54.979	389	(ACCA)4	83741	83756
1625	contig_19		CAAAGAGGAAGAAAGAGCAA	54.971	TTTTGATGTCCGGTTATTTC	55.149	286	(AAT)5	85159	85173
1626	contig_19		AAATTCCACCATCCTCTCTT	55.205	ACTCTTCTCCTTCCACACCT	55.349	399	(GGA)5	85643	85657
1627	contig_19		TGTAGTTCAAGTTCACGCTG	55.015	GATAGGGACGCTAACAGTTG	54.994	252	(CTT)5	86476	86490
1628	contig_19		CTGCTTAATAAAGGCAGCAC	55.487	CAATAGCAGTGAGCATGAGA	55.011	319	(CTCGTT)4	87203	87226
1629	contig_19		GAGAGAACGAACGAAATCAG	55.07	TTTCGTAGCATGCAAGATTA	54.729	382	(GGCTGG)3	90424	90441
1630	contig_19		AGTCTGCATGGGATTAAAAA	54.896	TAAGCTTACTGATGGGGAGA	55.052	377	(ATCA)4	90771	90786
1631	contig_19		GGAGGAGAGAATACGAAGGT	54.949	CCGGACTTGAATTGACTTT	55.191	345	(GACGA)3	96186	96200
1632	contig_19		GAACTTGGAAGACTCCCTCT	54.976	AAGAACAACGAGAAGCTGAG	54.891	368	(CTT)4	100173	100184
1633	contig_19		GCAGGAGAGTTTCATACCTG	54.937	AGAGAATTGAGCCAATGAAA	55.004	243	(TTC)4	113172	113183
1634	contig_19		ATGAAGAGGACGATGACAAC	55	CATCATCATCCACATCCATA	54.888	318	(GAA)4	119411	119422
1635	contig_19		AGTACGAGATGGTTGGTGAC	54.952	CTCTTTGTTTTCGATGCTTT	54.854	351	(AAG)4	125812	125823
1636	contig_19		ATGATTCTGGCACTTGTTTT	54.779	TTCCTTTCTCCTCTCACAAA	55.046	387	(GA)8	132408	132423
1637	contig_19		TTTTGTGAGAGGAGAAAGGA	55.046	TTCACTTTTACATGACACGG	54.6	269	(AGCG)4	132591	132606
1638	contig_19		TGGACGAAGAAGGAGAATAA	55.016	AGTCCATGTCCAAATCCTCT	56.004	203	(GCACAC)3	138168	138185
1639	contig_19		TGTACTGAGAGTTGCTGCTG	55.174	AAGGTCAAGTCTGAAGACGA	54.965	394	(GCC)5	142983	142997
1640	contig_19		GGTATGACTTGCCGATAGAG	54.909	AAAGATTGAGGAGAAGGAGG	55.089	368	(CTT)5	148834	148848
1641	contig_19		GACAAGACCGACAAGAACAT	55.09	AGCTCGCTCTCATACAAGAC	54.826	263	(CGA)4	156405	156416
1642	contig_19		TACACCAAGAAGCCAATTTT	54.979	GCGCTCATCTAAGCAATAAT	54.928	357	(TAGG)3	159547	159558
1643	contig_19		TCAACCATGATGTAACGAGA	54.933	ATAGTTCTGCCAAGGTTTCA	54.959	351	(AAAG)3	162155	162166
1644	contig_19		GCATTCATGCAACATAACAC	54.967	AGGCATATGTACGCTTGTTT	55.036	347	(TTG)4-(TATG)4	166632	166713
1645	contig_19		AGAGAACCCTGAAGAGAAGG	55.157	TTGGGAAGATATGGCTAAAA	55.007	207	(ATG)4	167478	167489
1646	contig_19		TTCTCAGCTCCCAATCTCT	54.949	AATAGGTGCTACCAGCAAGA	55.159	400	(CAG)4	172586	172597
1647	contig_19		ACGAAGCACTAGTAGGCAAG	54.985	AAACAGACAAACAAACTCGG	55.37	298	(CGT)8	173404	173427
1648	contig_19		AGACTCTGCATGATTGGAAC	55.176	AGATCTGTCTCCGCTAGTCA	55.09	376	(GAA)4	173737	173748
1649	contig_19		AGACACCCAAGATACGACAC	54.952	TGCCTACTTGTCCTCTTGAT	54.937	332	(TC)7	179480	179493
1650	contig_19		GAAAAGCTTAAATCTGGACG	54.389	TCGATATACCCCAGTTTGTC	55.004	350	(CCAG)3	182924	182935
1651	contig_19		ATGTTTCCATATTGGAATGG	54.776	CGTTTTTATGCTTTTGCTTT	55.082	319	(TTC)5	189939	189953
1652	contig_19		GCATTTAGCGTTGTTCTTTT	54.898	GCTACTCCCAAACAATGAAG	54.959	255	(CTCGC)3	195571	195585
1653	contig_19		CCTTAGTCTGTGTCTGCCTC	55.003	GGATTCTTGTGATTGGTGTT	54.848	282	(CATC)3	198874	198885
1654	contig_19		GAGTTCTGTCAGGCTACGAC	54.99	GCACTCGGTAAAATCAAGAC	54.946	222	(CCG)4	200661	200672
1655	contig_19		GGAGACTGGTGTACTTGCAT	55.127	GGTAGGGACCTATTAGAGGC	54.541	229	(CAA)4	208438	208449
1656	contig_19		TCCTTCTTCTTTCTGTCTGC	54.765	AGGTAATCAATGGACAGCAC	55.057	373	(TCT)4	209697	209708
1657	contig_19		TGTAATCCTGAGTGCTGTTG	54.745	ATGTTCCTCCACATCACAAT	55.139	217	(CAG)4	214370	214381
1658	contig_19		GACAAGACTACGAGGACGAG	55.003	ACCTTTTCCCTTCACACTCT	55.358	254	(GA)7	218714	218727
1659	contig_19		ATCTGGACAATCTCGTCAAT	54.483	TTCTTGCGGGAAGACTATAC	54.642	334	(AAC)19	234080	234136
1660	contig_19		TAATAGCGAGATCGATAGGC	54.859	CTGGTTTGGGTCATGTGT	54.897	369	(TGCTGG)4	234814	234837
1661	contig_19		TAATAGCGAGATCGATAGGC	54.859	CTGGTTTGGGTCATGTGT	54.897	369	(TGC)5	234838	234852
1662	contig_19		GTACTACGCAAAGGCGATAC	55.195	CTTTGGGCAAGTTTGAATAC	54.979	355	(CCGC)3	235707	235718
1663	contig_19		AGGCAACGTTATAACACCAC	55.194	CTCAAGTCTTGTGGGTAAGC	55.024	317	(TCTT)3	236439	236450
1664	contig_19		AGGCAACGTTATAACACCAC	55.194	CTCAAGTCTTGTGGGTAAGC	55.024	317	(CTT)4	236453	236464
1665	contig_19		CAGCTTCAGACTTCAACCAT	55.449	TGCAGTGACTTCTTTTGTTG	54.976	361	(CCA)4	237330	237341
1666	contig_19		ACGTGTAATCTGTGGGTTTC	54.974	TTTGGCTTCTTTTATCTTGC	54.952	355	(GAA)4	247296	247307
1667	contig_19		GCAAGATAAAAGAAGCCAAA	54.952	GTGGCAATAAGAGAATGGAG	54.873	231	(CTGC)3	247469	247480
1668	contig_19		AGAATCAAGAATCAAGCAGC	54.728	TTCTTTTTGTTGAATGACCC	55.181	356	(TA)7	258393	258406
1669	contig_19		TGCCTTTCGAGAAATAAAAG	54.965	GCCGTAGTGGATAATACGAG	54.967	308	(TTTC)3	261131	261142
1670	contig_19		GGTTGGACTCACTGGTCTT	54.876	GGTGACTCTGGTATGGACC	55.108	367	(AGC)4-(GGTGGA)3	265224	265328
1671	contig_19		GCTCTGTTTACCCCTCTCTT	55.194	TTAGCTGATGAGAAAGGAGC	54.909	293	(CATT)3	267465	267476
1672	contig_19		GCTCTGTTTACCCCTCTCTT	55.194	TTAGCTGATGAGAAAGGAGC	54.909	293	(CAGT)4	267477	267492
1673	contig_19		GCTAAAGCCGTAGATCTGAA	54.967	GGATAGCAGCTGAAAGAGAA	54.909	380	(TCTT)8	268611	268642
1674	contig_19		TAAGTCTGCCTGCCAGTAAT	55.159	AAGTTGAAAGAAGAAGGGCT	54.926	325	(GAGCA)3	268947	268961
1675	contig_19		TCATGTTTGTTCCCCTATTC	54.967	CACCCCTTGTCATGTAAGTT	54.987	307	(CTGTA)4	269728	269747
1676	contig_19		TGCCTTTTACTCATTTTCGT	55.139	TAATAGTCAGGGGAAGCTCA	55.052	222	(CTA)4	270886	270897
1677	contig_19		CGCTATTATACGAAGCATCC	55.219	TCGCATATAGACACAACGAG	54.896	397	(TAC)6	284705	284722
1678	contig_19		GGATGAAAAGAGCAAAGATG	55.004	ACTGTACCAGTGTCCTCTGC	55.201	343	(GCCA)3	290875	290886
1679	contig_19		AAACATACTTTGAAAGGCCA	54.979	GACAAGGGAGAGGAGAAATC	55.324	370	(CTT)4	297437	297448
1680	contig_19		CGTTCTTGGATGGATAGTGT	55.07	CGGAAGAGAAAGACTGTGAG	55.153	338	(GGA)4-(GGC)5	301446	301481
1681	contig_19		CACGCACTTGTTACAGAAGA	55.015	GAAGAACAAGGCGCTAAGTA	55.048	206	(TCT)4	302626	302637
1682	contig_19		CGAGTTTGAATCTGTGGAAT	55.203	AAATTTCCCTCTTTGCTCTT	54.868	396	(GAA)5	307299	307313
1683	contig_19		AAGAAGAAGAAGGGGAAGAA	54.822	TAAAAGCATCTTGAGGGGTA	55.07	311	(TC)10	307431	307450
1684	contig_19		GTTAGATAAAACGGCAACCA	55.421	CTAATCTTTGCCAAAACAGC	55.297	379	(GCG)5	309146	309160
1685	contig_19		TTCGATCTAGAGTTTTCCCA	55.016	ATTGACAAGCGATCTACGTT	54.982	356	(CATG)3	310516	310527
1686	contig_19		ATGGTTTGGTTTCGTTAAAA	54.843	CAGTCAAGCAACATATCCCT	55.24	304	(AGA)4	311201	311212
1687	contig_19		CGTGGTATTGGTGAGATTTT	55.088	CAAGCAGAAAATTCACTTCC	55.088	232	(TCT)4	313326	313337
1688	contig_19		GATGACAGGTCCAGGTACAG	55.405	GCAATACAGTACGACAGCAA	54.971	288	(AGGTAC)3	314281	314298
1689	contig_19		GCAAATTATCTGGAGTACGG	54.932	GTATGTAGGTAGGCAGACGC	55.018	246	(TGCA)3	315449	315460
1690	contig_19		TTCAAACTAGGAGAAGAGCG	55.007	GGTGATTGGTAACAGGAGAA	55.033	389	(GAG)4	319677	319688
1691	contig_19		CCTTTTTATTGTTTTCCCCT	55.019	CATGTTACATCACAAGCGTC	55.05	356	(TCTT)5	321768	321787
1692	contig_19		AGAGTCTTGGTCAGAGTCCA	54.76	ATAGGTCCAAGCATAGAGCA	55.075	284	(TCG)4-(TCCA)3	326111	326209
1693	contig_19		ACCCTCACTCTTTTCTCTCC	54.976	AAAGTCGTAGTCGTAGTCGC	54.808	347	(CTGCTA)3	327525	327542
1694	contig_19		ATCACCATTCATTCTTTTGG	54.967	TGCTCCTGAGAAGACGTATC	55.536	353	(TCAAGC)3	330595	330612
1695	contig_19		AATTCATCTCCGCAAAAGTA	55.058	CATTATTCCATCCAAATCGT	54.94	396	(CT)29	331981	332038
1696	contig_19		ATGGAGAAGGTTGATGAGG	54.91	AATGACGGAATTATGGTTTG	55.023	399	(TTG)4	333490	333501
1697	contig_19		GACTTTCATCAGGCTTCAAC	54.886	AAACTACCCCCAAGATTTTC	54.834	256	(GATGGC)3	336342	336359
1698	contig_19		AACAGCTTATTTAGGCGTTG	54.944	GGAACGAGCAATTCTATGAG	55.04	399	(CTT)4	337244	337255
1699	contig_19		AAATTCGACGAACTGAAGAA	55.088	CTTGATGTTCTTCTTGGGAG	54.913	243	(GGA)6-(GAAGCG)3-(GCAGAG)3	338858	338975
1700	contig_19		GCAGCTATACTCGCTCAGTT	55.053	GTACCTCTGGGGCTTACTTT	55.084	376	(ACCC)3	348029	348040
1701	contig_19		TACTACGCCATTTGAGTCCT	54.994	GTAGCGTTGTCTGTGCTGTA	55.039	376	(GCTGC)3	360276	360290
1702	contig_19		TCTCTTGTTTTTGCTTCTGG	55.759	GAGAACTTGCCTGTGTCAGT	55.341	338	(ATCGC)3	360752	360766
1703	contig_19		AAGCTTTGATCCTGAAATGA	55.004	ATCCTTACTCAGGGTCACCT	55.145	377	(GCAGAG)5	369719	369748
1704	contig_19		GATAAAAATAGCAAGGCGAA	54.927	ACATTTTCAATGCAACATCA	54.943	381	(CA)6-(CT)8	370695	370817
1705	contig_19		AAAGACATTCGAAAGCTGAG	54.829	GAGTTGTTGCAGACTTGTGA	54.755	207	(CAT)4	372626	372637
1706	contig_19		ATATTCTGGCATTTTAGCGA	55.185	CTAAACAGCTCATGACAGCA	55.101	375	(AAGA)3	373736	373747
1707	contig_19		TATGGATTATGCCTCCATTC	55.02	AAACTCACCAACAGTTGTCC	55.003	247	(CTT)6	374410	374427
1708	contig_19		TACACATGCACCAAGTCTGT	54.939	TCCAACAACAACTATGACCA	54.846	346	(CTCCTT)3	375270	375287
1709	contig_19		CTTAATTCCCTGGTCCTTCT	54.982	AAAAGACTCGCTACTCGACA	55.359	338	(CTGAG)3	385790	385804
1710	contig_19		CACATGATATCAACAGCCAG	54.972	ACCTTTCGTTAAAACCCTTC	55.067	363	(TTTC)4	398886	398901
1711	contig_19		CAACTTCGTAACCCATTGTT	55.171	AATACGTAAACAGGCGATGT	54.876	385	(CAAT)3	404416	404427
1712	contig_19		AAGAAGAGAAAGGAGCGAAT	55.004	GATTAAAAGCAAAACGCTGT	54.898	273	(GTTT)3	412383	412394
1713	contig_19		TACGAGGCATTCTACCAGAT	54.909	TCCTCCTCTCTAAGAAGGCT	54.997	354	(GGCAAG)3	414485	414502
1714	contig_19		AAATAAACACCGTCAACACC	54.994	TTTGGTTGCATGATTTGATA	55.06	380	(CGT)4	416429	416440
1715	contig_19		ATCCCTTTTTAAACTTTGGG	55.019	TAAACGGCAAAGTGGAGTAT	55.014	232	(AGCAG)7-(CGC)4	422418	422504
1716	contig_19		AGCCTATTGTGTTGTCGAAT	54.815	CTTGTCATTGTCCAGGTTCT	55.103	336	(AAAAG)3	425165	425179
1717	contig_19		CATTCTTGGTCTTTTCCTTG	54.936	CTGTTAGCATTTAACCCAGG	55.026	336	(TGC)4	429815	429826
1718	contig_19		ACGAATGTGGTGAAAGAAAG	55.288	TCTCTTTTCTGGCAGATGAT	54.983	361	(TGTA)3	444283	444294
1719	contig_19		TTGTCTTCCACCCTAAAGAA	54.936	ATTTCAACTGTTTTAAGCCG	54.754	293	(AGA)5	451191	451205
1720	contig_19		TTTTTCTCACTGCCACTCTT	55.156	CAGCACTAGCTTTGGAGTCT	54.928	400	(CGA)6	461578	461595
1721	contig_19		TGTGCAATCTAGATGCTGTC	54.817	CTGTTTCTTCTTTGCTGCTT	55.078	383	(GCGACA)3	469197	469214
1722	contig_19		CAACCGATACCTCTTTCTTG	54.971	ACGTTGAGCTGTGAATCTCT	54.99	232	(TTTC)3	471523	471534
1723	contig_19		CCAAAGAAAGTTGATTCGTC	54.923	ACATCTTCCCCTAGCTTCTC	55.112	339	(TTC)4	472955	472966
1724	contig_19		GATGAGGTGAATGAGAGGAA	55.062	TTTGCTTATCAAAGGAGAGG	54.783	303	(GCA)4	478892	478903
1725	contig_19		GCTTCATTTTACTGCTGTCC	55.111	TGAGAGAAATATCACGACCC	55.118	296	(CACGG)3	511977	511991
1726	contig_19		TGAGAATTCTGCAATGTTGA	55.252	TCCCAGAAGACCATGATTAC	54.946	371	(CTC)4	525450	525461
1727	contig_19		CATCTTGGCCTGTTTAATGT	55.252	GCATCTGGTACCTGAAGAAG	54.937	397	(CTTT)3	527571	527582
1728	contig_19		GATTCTTTGGACTCGACAAA	55.336	ATGTACCACTTTCCAACCAG	54.987	347	(TGGCGA)3	533578	533595
1729	contig_19		GATGCAATAAGAGTCGAAGG	55.04	GGATTCTTCAAAGCATCAAG	55.004	288	(TTC)4	537854	537865
1730	contig_19		CTGTTTGAATAGCTCCAAGC	55.287	TCGTCTCCTAGATCAGCAAT	55.02	368	(GTCC)4	546141	546156
1731	contig_19		ATAAACATCAAACCTCCCCT	55.094	TACGCTGATTCCCATAGTTT	54.932	253	(GAC)4	547287	547298
1732	contig_19		TTCGAAAGAGACATTCCACT	54.899	TTATTATTATTACCGCCTCCC	55.121	393	(CGA)4	547660	547671
1733	contig_19		CAAAGCAGAAGAGGGACC	55.787	CGTCTGAGTGAATCTGGTCT	55.264	349	(TAA)4	547897	547908
1734	contig_19		AAAAGTTCGGATTACAACGA	54.979	TCTTTCCATCATTACCAACC	54.967	245	(TATT)3	550348	550359
1735	contig_19		ATCAAACACGAAAACACCTC	55.107	AACCCAAACCTTCTTCTAGG	55.062	345	(AAG)4	550892	550903
1736	contig_19		GTGAGACGAGTGGAAAGAAG	54.965	GGAGACAGAGCTCCATACAA	55.364	395	(TGCA)3	555222	555233
1737	contig_19		CTCTTTTACTTTTACCCGCA	54.923	GGCAGAACTAGAACATCCTG	54.937	303	(AC)6	567188	567199
1738	contig_19		ACTGGTCAAAGGAGATTGTG	55.103	TACTTTCTCAGCAACAGCAA	54.812	298	(TGCAT)3	568207	568221
1739	contig_19		AGGGAATAGAAAACCAGAGG	54.982	ATCGGGTGTAAGATGAGATG	54.983	255	(ACTC)3	571416	571427
1740	contig_19		CATCTCATCTTACACCCGAT	54.983	CAGGGCTCCTTTAGAATCTT	55.297	284	(TTTC)3	571636	571647
1741	contig_19		CTTCCACTTCCTCAGCATAC	54.937	CCTGCTATAGGCATCACTTC	55.075	214	(GCG)4	583113	583124
1742	contig_19		GCGAAAGTACCTACAAATCG	55.173	AAAATGACGAAACTTGGCTA	55.139	281	(CCTA)3	588779	588790
1743	contig_19		AAAAGGTTTAATTCTCGCCT	54.922	ACCCTTGATGTTGATTTTTG	55.052	349	(GAAG)3	592212	592223
1744	contig_19		AAGCGTGTAAGTGATGCTCT	55.216	ACCCCACTCACAGTTGATAG	54.965	299	(GAAA)5	602770	602789
1745	contig_19		TTTTAGGTATTCTTCGCTGG	54.843	AGAAGAAGATGAAGGGGAAG	55.089	397	(GCA)6-(TCT)4	604768	604839
1746	contig_19		AAGATGAAAGATCAGAAGCG	54.742	TTGTACGATGGAACTTGACA	55.025	315	(GCACGA)4	630136	630159
1747	contig_19		GGCTCTTTAAGCAACGAGTA	55.048	TTTTCATCCTAGTAAGCCCA	55.07	355	(TGTT)3	635373	635384
1748	contig_19		CTTTTACCAGCTTTGCCTTA	55.077	TCAGGAATTGATACCCAAAC	54.967	328	(ATGT)3	635773	635784
1749	contig_19		CGTGCTTGTAGGTAATCCTC	54.994	ACAAAGCAGAAAGATGGAGA	55.07	320	(GTAG)3	642968	642979
1750	contig_19		TGTCCCGTACTTCGTACTCT	54.891	GAGGTCAATTCTTTCCCTTT	54.935	352	(CAGT)3	643414	643425
1751	contig_19		GACGGACTTGTCTTTTCTTG	54.987	ATCTGTCAAATATCATCCGC	55.073	358	(GGA)4-(CTG)5	650162	650238
1752	contig_19		GAAGAACAGAGCGAGAAGAA	54.937	TCTAGAAACGCGACGATAAT	55.252	398	(AGAC)3	660714	660725
1753	contig_19		ACAAGCTAATACCCAAGCAG	54.763	GGATTCATTGTTAGCGGATA	55.263	394	(CGC)4-(CT)11	684658	684760
1754	contig_19		CTCTCTCTCTCTCGCTTTCA	55.103	TACGCCTAGGACTCTTTGAC	54.699	383	(GTCC)3	684874	684885
1755	contig_19		GAAACACACCATCAATCACA	55.094	GAAACAAGGCTCAAAAGCTA	55.014	399	(CATC)3	689570	689581
1756	contig_19		AGGTTTCAGTGTCAAGCAAT	54.84	ATGACGATTGTACGGAAAAC	55.075	227	(AGA)4	690250	690261
1757	contig_19		AGGAGAGAGAGGGAAGTCTG	55.141	CGATTAGAATCCCGTATTTG	54.884	356	(CATC)4	692985	693000
1758	contig_19		CATTCGACACATTCACAGAG	55.003	ATGCAAGTTGGTTACGTGTT	55.688	348	(CT)9	694066	694083
1759	contig_19		AAGAAGGGGGAGACTATCAG	54.961	ATCATCATCACTTATTCGCC	55.073	280	(CAG)4	698447	698458
1760	contig_19		CGCTCTACTTGTACCGAGTC	55.228	GCTATCTAAAGCTGCGATTC	54.645	357	(AGAA)3	700728	700739
1761	contig_19		GATCTTCCCCACAGATGTAA	54.946	ACTGGCTACAGCATTAGAGC	54.888	270	(TACC)3	710337	710348
1762	contig_19		GCCTTCTCAGTAGTGCAATC	55.094	TACGTTGCCCTCTACTTGTT	55.078	254	(AGAAA)3	717935	717949
1763	contig_19		ACTGGGGATTATTTGGATTT	55.031	AACGCTGTTCATTTTCTAGC	54.876	305	(AGA)4	719641	719652
1764	contig_19		ACTGGGGATTATTTGGATTT	55.031	AACGCTGTTCATTTTCTAGC	54.876	305	(ATTTTT)3	719808	719825
1765	contig_19		GGTAATGCGAATCATCTAGC	54.998	AAAATGGCATCTTCAATGAC	55.121	227	(GAG)4	721898	721909
1766	contig_19		GACAGATACAGATTGGAGGC	54.66	CTTTTGAGTGGCTGGTTTAC	55.043	378	(TTGC)3	734176	734187
1767	contig_19		GACAGATACAGATTGGAGGC	54.66	CTTTTGAGTGGCTGGTTTAC	55.043	378	(TGCT)3	734189	734200
1768	contig_19		ATAGCCCATGACAATGTCTC	54.97	TCATCGTATTTATCGAGCCT	55.011	355	(AAAAAG)3	739141	739158
1769	contig_19		ACCACTCTAGTAGCCGATGA	54.974	AGTCCCATTCAAATACATGC	54.991	348	(TGCTGT)3-(CTGTG)5	743606	743654
1770	contig_19		GGTACAGGTTGTGCTCTGTT	55.215	ACAACCACCACTTCTTCAAC	55.003	393	(GTT)9	751533	751559
1771	contig_19		GAAAACTGGCTCAGTGAAAC	54.974	TAGTTACCGGATCAATCACC	55.004	351	(ATTT)3	754800	754811
1772	contig_19		GGACATGGTCAAGAGACAGT	54.888	CGGATCTAGTACCTGTACGC	55.03	342	(AATC)3	760243	760254
1773	contig_19		GAGCGTTTTTGAGGTCATAG	55.123	GGAGCAAGTTCAAGAGGAG	55.039	258	(CATCG)3	761107	761121
1774	contig_19		ATACCTACTTGCACGCGTAT	55.071	GTGATTGCGCCTAATCTAAC	55.08	292	(CTT)4	768259	768270
1775	contig_19		GAGATAAGGGGAAAAAGAGC	54.787	TACACGGGCGTTTTAGTATT	55.065	384	(CT)8-(TGG)4	770857	770968
1776	contig_19		CAACACAAACGACAGCTTTA	55.034	CTTCCACCCTCTTCCTATCT	54.961	369	(TC)11	773671	773692
1777	contig_19		AGAAACTGCTGGAAGTCGT	54.978	TTCTATTTGCCTTTGCTTTC	54.952	362	(AAG)4	777904	777915
1778	contig_19		TACATCTTCACTCTCCCCAC	55.013	TCGATTCTGCATAGTGAATG	54.767	346	(CGCT)3	780852	780863
1779	contig_19		GAATCAACAAGTGAAGAGGC	54.886	GCTCTGTCGCTCTCTCTAAT	54.024	370	(GGA)4	785042	785053
1780	contig_19		TTCCTTAGCATCAACCAACT	54.959	TCACAACAATGGAAAACTCA	54.986	353	(TTGC)3	796099	796110
1781	contig_19		AGCATTCTCGTTATTTGGAA	55.058	ACACATATAGGGCTGAGTGG	55.107	200	(TTTA)3	805363	805374
1782	contig_19		TATTGAATTGTTGACAGCCA	55.129	ACCATCTCAACATCTCCTTG	55.013	317	(GGC)4	805879	805890
1783	contig_19		CTTCTCGGTCAAAGAAGCTA	55.007	TATGGGTTAAGGTGACTTGG	55.1	400	(TCC)5	809609	809623
1784	contig_19		CTGAAGATCCTTCCTACCCT	54.961	AACCAATAGCTGTTGCAAAT	55.002	361	(TGCA)3	811269	811280
1785	contig_19		TTTTTAACCTAGACCCCCTC	55.001	TATAACGCGGCCTATATCAT	55.035	287	(TA)6	813897	813908
1786	contig_19		GGAAGTTTAGCAACAACACC	54.865	AGAAGTAGCATCAGTCGCAT	55.131	392	(GCT)4	814466	814477
1787	contig_19		GCTTGCATTATTCCATTTTC	54.983	ACTTGCACAAAATGAGGTCT	54.84	373	(GAAA)3	852485	852496
1788	contig_19		GTCAGTTGGAAGAGCGTATC	54.923	AGAAAAGTAATGGGAGGCTT	54.746	338	(GAG)5	857800	857814
1789	contig_19		GTGTTGACAGATGTGCAGTC	54.857	GGGACATAGACTTGCAAAAA	55.38	204	(AGCTGG)4	864290	864313
1790	contig_19		GGTGATATCATCAATCCAGG	55.166	AATTAGTGCATTGGAAGGTG	55.252	316	(ACCA)3	867649	867660
1791	contig_19		TACCTCTTTTTAGCCTGTCG	54.901	GGGGGTATTTATATCTTGGC	55.155	335	(ATGG)3	870860	870871
1792	contig_19		CAAGTTTTGGAAGAAAGGGT	55.938	CCACGATACCTCTCCAGATA	55.167	391	(CGTGAG)3	871924	871941
1793	contig_19		TATCTGGAGAGGTATCGTGG	55.167	CGCTTCAAACAATAACAACA	54.969	386	(AGGCGG)3	872324	872341
1794	contig_19		GAAAAAGCTTACAGGCTCAA	55.014	CCCTCTAAAAGTTTCCCAAT	55.001	348	(AG)8	874857	874872
1795	contig_19		AAACCACTGCTTAGAAATGC	54.714	AAAAGGGAGAAAAACTGACC	55.016	342	(GA)7-(ACC)4	875604	875675
1796	contig_19		ATGAATATGGACGAAACTCG	55.169	AGCGTTTGGTTAGATTTTGA	55.139	331	(CTG)4	881004	881015
1797	contig_19		GATGAGAGCAAGATCGGTAG	55.02	CACCCATCTGTATCGAGAAT	54.983	377	(GTAG)4	882572	882587
1798	contig_19		CCCACCAGTTGGTTTATTTA	55.116	GATGGACCGAGATGACTAGA	55.1	254	(ACTCGC)3	886998	887015
1799	contig_19		GTGTCCATCACAAAAAGGTT	54.937	TGTCAGATAGCAGCACAGAG	55.083	308	(GA)6	887617	887628
1800	contig_19		GGTCTGTAGAAGGCACGTAG	55.06	GAGGAGATATCCCTGCTCTT	55.029	309	(CTCTCG)3	888093	888110
1801	contig_19		CTTTTGGACGAGAGACAGAC	54.965	GAGGAGATATCCCTGCTCTT	55.029	249	(GCT)4	888230	888241
1802	contig_19		GCTTTTGAGGATTTTGCTTA	54.952	GGAGCTGTTTAACACAGAGG	55.024	304	(CTCGTC)4	893141	893164
1803	contig_19		AATTACCCGCATCAGAAGTA	54.932	CCTAGTGCATTATTGACGGT	55.287	304	(CTAC)3	895899	895910
1804	contig_19		GATTCAATATGAAAAAGCGG	54.995	TGTTCTCAACATCAAAGCTG	54.885	344	(TC)6	903226	903237
1805	contig_19		AGGAAGCAGTCAAGCAGTAG	54.928	TGCAGAGAGATTGAGTCCTT	55.052	266	(TTC)4	916674	916685
1806	contig_19		GTCTAGGAACCCACTGATGA	55.013	TTCATGATTCTCTCACTCCC	55.062	356	(CAA)5	918920	918934
1807	contig_19		GTCTAGGAACCCACTGATGA	55.013	TTCATGATTCTCTCACTCCC	55.062	356	(CAG)6	918935	918952
1808	contig_19		CGATATGGGGATAGAAACAA	55.114	AGAGGGCATTAAGAGATTCC	55.047	375	(CTT)4	919345	919356
1809	contig_19		GAAGGAGTAGACGATGCTTG	55.107	GACTTCCAGCACTAAGCAGT	54.744	339	(GGC)4	930444	930455
1810	contig_19		GGGTGAAAGAATGATTGAAA	55.098	TGAGGCTTACGGAGTACATT	54.994	276	(GGA)4	931814	931825
1811	contig_19		CGTTATCCCAGACTTGTCAT	55.07	CATGATATACACACACGCCT	54.393	398	(TAG)4	944301	944312
1812	contig_19		GATCAAAATGGGATACAGGA	54.881	ACATCAACATTTTCCTCGTC	55.02	256	(AGAGGC)3	945594	945611
1813	contig_19		GATCAAAATGGGATACAGGA	54.881	ACATCAACATTTTCCTCGTC	55.02	256	(AGGGGA)4	945612	945635
1814	contig_19		TGTCAATTAAGAACCCGAAT	54.734	AAGGAAGAAAGACAGGGAAG	55.171	366	(ACGC)3	950578	950589
1815	contig_19		CTCTTGGTGTAGACAGGCTC	55.003	GTACAAGACGTACGAGAGGG	54.891	309	(GTG)4	953384	953395
1816	contig_19		GTCTTGGACTCTTCCTTGTG	54.789	GCGTACTCTGCTCCTTCTTA	55.03	359	(GTT)6	953752	953769
1817	contig_19		AAGAATTTCTGCAAAAACCA	55.104	GAACAGATGTGGACGATTCT	55	388	(TTTGA)3	955005	955019
1818	contig_19		TTGTAGATGGGCTGTAGCTT	55.159	TCGATCTCCTCTACAATGCT	55.02	375	(GGT)4	957237	957248
1819	contig_19		GCAATAATAGCAGAACCGAC	55.08	CATTCTTGTATCCTTGCACA	54.683	392	(CCTCGT)3	959236	959253
1820	contig_19		ATGTCAAGACCTAGCGGTAA	54.994	AAAAAGACCACATACATGGC	55.075	277	(GCT)4	962471	962482
1821	contig_19		GGCTTCATTTCATGTTTGAT	55.121	TGACGACTGTAATCACTGGA	55.003	222	(GGTGCT)4	966562	966585
1822	contig_19		CGTTGCATATCACATTTTTG	55.181	TATCTGATTTCCCATCTTGG	55.062	267	(AGC)6	969273	969290
1823	contig_19		CTTCTATCCGCTTCTTCAAA	54.944	GTGAATGAGCTCTACTTGGG	54.937	272	(CTCC)3	975473	975484
1824	contig_19		CATATCGAGAAGAGTCCAGC	55.02	CTAATAGGCATTCGAACAGG	55.104	335	(GTC)5	987713	987727
1825	contig_19		ATGTGCAGCAAATTCCTAGT	54.982	ACATGTGTGGGTAGAAGGAG	54.965	231	(AGT)4	988395	988406
1826	contig_19		CAAGTGATGTGTTTCATTCG	55.025	AAGGCAATTGAGAATTGAGA	55.004	388	(TTTTA)3	1000169	1000183
1827	contig_19		GGCGATAAAATAGCAATCAC	55.017	CGCAGGAAATAACGATAAAC	55.108	284	(TTTTA)3	1003062	1003076
1828	contig_19		AGACGAGAGCGACTTTGTAG	54.928	AATTCAAGATGATGGCAGTC	55.105	275	(ATTG)4	1004427	1004442
1829	contig_19		CCCAAAGATACCATGTCACT	54.899	GATGTAGGAATCAACCGAAA	55.134	379	(AAG)4	1006209	1006220
1830	contig_19		CGCGTATTATTAGCCCTCTA	55.005	ACGGTAAAATCAGCGATAAA	55.108	286	(TAAA)3	1007168	1007179
1831	contig_19		ATGTGAAACTGCGCTCTACT	55.216	CACGCTTCTTCTTCTTCCTA	55.007	389	(CAAC)3	1008253	1008264
1832	contig_19		TGCTTGATTGTTTATCCCTC	55.299	CCATATGAGAGAGAGCCTTG	55.033	302	(GAA)4	1008536	1008547
1833	contig_19		ATCATTCACTGCTTCGTTTT	54.946	GAAACTTGCGGAATATCTTG	55.058	278	(GCTG)4	1009983	1009998
1834	contig_19		TGGCTAGATAGCGACTCAAT	55.24	TATTAGATGGACACATGGCA	54.905	399	(AG)6	1012702	1012713
1835	contig_19		ACGTAAAGTGCGAATGAGTT	55.066	GACTTGATTTAGTTGGCAGG	54.959	261	(TG)6	1013409	1013420
1836	contig_19		AGTAGACTGAGATGCGTGGT	54.852	ACAACATCACTCACTACCCC	54.775	266	(TCG)4	1014092	1014103
1837	contig_19		TGAGAGCGTGTGTTAGTGAG	54.993	ACTTGGAGATGCTGTCTGTC	55.252	400	(GCGA)3	1021105	1021116
1838	contig_19		TCTCCGCATACAGTAGGAGT	54.974	CATCTGATTTGGACCAGAGT	55.013	387	(ATTTT)3	1024441	1024455
1839	contig_19		AACGAGCAGTCCAATAACAC	55.312	GTACTCAACCAAAAGATCGG	54.792	371	(ACCT)3	1026002	1026013
1840	contig_19		GATGAGGCAGGTATGTTTGT	55.057	GCCAATGTCTGTCTGTTTCT	55.264	287	(TGA)4	1030605	1030616
1841	contig_19		ATGGACTGATTGTCCAAAAG	55.033	ATGCACTTGGAGTTTGATTC	55.191	316	(ACAG)3	1031297	1031308
1842	contig_19		TTCTTGATTCTGCTTTCCAT	55.004	AATGGCTCCTTCTTATCCTC	55.047	276	(TTTTC)3	1032612	1032626
1843	contig_19		CATGTTCACATCCTTTTCCT	55.033	TGCTTCTCTCCAGATTTCAT	54.983	245	(CT)9	1033887	1033904
1844	contig_19		GCAGTATCGTCTCGTCTTTT	54.685	ATACGCCACCAATTCTTATG	55.218	358	(GA)7-(AGA)4	1035311	1035343
1845	contig_19		ATGACATAAGAATTGGTGGC	54.991	TGCATGATATGCATCACTTT	55.066	302	(AAG)4	1035754	1035765
1846	contig_19		AAGTCGGATTACGTAGGGAT	55.285	GTTCTACATCATTGGGCATT	54.991	270	(ATGC)3	1037494	1037505
1847	contig_19		CCCATAAAAGCACTTTGAAC	54.979	GGACGAAAATCGATAAAATG	54.837	201	(AAAAAG)3	1040831	1040848
1848	contig_19		ATTTGGAAACGATATCATGG	54.94	ACAATCTAGCTAAACAGGCG	54.923	359	(CTG)6	1045802	1045819
1849	contig_19		CTCCTTCTTCTGCTCGTTTA	55.007	TGCATCAGAGTTTTCCTCTT	55.07	262	(ATGC)3	1048382	1048393
1850	contig_19		CAGGACTTGGTCTTTTGTTC	54.817	GGTGCTGAGTAGGTATTTGG	54.829	329	(TTTA)3	1049475	1049486
1851	contig_19		ACGTCTGTATTCCCTCACAC	54.952	GCTGTATTGGGTTACATGGT	54.946	332	(AC)6	1050605	1050616
1852	contig_19		ACAACAGATACACCGAAACC	54.974	CAGAAGTAGATGGCAGGAAG	55.12	275	(CTA)4	1067876	1067887
1853	contig_19		AGATCCTGATATTACGTGCG	55.369	TAGCCATTGTGTGTGTTTGT	54.963	274	(AT)6	1075837	1075848
1854	contig_19		GCTTTTCATTAAGCTTTCCA	54.952	TTCAAGCCTTTCTTCATTGT	55.088	290	(GA)7	1078276	1078289
1855	contig_19		CGTACGTTATGCATCTCTCA	54.896	TGGTAGCAGTACATGGTGAA	55.063	372	(TGATG)3	1079717	1079731
1856	contig_19		ACCATAGATCTCGTCAGTGC	55.214	TTGTGTGTGTGTGTGAGTGA	55.047	283	(AAAAT)3	1079935	1079949
1857	contig_19		ACCATAGATCTCGTCAGTGC	55.214	GGAGTAAACAAGCACCACAT	55.143	393	(CA)7	1080069	1080082
1858	contig_19		CACATCAACAACAAACCAGA	55.381	TCTTGCCGAGTCTAGAAGAG	54.987	231	(TCCC)3	1080612	1080623
1859	contig_19		TTCTAGACTCGGCAAGACAT	55.107	GGGTTGATGATGAAGAAGTC	54.444	231	(CTT)7	1080844	1080864
1860	contig_19		TGGTGATGATATGGAAACAG	54.232	CTTCCTTCGTAGTTTGCATC	55.123	327	(AG)9	1085838	1085855
1861	contig_19		GCCACAGCTCTTTCTACAGT	54.744	TAATGTAACTCCGTGCAACA	55.252	227	(TACA)3	1088841	1088852
1862	contig_19		CTGGAAGGGTGAAGAAGAG	54.877	ATGTAATCCTGCGTTATGCT	54.954	316	(CTG)4	1091062	1091073
1863	contig_19		GAGTCGAAGTCAAGTTCACC	54.775	AGCACTCATTATCCTGCCTA	55.075	397	(CAG)10	1093181	1093210
1864	contig_19		TCTATATCCCAGTTCATCCG	55.098	ATGTTCGAAAAGAAGGACAA	54.923	392	(CCA)4	1101617	1101628
1865	contig_19		GGTAACACCTATTTCGCAAG	55.014	TGATGGAGGAATAGAATTGG	55.062	310	(CCTCG)3	1103411	1103425
1866	contig_19		CATACTCAGCCGATCTTTTC	55.04	GACTCCGAGATGACTGATGT	54.978	316	(GAC)4	1107130	1107141
1867	contig_19		AGAGTCTGCTGTTGTTCGAT	54.99	AAACAGCTTGGGTAAACAAA	55.06	393	(TGTT)3	1108754	1108765
1868	contig_19		CAGAAATTACGGCAAGCTAT	54.864	AAAACTCCATCTCGTCAATG	55.203	376	(TTTC)3	1119199	1119210
1869	contig_19		AGCAAGATGACGTTCTTTGT	55.011	CACGCATTTTTAAACATCAA	54.906	397	(GC)6	1122039	1122050
1870	contig_19		ATGTTGGTAGAAGCAGCATT	54.982	TTGTGGTACATCTCGTTCAA	55.025	293	(GGAT)5	1123725	1123744
1871	contig_19		TATCAAGACCCTGCTGAACT	54.937	AGCAGTGAAACTTGGTGATT	54.84	361	(TCCA)3	1123960	1123971
1872	contig_19		CAGATCAAAGCCGTCTTACT	54.699	ACCTTGTAGCGTGCTAAGTC	54.808	232	(AATCA)3	1124242	1124256
1873	contig_19		CCTCTTCCTTCTCCTTCACT	55.157	CAAGATGAGATAGGCTTTGG	55.052	400	(ACC)4	1124837	1124848
1874	contig_19		TTCTCGTGTTTCACCTCTTT	54.987	GACTGCCATAGCTCTCATTC	55.007	243	(TTTTC)3	1128543	1128557
1875	contig_19		GATGGTAATGGAAAGGTTGA	54.967	CTACTCCAGTGTTGGAGAGC	55.003	311	(TTCT)3	1131394	1131405
1876	contig_19		ATTGAAGCCACAGCCTAATA	55.092	GCAGGTAATAATGAAATGCC	54.859	373	(TTGT)3	1133914	1133925
1877	contig_19		CATTCAAGAGAATCTCCCAG	54.824	AAGAAGTGGAGGAGGAAGAG	55.157	201	(CAT)4	1142362	1142373
1878	contig_19		CTCTTCCTCCTCCACTTCTT	55.157	TCTTCCCAAATCTCACAATC	55.081	370	(TCC)4	1142722	1142733
1879	contig_19		AAAAAGTAATTGAGGGAGGG	55.001	AAACAATCAGGAGAGAGCAA	55.07	389	(GTCC)3	1143628	1143639
1880	contig_19		CGGTTAGACAGAGATCCAAG	54.95	CCAAAAACAGACACCCTTT	55.108	400	(AG)7	1148281	1148294
1881	contig_19		GCATTAAGTGTATGCTGCAA	55.074	GGACAGGCACAAGAGAAATA	55.372	274	(CAA)5	1149303	1149317
1882	contig_19		GTTCTTTCAGATTGCCAAAG	55.088	GCAACGATGAAGGAATAGAG	55.04	357	(TG)7	1150521	1150534
1883	contig_19		ACAGAGCCCATCACAATTAC	55.057	TGACAATGCAACTCATCACT	54.989	315	(GGCAGT)3	1152233	1152250
1884	contig_19		TTCATTGGTAACTCCACCTC	55.033	ACAGTCAGCTCGCTTTTTAC	54.937	259	(GAG)4	1158844	1158855
1885	contig_19		CTGTCCAGGTTCTACTCGAC	54.828	ACTAGATAGGCTGCCATTGA	55.075	395	(GAAA)3	1162869	1162880
1886	contig_19		ACTTGTATCATCATCAGGGC	54.97	GCAAAGTCCTGGAAGTAGTG	55.024	218	(TA)6	1166163	1166174
1887	contig_19		AAGGCTAAGAAGGAGGAGAA	55.016	AAAGAAGAGGGAGAAGGGTA	54.697	240	(TTC)5	1168371	1168385
1888	contig_19		ATGTGTCCAAGATCAGAAGG	55.013	TTTGCCTGACTTTTGATACC	55.38	222	(AT)13	1168898	1168923
1889	contig_19		TGCTATTTTGGAGGTTTGTC	55.38	CTCGAGCAGGTACGAAGTAT	54.735	384	(GGCAT)3	1173556	1173570
1890	contig_19		CAACTCCAGGGACTCTGAC	55.529	ATCAATTGACCAGACCAATC	54.758	371	(GATTGA)3	1191907	1191924
1891	contig_19		TCTTCCATCCTGACATCTTC	55.062	CTCGATATTGTCTCGAGGAG	55.033	265	(CTT)4-(ATGCCA)3	1193957	1194068
1892	contig_19		TTTCGTATTCGGGAAAATTA	55.025	AGCTGTTAGTGGGTCAAAGA	55.024	297	(GCCC)3	1195156	1195167
1893	contig_19		ACAAAGCGAGCATACCTTAC	54.75	TGCTGTGGTGATAGTACGAG	54.784	278	(CCAGCG)3	1197366	1197383
1894	contig_19		CTCGTACTATCACCACAGCA	54.784	TCGTAGTCATTTTGTGACGA	55.201	222	(CAG)9	1197512	1197538
1895	contig_19		AACTTAGGGAGCGAGAACTT	54.961	GTCTTCTCCGTGAGTACGAG	55.003	278	(GAACGC)3	1199430	1199447
1896	contig_19		TGCTCTTCTCTCTTCTCTCG	55.103	TTCATAAGCTTCACTTCGGT	55.123	396	(AAGA)3	1202536	1202547
1897	contig_19		GAGGTACCAGGCGTAGAAG	54.962	TCGAGAAAAAGCAAAAAGAC	54.979	251	(TTG)4	1205929	1205940
1898	contig_19		GAAGTGTCTCGTGTTTAGCC	55.011	AGTACCGAGATGCGTTACAT	54.852	301	(AG)9	1206298	1206315
1899	contig_19		GGAGCACACAATAAGAGAGG	54.937	CATAAGCTATGGGTGGTGTT	55.123	202	(GAA)4	1206711	1206722
1900	contig_19		AACCGCACTACACGATAACT	54.937	CTATTTCACCGCATCCTTAC	54.932	389	(AGCC)3	1209581	1209592
1901	contig_19		CGAAACCTTGACAAAAGAAC	55.007	CTTTTTCGAAGTTGGACCTA	54.705	314	(AC)6	1212702	1212713
1902	contig_19		GGTTTTGCAGAAGAGATGAC	54.886	CTCTACTGAGCCAAGACCAC	55.003	354	(GAG)5-(TGT)6	1214505	1214618
1903	contig_19		AGGCGTGACAGTAGTCTAGG	54.624	AAGCTAGAGGCAGATGAATG	54.779	361	(GCCAGA)3	1215403	1215420
1904	contig_19		ATCCAAATCACAAGTCTGCT	54.751	ATCATAGCACTTGTAAGGGG	54.35	307	(TCTGGC)3	1215669	1215686
1905	contig_19		CATTCATCTGCCTCTAGCTT	54.779	CAGCCAGAGTCCAGTACAGT	55.391	307	(GCCT)3	1215917	1215928
1906	contig_19		CTGCCAATCCCTACTGATAC	54.742	CTAGAAGCGCCTCCATACTA	55.014	273	(GCAC)3	1216064	1216075
1907	contig_19		TTTTTCTCCTCTCCTCCTCT	54.797	CTTCTTACCCCGTACTTGTG	54.927	366	(CAGCT)3	1220089	1220103
1908	contig_19		CTCGCTTAGAGTAAACCGAA	55.06	CGTTATTTGTTCCTCGTTTC	54.979	348	(AC)19	1225145	1225182
1909	contig_19		TGATTGATAAAGAAATGGGC	55.229	TGTTATATGCTTGGCACTCA	55.337	354	(CTCA)5	1225703	1225722
1910	contig_19		CTCACTCTCTCTCACTCGCT	54.84	AGTCACAAAGAAAAGCAAGC	54.901	329	(GA)14	1225976	1226003
1911	contig_19		TGGAGAAATGGACAAGAGAG	55.339	TGATGATCGAGGTTTCCTAC	55.118	376	(TC)6	1227982	1227993
1912	contig_19		GTAGGAAACCTCGATCATCA	55.118	TGGGACAAAAGAACCTTAAA	54.957	276	(GCAG)5	1228188	1228207
1913	contig_19		CAATTAATCCCAACGTCTTC	54.734	GGCGTCTACAGAATGTTAGC	55.147	294	(CCCT)3	1229770	1229781
1914	contig_19		CCAAGTCGAATATACGCAAG	56.027	AATCCACAAGTCCACCAAT	55.126	293	(GGC)7	1230468	1230488
1915	contig_19		TCGGAGTATCACAAATGACA	54.933	CGAGATACGAGTTGCACATA	54.896	246	(GTACA)3-(TCCA)3	1231251	1231311
1916	contig_19		GGGTAGCATTGACGATGTAT	55.027	GTAGGAGAAGCTGAAGCTGA	54.974	269	(GCT)4	1232203	1232214
1917	contig_19		TTGACGTACTATTCTGCGTG	54.984	GATGCCTGTCCATGACTTAT	54.97	363	(TAGG)3	1233727	1233738
1918	contig_19		GCATTGCTGCTATTCTTCTT	54.954	CAATGTCCTTCCTCTGTGAT	55.013	253	(GAA)5	1235728	1235742
1919	contig_19		GGGAAGAAGAAGAAGAAAGC	54.969	TACCCCACAATCTTTTTCAC	55.052	244	(GA)6	1235899	1235910
1920	contig_19		TATGGCTTCCAAACTTCATC	55.299	CCTTGCATCATCTCTCTCTC	54.961	325	(CA)7	1237447	1237460
1921	contig_19		GACATGACAAAAGGGAAAAA	55.181	GTGATGCAACACAAGAAATG	55.011	241	(GCTGA)3	1238576	1238590
1922	contig_19		ATGCCTACCTAGTGCAAGAA	55.159	AAAGAGGGAAAAGAGTGGAC	54.997	399	(TGCGA)3	1241496	1241510
1923	contig_19		GCCTTTATGCTGCTACAGTT	54.911	GCATAGCCCATCAATATCAT	55.043	336	(CTTGC)3	1243915	1243929
1924	contig_19		GCACCCACTGTCATATCTCT	55.038	CACTAAAAATCCGAACCAAG	54.991	244	(CCCAT)3	1246887	1246901
1925	contig_19		GGGGTATAAGAAAGGGAAAA	54.942	GCTTTCTCGTGTGTTTCTTT	54.735	373	(AGC)7	1247840	1247860
1926	contig_19		CTCTTCGGCAAGATAAGAGA	54.923	GCCGTGTTAGTCAAGAAAAC	55.03	320	(ACT)4	1249610	1249621
1927	contig_19		ATAGTGAGGCTGCTGCTG	54.989	CGAGCAGTAGAGAAACATCC	55.107	394	(TGC)4-(CTG)4-(CTG)5	1252216	1252283
1928	contig_19		ATACCACCACAACTGCTCTC	55.127	CTTTTCTATCGCAAAGTGCT	55.048	372	(CTCTGC)3	1254250	1254267
1929	contig_19		CATCATTGTTGAAAGACACG	55.025	CTCATGATATCACGGGTTCT	54.983	375	(TGCA)3	1257622	1257633
1930	contig_19		AACTGAAGTGATGAGATGGG	55.013	AAAAGAGCATCCATGAAAGA	55.004	290	(TAG)4	1259119	1259130
1931	contig_19		GCGATTACGTACCAAAAGAC	55.002	GCGTTCCATCTTGTCTATGT	55.228	209	(TGA)4	1262987	1262998
1932	contig_19		GTCAACTTCCCAATCTGTGT	54.913	CCAAAAGACGATCAGAAGAA	55.515	397	(GTC)4	1266284	1266295
1933	contig_19		GAAGTACGTACGGTAGGTCG	54.95	TTATTGTTGAAGGAACCACC	55.052	360	(TTTGG)3	1289597	1289611
1934	contig_19		GTTGCCACCTCTTCAGTAAC	54.84	AGTGCTTCTTAACCGACAAG	54.785	333	(CTG)4	1291722	1291733
1935	contig_19		TCGTAGTCACAACTATCCCC	55.07	TGATTGGTACGGTATCTTCC	55.004	391	(GAGTCA)3	1293683	1293700
1936	contig_19		CAACACCCCAATTTCATTAT	54.861	TTTATTCTTCGCTTCACCAT	55.058	390	(AGC)4	1295382	1295393
1937	contig_19		CGTTTCCACCTAGTATCTCG	55.007	AAGGGAACAATATGGGAAAT	55.031	367	(TTC)5	1303663	1303677
1938	contig_19		TGTTTGTTCATGTTTCCAGA	54.986	AGAGGTGGGAAATGAGAAGT	55.276	257	(TGCA)3	1318247	1318258
1939	contig_19		TATACATGGCCCTTAGCTTC	54.624	AAAGTTTACAGGGCTTCACA	55.043	254	(TG)7	1319191	1319204
1940	contig_19		TACGCTCTCATCTCCATTTT	55.04	CAGTGTTGTTTGTGAAATCG	55.114	245	(GAC)4	1321121	1321132
1941	contig_19		ACCATCATTCGATTCTTCAC	54.932	TAAAGAAAATCCATTTCCGA	54.973	215	(TTC)9	1322979	1323005
1942	contig_19		TCGGAAATGGATTTTCTTTA	54.973	CACAAAGAAGTCACGTAGCA	55.015	400	(TGAT)5	1323267	1323286
1943	contig_19		CACATTAAGGCTGGATAAGG	54.944	AAATGTTTAGGAGAGGAGGG	54.982	225	(TC)6	1326811	1326822
1944	contig_19		ATAGTGTCGCACTCCCTAGA	54.974	AGCTATGAAATTGCCACTGT	54.982	375	(TA)10	1334142	1334161
1945	contig_19		GCAATCACCTGAGAAATCAT	55.105	CGCTATTGCTTTCGTCTAAT	55.02	205	(CAG)4	1335899	1335910
1946	contig_19		AGTCGTTTATTCGCAGTCAT	54.982	GGTACCTGCACATGTAACCT	55.011	362	(AAAC)3	1341343	1341354
1947	contig_19		CTCAACTCAATTCCGTCTTC	54.899	AATACCGCAACCTAACACAC	55.194	346	(CT)6	1344120	1344131
1948	contig_19		ACATTAAAGGACAGGGGAGT	55.159	TGCTATGAAATGATGTCCAA	55.041	385	(AAGC)3	1346972	1346983
1949	contig_19		TTATATATCAAGCCCATCCG	55.241	CCTTTGACATATTAGCCAGC	55.092	389	(CA)7	1347285	1347298
1950	contig_19		ACTGCATGACGCACAGTAT	55.042	GAGCGACAAAGAAAGAGATG	55.24	393	(ATGCAA)4	1350070	1350093
1951	contig_19		CAAATGCAAATGCAAAACT	54.858	CCAGAAGCGGTAAAATAGAA	54.843	299	(TCGC)3	1350338	1350349
1952	contig_19		TCCTTTTTCTTGTGGTCATC	55.167	TAAAATCCAGAATGGGTGTC	54.967	366	(TTTC)3	1351611	1351622
1953	contig_19		GTATACGCAGAACCAGAAGC	55.147	TATAAACTGTGCGACAAACG	55.005	364	(GCG)4	1356167	1356178
1954	contig_19		GCGTGTAAGTCAAGTTGTCA	54.824	TGGTAAGATGGTTCCTTGTC	55.033	318	(ATCCTC)3	1360020	1360037
1955	contig_19		GACAAGGAACCATCTTACCA	55.033	ATGGGTGTAAGAAGCAGAAA	54.959	216	(AAAAGA)4	1360305	1360328
1956	contig_19		GTCCATTCATTAGTGGCAAT	54.991	TTGACTCTCTTTTCATGGCT	55.07	300	(TCGTT)3	1363809	1363823
1957	contig_19		TTTCGTTATAGCCGAAAGAG	54.998	ATGCGTTGAACTTTTGATTT	54.967	334	(TTG)4	1364047	1364058
1958	contig_19		AACGGTGTCTACAGCAACTT	54.965	AAAAATCGAATTATTTGCCA	55.013	309	(CCTCT)3	1369768	1369782
1959	contig_19		TGCAACAGACTGTAACGAAC	54.824	GTATTGCCTTACACGCCTAC	55.036	384	(GATG)3	1372533	1372544
1960	contig_19		GATATGCTCTGATATCCCCA	55	GTCGGATAGAGTAGCTGGTG	54.974	375	(CCTCG)3	1374424	1374438
1961	contig_19		CTACGGATAGCATGGGATAA	55.309	GTGCAAAAGAGAACCTTCAA	55.585	345	(GGCCGT)3	1394822	1394839
1962	contig_19		AGCAACAGAAGAAGCAGAAG	55.06	CTTTTTCTCAATGTCGTCCT	54.494	300	(TGACCG)4	1404800	1404823
1963	contig_19		TTTAATCATGAGAGGTCGCT	55.04	CTGGAGTAGACCAAACGAAG	55.037	393	(TTCT)3	1405257	1405268
1964	contig_19		GTGCAAACAGTGTAGCAGAA	55.001	AAGATAAACACGAACGCAGT	55.066	369	(TC)8	1417725	1417740
1965	contig_19		TTGTTTGTCGTGTGAGATGT	54.899	AGAATCACATTGAGGTCCAG	55.013	268	(GCTG)3	1421154	1421165
1966	contig_19		GTATTCGCCAAACGAATAAG	55.108	GCATCTAGCGTTTAGCACTT	55.071	234	(AAGA)3	1423817	1423828
1967	contig_19		TCCGTGAAGTATCATAGCCT	54.909	GCATCAATTGAAAAGGGTAG	54.896	388	(TTG)4	1426635	1426646
1968	contig_19		GTATCAAGCCAATAAAGCGT	54.694	CTATATGTAGCCCCGTCTTG	54.979	341	(TCGTGG)3	1427778	1427795
1969	contig_19		AATTGAAGCGGATAATCAAA	54.995	ATTTTGTCCAAAAAGTCGTG	55.298	206	(CGCCAG)3	1430574	1430591
1970	contig_19		AATATGGCTTACTGCCAAAA	55.108	GTAAACGCCCAAAGCTACTA	54.944	331	(TCA)4	1438006	1438017
1971	contig_19		TTGTACTTCTTTCCATGGCT	54.959	GAGTTGTCAGAGTCGGAGAG	54.942	308	(AAG)5	1439394	1439408
1972	contig_19		AACGCTGTACTCTACGAAGC	54.973	ATTATTCCATTTCATGACGC	55.09	218	(AAAG)4	1471514	1471529
1973	contig_19		AAACCGAGCAATAGAAGATG	54.642	ATTGACCTGTGACCACTAGC	55.127	306	(GCAAA)3-(GCAAG)3	1473685	1473738
1974	contig_19		ATATTGCTGCTACCTGAGGA	55.075	TGGTTTATGATTGCATTGAA	55.06	269	(AGT)4	1475662	1475673
1975	contig_19		AATCGCCAAGTCTTAAATGA	55.058	AGCAATGGTGCTTCTACAAT	54.982	264	(GTAT)3	1476349	1476360
1976	contig_19		AAGCACCATTGCTTCATAGT	54.982	GTTTTGGGATGCACAAGTAT	55.075	240	(GGCTCG)3	1476525	1476542
1977	contig_19		GGAGGAGTTTAGGATTGGTC	55.205	CCATTCCATAATTCGTTGTT	55.023	355	(AATGAA)3	1480877	1480894
1978	contig_19		GGTTACTGACCATGTGCTCT	55.127	CAATGGCTTAATTGTCCTTC	54.896	354	(CGCC)3	1482189	1482200
1979	contig_19		TCGAAAGATATTGGCTGATT	54.975	TGCTTCACTCTAGCTAACCC	54.865	382	(GAG)6	1483469	1483486
1980	contig_19		GCTTTGTTTTCTGGACTGTT	54.568	CGAAGACTCTGGTAAAATGG	54.971	337	(TTC)4	1487117	1487128
1981	contig_19		GCTCATCTGGCAAAATCTAC	55.027	TCTTCTCCTCTCACCTCTCA	55.006	311	(GACA)3	1489434	1489445
1982	contig_19		TCCCTAGCAAAGCTTAATTG	54.998	GTCAAAGATGTCGAAAAAGG	54.923	246	(TACC)3	1490403	1490414
1983	contig_19		ATTAGTTCACGGTGCTTGAT	54.815	CAACAATAGGCTCTCCAGTC	54.937	298	(CTAT)3	1500757	1500768
1984	contig_19		CAAAGGCAGCTCCTACTAAA	55.06	ATTTCGAGCCTTCTCTTCTT	55.004	335	(AAG)4	1504087	1504098
1985	contig_19		CCCTCCATTTACTTTCCTTT	55.001	ACAGCTTCGTCTTCAGACTC	54.675	400	(GGA)4	1504829	1504840
1986	contig_19		TCGACTCCCTACATATGACC	54.983	TATGCCACGTAACAGTGTGT	55.001	378	(TTC)4	1507066	1507077
1987	contig_19		CGTTTTCCTCTTGGTAATTG	54.991	TTTTATGGCTTGGTTATCGT	54.952	247	(TTTC)3	1511211	1511222
1988	contig_19		GTTCCAAGACAGAGCAAAAC	54.974	CTCCTCTCAGCGATTGATAC	55.02	387	(AAAG)4	1514755	1514770
1989	contig_19		GCAGATATGATCTCGGAAAG	54.954	CTTCGAGCTCTTAACGAAAA	55.184	259	(TGA)4	1519925	1519936
1990	contig_19		TATCCTTTGTCTTGTCCCTG	55.216	AGTAGAAGCAGCAAAACCTG	54.95	330	(GGT)4	1522893	1522904
1991	contig_19		CTTGTCCACTTTACGTAGGC	55.078	CTTCTCGCATCTTAGTGACC	55.107	382	(GGA)4	1527477	1527488
1992	contig_19		TTTCTCGAATCCTGTTGTGT	55.718	CGTTGCCTATAAGAATCAGG	55.104	295	(GCA)8	1549377	1549400
1993	contig_19		ATGGGATAACTTGGAGGAAC	55.495	ACCTAGGCATTAACATGCAC	55.275	391	(AT)9	1562284	1562301
1994	contig_19		TTGCTTATTTACTAGCTTAAGTGC	54.616	TTTGCTTTTCCTTTTATAAATACT	53.233	346	(TTAA)3	1566235	1566246
2003	contig_20		ATCCACTTCGCAGTGTAGTT	54.877	TCACGATTAGGGTATTTGCT	54.932	295	(AGC)4	18889	18900
2004	contig_20		GCAAATACCCTAATCGTGAG	54.932	CCGAGTTTGGTTCATATAGC	54.932	322	(AAG)6	19371	19388
2005	contig_20		AGGCAGCCTGTACCTACATA	55.03	GATCGGACATCCTGAGATAA	55.03	251	(TTTTCC)3	26306	26323
2006	contig_20		CGTGCATAACAATCTCACAT	54.531	CCTGTCTCAGCTTACAGGAC	55.003	263	(GCTCCA)3	30902	30919
2007	contig_20		GGTCCTGTAAGCTGAGACAG	55.003	GATTGCCCATTGTAGAGAAG	54.873	339	(CTT)4	31131	31142
2008	contig_20		GCGACCACTTTACGTACTTC	55.066	GTTCAGAGGAACTGACCAAG	54.789	387	(GGTC)3	44913	44924
2009	contig_20		TTACAACGATCGTGAACAAG	54.774	TTAGTTTGCCCAGGATACAT	54.77	342	(GCA)4	45909	45920
2010	contig_20		TTCTTCGGCTGATTGTATCT	55.04	TCACAGCTAGGTCTCCAAGT	55.003	327	(AGC)5	51287	51301
2011	contig_20		TCACACACTTGAAGCTCTTG	54.954	GATATCCGCATGACATTTTT	55.09	395	(TC)7	52971	52984
2012	contig_20		CGAGGCTATCGCTGTTATTA	55.854	AAGGCGAATCAATGAGATTA	54.975	314	(ATCAGC)3	54810	54827
2013	contig_20		TGTGTTTCAGTAGTTGGCAG	54.838	GAATAGATACCCTCGGCTTT	55.098	347	(TGCA)3-(ATTG)3	55732	55761
2014	contig_20		AGATTGGAGAATGTGGTGAG	55.013	GATGATGAGGACGAAGAAGA	55.239	383	(TCC)6	59243	59260
2015	contig_20		TCAGCCCATAGTCTCATCTT	54.848	GCAATTACTACTTGGAACGG	55.014	338	(TTG)4	61352	61363
2016	contig_20		TGTTATGATGGCAATGACTG	55.428	CGTAGGCTGTAGCTCTCGTA	56.021	395	(CGGG)3	62130	62141
2017	contig_20		TGACCATCTCATGTGAAGAA	54.868	ACTGAGATTTAGGGATGCAA	54.873	365	(AAT)6	62907	62924
2018	contig_20		GACTCGTCCAATAGCTGAAC	54.923	TTTCAAAGAGAGATGGAGGA	54.959	389	(GC)6	64204	64215
2019	contig_20		TTGAATCGCCCTATTCTCTA	55.149	GTAAATTGGTGATGAAGGGA	54.967	292	(CTT)4	64683	64694
2020	contig_20		TTTATCAACCCATTTTCCAC	54.988	GGGTTGGTAAGAGATGTCAA	55.033	217	(CATA)3	66369	66380
2021	contig_20		CCACATTGAGAGACCTGATT	55.013	CTGATTTCTTTCTTTCCACG	55.1	262	(GAG)4	67806	67817
2022	contig_20		GAATCCAAGACGTCATCACT	55	CTGGTTATTTTGCAATCCAT	55.183	229	(GAAA)3	67978	67989
2023	contig_20		GAGATTGAAACAAACAAGCC	54.909	ATGCACGAATTGTACCTTTT	54.841	375	(GGCCA)3	73867	73881
2024	contig_20		TACGATGCTAAGGACAAGGT	54.994	GAATAGGCTTGATTCTGTGC	55.027	390	(AAGA)3	76482	76493
2025	contig_20		CTTATCGATCCACTTCAAGG	54.886	TCCTCACCAGCATCAATATC	56.032	325	(CCCATC)3	76653	76670
2026	contig_20		AGTGTACATATTTTGCGGCT	55.036	CTACTGTTGCTCCTACTGCC	55.228	389	(GAG)4-(GGAGCT)3	77509	77606
2027	contig_20		GCAGTAGGAGCAACAGTAGG	55.228	CTGAATGCTCACGACTCTCT	55.62	311	(GCG)5	77824	77838
2028	contig_20		CATTGTCTGCGTTCAATACA	55.687	GAGAATGTGGAGGATGCTT	55.075	379	(CGG)6	78266	78283
2029	contig_20		ACGTCTTGGTCCAGATAAAA	54.792	GTAAATACGCACGTCTGTGA	54.798	287	(TTTC)4	78852	78867
2030	contig_20		CCTTTGCTTGCTAGAATGTT	54.889	ACAGTACGAGTACACGCCTT	55.001	234	(AGGC)5	79536	79555
2031	contig_20		GAGGCTGTATTCAAAAATGC	55.046	AGTATCTATGGGCCACACAC	54.923	232	(TC)6	81057	81068
2032	contig_20		GAGGCTGTATTCAAAAATGC	55.046	GAAGATTACCATGGCAGAAG	54.873	396	(TG)6	81069	81080
2033	contig_20		ACACAGCCAGTAATAGCGTT	55.101	AACTGATCTCGGCTTCTGTA	55.107	379	(GAG)4	85400	85411
2034	contig_20		ACACAGCCAGTAATAGCGTT	55.101	AACTGATCTCGGCTTCTGTA	55.107	379	(GCA)9	85414	85440
2035	contig_20		TTTGTCCATAGCAAACTCCT	54.959	TTTCTCTTTTACTTGCTGGC	55.014	323	(TCAT)3	102165	102176
2036	contig_20		AAGGACAGAAGAAAGGAAGG	55.171	CGATCGTGAGTATGATGAAA	54.59	364	(TTC)4	102607	102618
2037	contig_20		AATCAGAAGACACAATCGCT	54.923	GTCAAGCAACAAGAAGGAAG	55.156	317	(GCTCTC)3	103712	103729
2038	contig_20		GATAACGATAGGATCGGTCA	55.086	TATATGTAACGTCGAACCCC	55.058	389	(GTC)4	105379	105390
2039	contig_20		GCAGGTAAAAAGGACAGTTG	55.043	AACATGCAGCTATCACTCCT	54.961	221	(CTA)4	108137	108148
2040	contig_20		TCATATCAAACATGTGGTGG	55.074	TGGATGGATGAGTTTGTGTA	54.752	326	(TCAT)3	108719	108730
2041	contig_20		TGAGACGTATTAGCATCGTG	54.896	CTACGATGATGAGGGTAAGC	54.909	258	(TGG)4	111919	111930
2042	contig_20		GCTTACCCTCATCATCGTAG	54.909	CCAAAGCTCTACCAGTCTTG	55.204	224	(GTG)6	112224	112241
2043	contig_20		TCGAATGTTCTTGGAGTTCT	54.899	ATATTGCAGTCCAACTTGCT	54.982	213	(CTT)4	117114	117125
2044	contig_20		ATTTCTCAAAAATGGCTTCA	55.023	AAGCAGGTATAGCAAGATCG	54.841	350	(GAATGG)3	127693	127710
2045	contig_20		GCCCAGTATCAAGTTTTCTG	54.959	CAAGTCAGGTATTCCCTTTG	54.806	362	(CCAT)3	143171	143182
2046	contig_20		TAAGGTCGAGATCAGAAGGA	54.996	CAAAGCTGTAACACCAGACA	54.838	392	(TTTCG)3	148103	148117
2047	contig_20		ATCCTGTTTTGGTCGAGTTA	54.792	CGTTTCGATCTTCTCTCATC	54.983	324	(TGTGG)4	149797	149816
2048	contig_20		ACGGAAAATGCAAGTACCTA	55.014	CGCAATACACAAAGTTCAAA	54.969	294	(ACT)4	150852	150863
2049	contig_20		ACATTCTGCTCCACGTATTC	55.228	TAACCCAACTACGCGTTTAT	55.065	386	(CTG)4	155471	155482
2050	contig_20		TCCTTGTCATATCATAGCCC	55.086	GAACATGCTCCGTTTATTTT	54.499	336	(ATCC)7-(GAAA)3	159259	159340
2051	contig_20		GAATGTCTCAACGGATTTGT	55.02	CTCAGTCTGCTCCTGAAGAT	54.596	344	(GTC)9	163217	163243
2052	contig_20		CTCGCTTTCGTAGCTCTG	54.885	TACAACGTCGTCTTCAGCTA	54.677	382	(TCG)4	166630	166641
2053	contig_20		ACTGCTCATGACCCTTTATG	55.24	TATTCCCAATAACTTGGGTG	55.035	358	(TCGAG)3	168929	168943
2054	contig_20		GAAAAGAAGGAAAAGAAGGC	54.989	GAGTTTCATAGACGGCAGAC	54.923	366	(GAA)5-(GTAT)3	169505	169606
2055	contig_20		GAAAAGAAGGAAAAGAAGGC	54.989	GAGTTTCATAGACGGCAGAC	54.923	366	(TG)7	169610	169623
2056	contig_20		GCTAGGAGTCGATTGATCTG	55.02	CCTTGACTCGACTACCTTGT	54.413	342	(CGC)7	171201	171221
2057	contig_20		AATACCACTAAGGGGGTTGT	55.05	CAATCTATCCGCTCTCTCTG	55.203	399	(AG)6	171404	171415
2058	contig_20		ACTACAGCCTCGTCTCTTCA	55.178	TTGTCGAAGACAAAGGACA	55.134	301	(CTCCC)3	177964	177978
2059	contig_20		TATGAGCATCAATGAGACCA	55.021	GTTTGTCAAGAGGTGAGAGC	54.952	361	(CCTCG)3	183815	183829
2060	contig_20		CGAGAGTTTGAGCGTAGTTT	54.95	ATTTTGGTGGTCAGAAAATG	55.052	290	(TTGAT)3	184113	184127
2061	contig_20		TTACGTGGAATAGAATCCGT	54.77	TGCAGAAACTCACACTATGC	54.91	365	(CGCAGA)3	184511	184528
2062	contig_20		CATCCTCCAGTCGTTTACAT	55.07	GCTGTCTTAGTTGTCCGTTC	55.011	213	(TCT)8	186951	186974
2063	contig_20		TGGTTTTATCATCAAGGTCC	54.967	CGAGTTTGTCTTCCATTTTC	54.923	203	(GCC)4	188228	188239
2064	contig_20		CAAAGCGGGTAAATTGATAC	54.952	AAATCAAGAATCAAGGCAAA	55.023	368	(TC)7	191314	191327
[truncated: 5,936 more rows]
