# Supplementary material for: A Comprehensive Characterization of Simple Sequence Repeats in the Sequenced Trichoderma Genomes Provides Valuable Resources for Marker Development
Source: Front Microbiol. 2016 Apr 27;7:575. doi: 10.3389/fmicb.2016.00575 (PMC4846858; doi:10.3389/fmicb.2016.00575)
Supplement: Supplementary file 3 [file Table_3.XLSX]

## Sheet: Sheet1
Sequence_ID	Contig	Foward	TM Foward	Reverse	TM Reverse	Product Size	Motif
1	scaffold_1	GGCCTTAACTATATTACCCTCTT	54.362	AATCCTAGTGTTAAGGAGTGTTTT	54.719	286	(AAAAT)3-(AAAAT)3	1223	1253
2	scaffold_1	GGCCTTAACTATATTACCCTCTT	54.362	AATCCTAGTGTTAAGGAGTGTTTT	54.719	286	(TAA)5	1379	1393
3	scaffold_1	AAAACACTCCTTAACACTAGGA	52.627	AACTAGCCCTAGGCTTTTTA	53.017	313	(AAT)4-(TATAA)3	1529	1600
4	scaffold_1	ACGATCGAATCAGTGTTCTT	54.751	TAATAGCGGGTAAAGCAGAG	55.032	267	(CT)9	3656	3673
5	scaffold_1	ATCACAACATGCCTTCTCTT	54.751	TGTGTGTGATATTGACAGGG	55.147	382	(CAT)4	3792	3803
6	scaffold_1	GTTGTAGATATAGCACCCGC	54.954	GTTCACGTCGAGAGACTCAT	55.252	354	(CTCTC)3	4870	4884
7	scaffold_1	GGTAAAATGGAAGATGTGGA	54.967	TAAACACCTCAAACCACACA	54.938	376	(ATGG)3-(GGGAC)3-(AAGA)4	6976	7099
8	scaffold_1	TGTGTGGTTTGAGGTGTTTA	54.938	CAGACGAGCTGAACTTCTTT	54.891	244	(GAG)4	7375	7386
9	scaffold_1	TCATTGTACCAAAAGCACAA	55.215	TCTGGATAAATCCTTGCCTA	54.988	382	(GGA)4-(GTT)6	7652	7730
10	scaffold_1	TATATGGGAACGCAGACTTT	54.932	CATGAACTTCTTGACGACG	55.174	278	(CTC)4	8509	8520
11	scaffold_1	CCGTCGTCAAGAAGTTCA	55.626	GGTCGACTATACCTGTTCCA	55.07	373	(CTC)4	8908	8919
12	scaffold_1	CATACCCTGACCCAGACTT	54.862	GAGGACCAGGTATGTCATGT	54.681	204	(CCG)6	9614	9631
13	scaffold_1	GAATTGATGGAAAATGGAAA	55.032	CCAGACCAAGAGATGACAAT	55.013	295	(TGC)5	10519	10533
14	scaffold_1	CTTGGAGAAGATGAACAAGC	55.07	TCAATAGGATCCTCATCCAG	55.043	231	(GAC)4	16029	16040
15	scaffold_1	GATCCTATTGAGGATGACGA	55.03	AGAAAGTGAAAAGACACGGA	54.987	329	(TCT)5-(TTC)4	16358	16420
16	scaffold_1	TTGATTCTGTTCTTCATCCC	55.081	CCATGTTAGCCAGTGACTCT	55.313	313	(GAT)7	20640	20660
17	scaffold_1	GAACGCTTACGAATATCTGG	55.092	TCACCTTGCCCTTCTTTAC	55.36	222	(AC)7	23613	23626
18	scaffold_1	AACGACACACACACACACTT	54.715	CTGTCCCACTTCTGCTTCT	55.43	324	(CAG)7	23779	23799
19	scaffold_1	CAAGGCCACATTATTAGCTC	55.092	AGAAGGATGATGATGTGAGG	54.922	373	(TCAC)3	28245	28256
20	scaffold_1	CAAGGCCACATTATTAGCTC	55.092	AGAAGGATGATGATGTGAGG	54.922	373	(ACTC)3	28257	28268
21	scaffold_1	GCCTGAAGAAGATGATGAGA	55.415	TGAACGAGTTGTAGTGCTTG	55.015	287	(ACA)4-(AGA)4	29125	29184
22	scaffold_1	CAAGCACTACAACTCGTTCA	55.015	GTATCGTAACGCCTCAAGAC	54.982	280	(GAGT)3	29555	29566
23	scaffold_1	GTCTTGAGGCGTTACGATAC	54.982	ACGACTATCGGACTGAGAAA	54.937	321	(CGT)4	29792	29803
24	scaffold_1	GGTGATGTGAATGATGATGA	54.903	ATTCCAAAGAAACTCCAAGC	56.012	274	(TC)8-(ATGTGT)5	30332	30425
25	scaffold_1	GTATGTGTGTTTGTGCTTGG	54.963	AAGACACCAAAGAAGCCC	55.152	308	(GCCTGC)3	30628	30645
26	scaffold_1	GAGGTTTGTTGTTTGGTTGT	55.024	TATCTTGCATCCATTTTCCT	54.812	297	(TTG)4	31021	31032
27	scaffold_1	AGAATGAAGCTCTCAAGCTG	54.974	CACGCATACAAAAACAAAAA	54.989	387	(GAC)5	33632	33646
28	scaffold_1	TCCTCTTCCTCCTCTTTCTT	54.797	TGCTGACTACACAGTTCTCG	54.993	381	(AGC)6	34382	34399
29	scaffold_1	CGAGAACTGTGTAGTCAGCA	54.993	CTACACCTTCGACATCCAAC	55.584	370	(TGTGCG)5	34762	34791
30	scaffold_1	TCTCACACTCCTTTTTCCAC	55.239	GGACTTGAAGAGGTAGAGGG	55.452	201	(GCG)5-(ACA)4	36799	36900
31	scaffold_1	CCCTCTACCTCTTCAAGTCC	55.452	TTAGCTGTACGGTTCGAGAT	55.159	303	(AC)15	37159	37188
32	scaffold_1	GCGCCTATGATACATACACA	54.685	AAAGTAATTGTCCTGCTTGG	54.565	278	(AT)12	37192	37215
33	scaffold_1	CCAAGCAGGACAATTACTTT	54.565	CTGTCTCTTTTCCAAACAGG	55	301	(GCT)4	37515	37526
34	scaffold_1	TCTATTATCTCCCTTTCCCC	54.841	AAGGCGACAAATAGACACAT	54.815	354	(TTTTTC)3	38762	38779
35	scaffold_1	CTTGTGCTTCTCTCCGTC	54.235	TGGTGCAGTATGTGTTTACG	55.634	398	(CTG)5-(GCT)6	43358	43467
36	scaffold_1	CAGGGATGTGAAGAAAGAGA	55.339	TTAGTGTAGTGGAATGGGCT	54.829	329	(AGA)4	43670	43681
37	scaffold_1	CTCCCAATATCGAAAGACAG	54.886	GAGGTGCTAACAAAACAAGG	55.043	365	(GCACAG)4	44919	44942
38	scaffold_1	AGCAGAATGGAGACGAGTAA	55.107	ATTGAATCATTCCTTCATGG	54.881	266	(GAAA)3	45371	45382
39	scaffold_1	ACTTGTCAGTCTCGCGTAGT	55.116	TATCAACCGCACTAAACCTT	55.014	375	(TGTA)3	47751	47762
40	scaffold_1	CTTGATACCTAACCTGTCGC	54.994	GCAAGTGACCCAGAATACAT	55.057	362	(CTAC)3	54884	54895
41	scaffold_1	ATTAACCTTAACTGCCTGCC	56.062	AAGCTTAAAGGGAGGATACTAAA	55.012	298	(TTA)6	58890	58907
42	scaffold_1	TCCACCTTTTATTGTGATCC	54.967	GAGTATCTCCGTTCAAGTGC	54.923	357	(AGGT)4	62789	62804
43	scaffold_1	TGTTTCTGGTTCATCTGACA	54.963	CCGGTAGTGAAAAGCAATAC	55.014	336	(CA)6	64357	64368
44	scaffold_1	TCATGTTTTGTCGCATGTAT	54.98	TCCATCAATCTCCTAGCATT	54.786	362	(TTTG)3	64691	64702
45	scaffold_1	AATGCTAGGAGATTGATGGA	54.786	AGCAGAGATTGGGATGTAAG	54.441	207	(CTAC)8	64807	64838
46	scaffold_1	GTGAGACAAAGGATTTCTCG	54.899	AGCCAGCAGTTACATCATTC	55.396	396	(AG)6	66054	66065
47	scaffold_1	CTCGATCTAAGCGTCTGTTT	54.865	GAGAGTCGAGAATTGTGAGC	55.038	251	(CAT)4	68017	68028
48	scaffold_1	TCGGTGTAAACACACAGAAA	55.114	TCAATTGAGGCTTCAGAGAT	54.983	381	(AGC)4	70553	70564
49	scaffold_1	GTAATTGTGCTGAGTGCTGA	54.91	GTTGTTTTGTCGAAGAGGTC	54.803	249	(TCC)5	70702	70716
50	scaffold_1	GACCTCTTCGACAAAACAAC	54.803	GAAAGACTCACCAAATCAGC	54.886	398	(CCA)7	70826	70846
51	scaffold_1	CTACCACTGCTTCTTCTCGT	54.758	GTTTCCCTCCTCTTTTGTCT	54.997	318	(TTC)8	71138	71161
52	scaffold_1	AAATATTTGAATGCTCCCAA	54.837	ACACCCAGAGGTACATGAAG	54.965	249	(AC)41	71471	71552
53	scaffold_1	CCTCTCTGTGAGATGCAGAT	55.355	GAATCCGATGTCGAAACTT	55.093	355	(GTGA)3	73983	73994
54	scaffold_1	CCTCCCAGATGTTGATATTG	55.433	TAATCCATCAATTCCAGGAC	54.881	396	(CGA)5	79419	79433
55	scaffold_1	TCCTGGAATTGATGGATTAG	55.062	TTTGCTACTTCAAGGTCCAT	54.959	345	(GGA)38	79798	79911
56	scaffold_1	CTACGACTCGTTGACAATCC	55.753	GTCCTCGTGGTTGTTATTGT	54.974	381	(GGA)4	82834	82845
57	scaffold_1	CATAGGAAAATGAGTGGCAT	55.169	CACGAACTTCAGGTTCTTTC	54.987	204	(TGGC)3	88815	88826
58	scaffold_1	ATCAAATCACGAAACTGCTT	54.946	CATTCCTAGCAGGGTAGATG	54.923	339	(ATAC)3	90698	90709
59	scaffold_1	AAGGTGATAGGTGTTAGCGA	54.994	CGGTTATATTTCGAGTGCAT	55.376	398	(CGTG)4	91635	91650
60	scaffold_1	AGGAAAAGGTGTTATGCTGA	54.959	TAGCCAAAGTCCAAGTGTTT	55.043	345	(CT)7	99892	99905
61	scaffold_1	GTGGAGCGAGAGTGAAGTAG	55.178	TCCTTCAACTACCTTGTCGT	54.854	337	(CGA)6	102298	102315
62	scaffold_1	AATGACGACATTGAGGATCT	54.483	ACAATGGACTGAAGATGAGG	55.013	299	(AGA)4	105474	105485
63	scaffold_1	TCCCTGTTTTGCTAACTCTC	54.662	GGTAGTTGATCAGCGAGAAG	55.107	393	(GGCGAG)4	106316	106339
64	scaffold_1	CATCCCTGGAGATAAGATGA	55.043	CAACAAGTACGAGTCTGGGT	55.227	236	(GTC)5	107770	107784
65	scaffold_1	AGACCTCTGAAGTGCAATGT	54.814	GCTGCCTGTGTCTTAGTACC	55.047	284	(TAGG)3	110088	110099
66	scaffold_1	AAAGAAATCTTTCGAAGCCT	55.022	TGAGTGGTGTTTCGATGTAA	55.025	292	(TTCA)3	110514	110525
67	scaffold_1	TTACTTCTCCTCCTGTCACG	55.46	ATACTCTGTGCCCCAGTAGA	54.803	236	(CGA)5	116770	116784
68	scaffold_1	TGTACTCACAAGATCACCGA	55.003	ATAATGATGATGGTGGTGGT	54.932	285	(ATGA)3	118406	118417
69	scaffold_1	CGAAAAAGATTGTATTTGCC	55.075	TATCATCCCCGTCTAACAAC	55.004	367	(GCT)6-(GA)8	118907	119017
70	scaffold_1	GCCTAGTACTCTCCACCCTT	55.067	GACTCCATCTCAATGACAGC	55.625	351	(TCG)6	120458	120475
71	scaffold_1	TACGGGAGTAATCTGGTGTC	55.07	GTGCGAGACTGATCATGTTA	54.635	355	(TAGG)3	121844	121855
72	scaffold_1	ACCAAGTGACAATGAAAACC	54.937	TGTTTAGGGGACATTTTGAC	55.052	364	(CTCA)4-(CTCAT)3	122452	122555
73	scaffold_1	ACCAAGTGACAATGAAAACC	54.937	TGTTTAGGGGACATTTTGAC	55.052	364	(CCT)4-(ACA)6	122558	122611
74	scaffold_1	CTTGTATATGGCAGGCTTTC	55.092	GCAAAGCACCTTCATATCTC	55.027	203	(CTG)5	131696	131710
75	scaffold_1	CTTGTATATGGCAGGCTTTC	55.092	GCAAAGCACCTTCATATCTC	55.027	203	(CTA)5	131711	131725
76	scaffold_1	CTTACCATGTTTGAGGAAGC	54.959	TCGATCTCGAAATACAAACC	55.299	287	(AAGAAA)3	132341	132358
77	scaffold_1	GTAAATGACACCGACCTTGT	54.974	GAAGATCCATACTTCACGGA	55.118	399	(GAG)4	133741	133752
78	scaffold_1	GTGGACATATTGCGGTAGAT	55.027	TTTCAGTCCATATCCTGGAG	55.13	248	(CAAG)3	134327	134338
79	scaffold_1	CCTACGGTACATACAGACCC	54.531	TACCGTACCTCATCAGCTCT	54.974	374	(CTAC)3	138431	138442
80	scaffold_1	GACAACTGCTATCGCTACCT	54.722	CTTGTCTTGCATCACTTCAA	54.885	379	(CTA)4	138737	138748
81	scaffold_1	AGGATCCTCCTTACTTTGCT	54.719	GTCGTCCTTTCAAAGTGTGT	55.178	377	(GA)10	142842	142861
82	scaffold_1	GAGATAGTCCATGGCGAGT	55.113	CAGGCGAGAGGTAAATAAGA	54.818	280	(CCTG)3	146259	146270
83	scaffold_1	AAGAAGCGAAAGCTGAAATA	54.707	TCACTGCAGCACTTACAGC	56.118	300	(ACAGC)6	146713	146742
84	scaffold_1	CTAGTACATCTTCAAGGCGG	55.171	TCACCTACGCAATAACATCA	55.166	319	(ATGT)3	151136	151147
85	scaffold_1	GTTTATAGGTGCCTGAGTCG	54.994	AAGCAGCTGTTTCTACCTTG	54.95	369	(TTC)4	153211	153222
86	scaffold_1	AATGTGAGACTCGGCTTCT	54.887	AGCTCCTCTGACACTTCATC	54.399	225	(TCG)4	156954	156965
87	scaffold_1	GGTTGTCTAATGATGCTCGT	55.228	CTCCTCCTCAGCTCCTCTAC	55.784	364	(GGA)5	157252	157266
88	scaffold_1	GTAGAGGAGCTGAGGAGGAG	55.784	CCTCTGACGACATTTCTCTC	54.875	391	(GCACAA)3-(AGA)5	157511	157598
89	scaffold_1	CCCATTCATTACATGTACCC	55.134	GATCCAGTCAAAGTCGATTC	54.621	382	(TAC)4	158831	158842
90	scaffold_1	CTTGGTCTCACAGATTGGAT	55.013	TTCAAGCTGGATGAAGAGAT	54.983	359	(AGC)4	164842	164853
91	scaffold_1	TAGTGCTAGAACGGCTTCTC	55.03	CCTCCTGAAGCTCGATATAC	54.129	399	(GA)12	171159	171182
92	scaffold_1	TATATCGAGCTTCAGGAGGA	55.134	GTGACCCAGTTCTTGAGGTA	55.103	233	(GCA)4	171423	171434
93	scaffold_1	CGTCTTTGTATCACCAATCA	54.507	GCAGCAACAGAAGTAGCAG	54.797	356	(ACAGGC)4	174283	174306
94	scaffold_1	ACAGACACAGGAACAGGAAC	54.982	CAACAATTGCAGCAACCT	55.652	382	(GGAGGT)3	174568	174585
95	scaffold_1	ATAAAAACTTGAGCTCGTCG	54.889	ATCAAAGGGTATCACCTCCT	55.077	307	(CAAA)3	175738	175749
96	scaffold_1	CCTGATTCTCATGGTGATTT	54.946	TGCCATTGGAATACTGTGTA	54.994	359	(AC)7	178430	178443
97	scaffold_1	GGCCTCTGTTGTTGATGTTA	56.187	ACAGAGAGCTAACCAGGACA	55.003	400	(TCA)4	181526	181537
98	scaffold_1	GGCCTCTGTTGTTGATGTTA	56.187	ACAGAGAGCTAACCAGGACA	55.003	400	(TCT)5	181538	181552
99	scaffold_1	ATGTGATGGGTTTTGTTGAT	55.154	TGTTTGTCGTTGTTTGTGAT	54.924	271	(TGG)4	182541	182552
100	scaffold_1	ATCACAAACAACGACAAACA	54.924	TAGATCGCTTTCTTGGCTAC	54.967	242	(CCTC)3	182779	182790
101	scaffold_1	ATCACAAACAACGACAAACA	54.924	TAGATCGCTTTCTTGGCTAC	54.967	242	(TCCA)4	182792	182807
102	scaffold_1	TAGCCAAGAAAGCGATCTAC	54.967	TGACAGTACCTTATTCGCCT	54.994	364	(CCT)8	182962	182985
103	scaffold_1	TAGCCAAGAAAGCGATCTAC	54.967	TGACAGTACCTTATTCGCCT	54.994	364	(TGGGA)7	183124	183158
104	scaffold_1	AGGCGAATAAGGTACTGTCA	54.994	CCATTTGAAGGGAATAATCA	55.08	304	(AGCG)3	183488	183499
105	scaffold_1	ACGTCTAAGATCAACCGAAA	54.959	GGTTCCTGGAGAAAAAGTCT	54.997	278	(GAT)4	183788	183799
106	scaffold_1	ACGTCTAAGATCAACCGAAA	54.959	GGTTCCTGGAGAAAAAGTCT	54.997	278	(AC)6	183803	183814
107	scaffold_1	ACGTCTAAGATCAACCGAAA	54.959	GGTTCCTGGAGAAAAAGTCT	54.997	278	(CCCT)4	183817	183832
108	scaffold_1	ATCACAGAATTCCCAATCAG	54.946	ACTACACCCAGAGCAACAAC	55.215	293	(ACAT)7-(TAC)4	184090	184145
109	scaffold_1	GTACAGATGTTGTCCAACCC	55.227	GCTGATTCACGTCAAGAAAT	55.36	340	(ATAC)4	184540	184555
110	scaffold_1	GTCCAACCCATGATGTCTAC	55.139	GCTGATTCACGTCAAGAAAT	55.36	329	(CTG)6	184726	184743
111	scaffold_1	ATTGATGTGAGATGCAGTGA	54.894	AGATTCAAGCTTTTTGGTGA	55.088	233	(ACAAA)3	195197	195211
112	scaffold_1	CTTTCTCTCTTCCTCCGTCT	55.323	GACCAACATGGATATAAGGC	54.504	367	(CCT)10	196805	196834
113	scaffold_1	CTCCTCCTCCTCCTTTATTG	55.549	AGTTTTTCCTTCCGTAAACC	55.067	351	(CTGCCG)3	196975	196992
114	scaffold_1	GTTCATGTTTTGGGAACAGT	54.937	ACGTGGATATCAGTCGCTT	55.685	257	(TCC)5	197918	197932
115	scaffold_1	TCGCTCTCAATAACAGAGGT	55.107	GGCTATCGCCATCTAGAGTA	54.756	392	(TGG)7	199667	199687
116	scaffold_1	AGAATAACGTTGTGCTGGAT	54.815	AAGGATGTAGGGGACAATTT	55.094	341	(ACGACA)3	203835	203852
117	scaffold_1	GGGAGGAATCTTGACATTTA	54.184	TCATCAATCCTCTTCCAGTC	55.062	393	(CGC)5	204931	204945
118	scaffold_1	ACTTTTTCTGGATAAAGGGG	55.001	AGGAGAGCGAGTACATCAAG	54.668	356	(CCG)4	206853	206864
119	scaffold_1	TATGAGCTTGTCTGGGAGAT	54.848	CAACTTTTACCGAGGATTTG	54.991	231	(TTC)4	208343	208354
120	scaffold_1	GATCTCCAGACATAGTCCCA	54.922	CTTTTGTCTTCTGTCGCTTC	55.323	354	(AGA)5	209462	209476
121	scaffold_1	CGGTCAATTGATCTTGAAAT	55.134	CAGAGCTATGACGGGTAGTC	54.974	292	(AATG)3	210278	210289
122	scaffold_1	CGAAAGTCAGGGTCATAGAG	54.95	GACAACCCTGTCTCTCTCAG	54.76	394	(GTCG)3	216879	216890
123	scaffold_1	AGAATTTGACTCTCCACTCG	54.456	CTACTTGAGAATGCCTGTCC	54.937	301	(TTGG)3	217018	217029
124	scaffold_1	TAGGTAGATGTAGAAGCCGC	54.841	ATTACTGTAGCTGTTCCCGA	54.994	355	(ATGG)3	217758	217769
125	scaffold_1	GATAGCCCGTGTGATATGTT	55.027	TGAGCACAAAATCACACATT	55.011	253	(TAGG)3	218495	218506
126	scaffold_1	AAGACCCCGTAGGTATAAGC	55.055	GTCCGATGATGATCTGGTAG	55.415	270	(AGA)5	223002	223016
127	scaffold_1	TTTTTCTTTTTCTTTGCCAG	55.01	GATGTGGGTAGGCACTACAG	55.62	287	(CT)11	226078	226099
128	scaffold_1	ACCTCTAAACACAATCGTCG	55.323	CTGTGGGTTCTATCCAAGG	55.499	384	(CTC)7-(CAC)4	227413	227458
129	scaffold_1	TTTTCTTTTCTGCCTTCTTG	54.991	GCCATGTGACCTCTCTTCTA	55.364	316	(AG)6	230158	230169
130	scaffold_1	TGTATGTATGCTACGGTCCA	55.031	GCATTTCTCACTACATTCCC	54.691	250	(TAT)4	230819	230830
131	scaffold_1	ACCAAACATACGAAGGAAAA	54.818	TTAATGAAGATTGGGGTTTG	55.161	309	(AC)11	231584	231605
132	scaffold_1	AAGCAGTACAAAAGCAAAGG	54.971	TTATTCCTCCTCTCTCTCCC	55.006	343	(TG)8-(TGGCC)3	234578	234644
133	scaffold_1	AAGCAGTACAAAAGCAAAGG	54.971	TTATTCCTCCTCTCTCTCCC	55.006	343	(TG)12	234646	234669
134	scaffold_1	AAGAGGGAGAAGAAAAATGG	55.106	TACTAGATCCACGGACCAAC	55.07	286	(GACT)3	235156	235167
135	scaffold_1	AAGAGGGAGAAGAAAAATGG	55.106	TACTAGATCCACGGACCAAC	55.07	286	(TGAC)3	235168	235179
136	scaffold_1	CCACTTCTTCTACCAACAGC	55.024	TTTCGTATAAGAGCGGCTAC	55.02	381	(TAGG)3	236185	236196
137	scaffold_1	TAGTGGTCCGATATACAGCC	55.205	TGTTGCTTCAAAAGTGACAG	54.976	286	(CAT)6	236551	236568
138	scaffold_1	GCTTTACTGCTGTTTCCATC	55.111	TGTTGCTTCAAAAGTGACAG	54.976	249	(CTCCC)3	236703	236717
139	scaffold_1	AATATTACGAGCAGGTTCCA	54.932	ATTATATCCTTCTCTCGGGC	55.019	357	(TAGG)4	237488	237503
140	scaffold_1	AATATTACGAGCAGGTTCCA	54.932	ATTATATCCTTCTCTCGGGC	55.019	357	(AGG)11	237607	237639
141	scaffold_1	GAATAGAGCAAAAATCCCCT	55.065	GTACGACGAGTACAGCACG	55.329	388	(GCCCGC)4	238230	238253
142	scaffold_1	TTGAGTGAGGTTCAAGTTCC	55.239	GAGACGAGACCTTTGTGTCA	56.272	392	(TCC)5-(CCTCTG)3	240365	240493
143	scaffold_1	GTGACACAAAGGTCTCGTCT	55.162	ACGACCAAGGTCTCGATT	55.458	384	(GCT)9	240672	240698
144	scaffold_1	CCACTACTGTCAAAACCCAT	54.987	GTGGATGTGAGGTTTAGCAT	55.057	245	(TCAT)3	246503	246514
145	scaffold_1	CATCAGAGAACCTAAGCTGG	55.12	GTTGGACTAACTCTGCAAGC	55.18	227	(AGTC)3	251822	251833
146	scaffold_1	ACGACTTTCATTGAGACGAC	55.264	CTACTGGCAGACGATACCTC	54.974	359	(CCT)4	255756	255767
147	scaffold_1	GCTGCTAGACGTGACAAAGT	55.726	CCACATACCCCATCATCTAC	55.118	373	(GCTGTT)5	258059	258088
148	scaffold_1	GACTCGCCGTCACTACTACT	54.61	AAGGAGAAGGAGAGGAAGAA	54.797	386	(TTA)4	263896	263907
149	scaffold_1	AGGACATTAAAAGGCAGTCA	54.959	CCGAGGACAATAAGTTTGAG	54.971	355	(TACC)3	266925	266936
150	scaffold_1	GAGCTGCCACTTGCTATTAC	55.31	GAAAATTGGTTCTTCGAGTG	54.923	301	(TC)8	280836	280851
151	scaffold_1	GCTACACGATTCATCTCCAT	55.142	GTGATGATTACCGAAGCG	55.021	204	(CAA)6	281796	281813
152	scaffold_1	GACTGAGAAATCGGAACAAG	54.899	TAGTACTAGCCCAGACCGAA	55.171	348	(AGA)4	283614	283625
153	scaffold_1	TCTCCTAGTATGAAGGCCAC	54.441	ACCTCATCACTTCAGTTTGG	55.103	228	(CTG)7	284826	284846
154	scaffold_1	AATCTCGAGGTTGACTCTGA	54.875	CTTTTTCTGCTTCTTGCTGT	55.078	354	(CGA)6	293194	293211
155	scaffold_1	AACAAAAGCCAATCCAAGTA	54.979	CGCTGGTAATTGAGGATAAT	54.463	388	(GAC)4	293569	293580
156	scaffold_1	TCCTTCTCCTCCTCTTCTTC	55.204	CTGCAGTACAACGACATCAA	55.774	281	(CTC)6	299535	299552
157	scaffold_1	GGCAAAAACAACTCTTCAAC	54.994	AGAGTTGTGCTGGTGACTTT	54.905	323	(CAC)5	304246	304260
158	scaffold_1	GTCATCTCAGAGTCCTTCCA	55.135	TTTTGAGATCAACGTTCTCC	55.336	226	(CCG)4	308000	308011
159	scaffold_1	CGGTATTATTAACACGCACA	54.814	GTTTTGTTTTTGAATCTCGG	54.944	382	(TC)14-(CTGCGC)3-(CCAT)4-(TTG)8	311956	312214
160	scaffold_1	GATCGGTACAAGTGGAAGAG	54.765	GAATGCTACCTTGTTTCTGG	54.959	318	(AGC)6	316017	316034
161	scaffold_1	GAAGCTTGGTTTCAGATGAG	55.07	TATTGTCACGCAGTGAATGT	55.05	350	(GCAT)3	316311	316322
162	scaffold_1	GAGGAGGAGCAATAGAAGGT	55.112	CTGTACCTATGGACGGTGTT	55.024	331	(GGAAT)3	316524	316538
163	scaffold_1	GAGGAGGAGCAATAGAAGGT	55.112	CTGTACCTATGGACGGTGTT	55.024	331	(CCAT)3	316665	316676
164	scaffold_1	CGTTCTATGCCTCCTTCTTA	54.818	AGTAGTATCCAGCGCAAAAG	54.923	350	(TAAT)3	318448	318459
165	scaffold_1	AACCTTAACCTCCTCGACTC	55.032	AGAGAAGGTTGGAGAATGGT	55.276	258	(CTGCA)5	319805	319829
166	scaffold_1	GAGCGTGTAGATCTTGGAAC	54.923	GGAGTTGACGTTTCTGCTAC	55.011	345	(GCTCCC)3-(AGCATC)3-(CAGCGC)3-(CTG)8	320151	320325
167	scaffold_1	TAATATGGTATCGGACCCAG	54.988	GCAGATGAAGATCTGGAAAG	54.983	370	(CTT)4	323651	323662
168	scaffold_1	TTCTGCCACTACTCTCTTCC	54.63	CAGACAAGCACACAAAAGAA	54.976	216	(CTTCCT)3	323846	323863
169	scaffold_1	TTCCTCTTCCTCTTCCTCTT	54.797	TTGAACTGCACAACTCTTTG	54.976	289	(CTTT)3	323984	323995
170	scaffold_1	TCCACTCTTCTTGACGATCT	54.875	AGGACTCTCACTACTTTGCG	54.758	332	(CCT)4	325012	325023
171	scaffold_1	TACACAGAACCCGAGAAACT	54.854	GCTCATCTTTCTGAGGAGTG	55.052	358	(CGG)4	337583	337594
172	scaffold_1	GTGTAGAAGAGGTACGGGTG	54.72	ATCGAGAAAACACCACAGAG	55.276	268	(GGA)4	340999	341010
173	scaffold_1	CTCTGTGGTGTTTTCTCGAT	55.276	GCTGACGGTATGTTTTTCTC	54.946	311	(CTC)6	341357	341374
174	scaffold_1	AGAATCCAAGAGAAGGAAGC	55.24	TTAGGCTTAGCTCAATCAGG	54.979	359	(TGC)4	341865	341876
175	scaffold_1	CTTTTGTGTTTGGGAAAAAG	55.038	ACACTCTTTCGTTCGGTCTA	55.024	308	(AAGAG)3	342574	342588
176	scaffold_1	GCAGTCGAAGAAAAAGAAAA	54.979	AGGTATGAAAAGAAGGCACA	54.959	304	(GCA)4	350206	350217
177	scaffold_1	GGTAGGTACTTGAGCGACTG	55.06	ACAAAAAGGAAGAGGAAAGG	55.185	280	(AGC)6	353515	353532
178	scaffold_1	CAGTCCTTTGCCTGTTCTAC	55.024	GTATCTGAAAAAGCAAGCGT	54.876	257	(ACA)7	354111	354131
179	scaffold_1	ATCTGCCTGCAAAGTAATTC	54.628	CATTTAGGCTGAATAGGGTG	54.944	296	(GGAT)3	357431	357442
180	scaffold_1	CTGGAGTAGTATTTTGCGCT	54.923	TCTTGACTCGTGACATCTGA	55.13	321	(GGCA)6	358256	358279
181	scaffold_1	TCAGATGTCACGAGTCAAGA	55.13	TGTTCCTTACTTTAGAGCGG	54.901	242	(CATA)3	358562	358573
182	scaffold_1	CCTGACCTCACTAACCATGT	54.965	AGAAACACAACTCAAGGTCG	55.362	378	(GAGT)3	359572	359583
183	scaffold_1	CAGCAGTTCCTCGACATTA	54.819	CTGTGATTGACGAAGAAGGT	55.276	350	(CAG)4	360640	360651
184	scaffold_1	ATGACCTCTAGGACGAGCTT	55.64	GAATGCAAAGGAAAACAAAG	55.104	374	(GTCTGT)3-(GTC)5	363361	363429
185	scaffold_1	AACGAGGTCATTTCCTTCAT	56.152	AAATGCATCCGTTCTATGAT	54.67	384	(GCC)5	366822	366836
186	scaffold_1	TGCATGAGGACTATCTACCC	55.154	GTTTTACCGAGCCAATGTT	55.228	396	(AGC)6	367096	367113
187	scaffold_1	TGCATGAGGACTATCTACCC	55.154	GTTTTACCGAGCCAATGTT	55.228	396	(ATC)5	367114	367128
188	scaffold_1	TGCATGAGGACTATCTACCC	55.154	GTTTTACCGAGCCAATGTT	55.228	396	(AGC)5	367129	367143
189	scaffold_1	TTCTTATACCACGATCCACC	55.004	ATATACCCAAGCTCCCTTTC	54.943	307	(GAT)5	367923	367937
190	scaffold_1	TGACGTGTACTCATTCCGTA	55.063	AAGGTCCTGCAGACGTATTA	54.994	285	(ATC)4	368589	368600
191	scaffold_1	CACTCGATGAGGACGTTG	55.967	TCAATGCTTACACAGCTCAC	54.91	391	(GGA)4-(GGA)6	369466	369498
192	scaffold_1	TAGGCTTGAGGTTGTACGAT	54.994	GACTTTAAGAAGCTGCAGGA	54.994	363	(TGTC)3	369881	369892
193	scaffold_1	GTGGTGAAGTAGCCGTAGG	55.776	TCGTTGTGTCTCCTCTTCTT	54.965	204	(GGA)5	370474	370488
194	scaffold_1	GTGGTGAAGTAGCCGTAGG	55.776	TCGTTGTGTCTCCTCTTCTT	54.965	204	(GAG)4	370490	370501
195	scaffold_1	GTTGGGGATATAGACGTGAA	55.004	TTCACGACATTGAGGATACA	54.933	364	(CGACT)3	370719	370733
196	scaffold_1	GTCGAGTCGAGATGGTAGAG	54.913	GGCTCAAGATTGTTAATTGG	54.896	368	(GTGA)4	374952	374967
197	scaffold_1	GTCGAGTCGAGATGGTAGAG	54.913	GGCTCAAGATTGTTAATTGG	54.896	368	(TACC)3	375143	375154
198	scaffold_1	GTAACCATGGTCATCAATCC	55.068	GTACTTTTTACCGACGATGG	54.854	290	(CTCTT)4	380627	380646
199	scaffold_1	AGCCTCAATCTTCTCCTTCT	54.82	ACGGACGACTAGATGATACG	55.276	374	(CGC)4	380898	380909
200	scaffold_1	GGTTACTATCAAGCTCCCCT	55.004	TACAAGGCCATACTTCTGCT	55.159	361	(TTTC)3	386382	386393
201	scaffold_1	GCAAAACTCGAAACTTCATC	55.075	TGTTTCTACACACAGGCAAG	54.838	324	(ACCT)3	387475	387486
202	scaffold_1	AAGCGAGTTTCTTTCTTGTG	54.914	ACAACTTCAAGATCACCGAC	55.09	397	(GGT)5	388509	388523
203	scaffold_1	TGGTCTTAGCGATCCATACT	54.909	TAAGGTACATGGCAGCTGTA	54.486	206	(CAG)6	389989	390006
204	scaffold_1	CACGCAACATACCATGATTA	55.47	ATCCCGTATTTGACAGAATG	55.004	339	(AC)15	390876	390905
205	scaffold_1	CATTCTGTCAAATACGGGAT	55.004	CCCGACTACCTATCCTTTTT	55.034	372	(CT)6-(CT)6	391145	391262
206	scaffold_1	CATTCTGTCAAATACGGGAT	55.004	CCCGACTACCTATCCTTTTT	55.034	372	(TC)6	391264	391275
207	scaffold_1	AGTACATACGGAGTGCTGCT	55.084	CCACGACTACAGAGGGATTA	55.252	400	(GAA)4	397395	397406
208	scaffold_1	TAATCCCTCTGTAGTCGTGG	55.252	GTTCGTCAAAATGGTAGAGG	54.792	319	(ACTCA)3	397674	397688
209	scaffold_1	TCCAGCACATGTCAGAGATA	55.094	CCACCGAGTTTAAGAGTTTG	55.055	385	(GTA)4	399390	399401
210	scaffold_1	CAAACTCTTAAACTCGGTGG	55.055	CTGAGGTCGAGGAGGAAG	55.804	265	(ACC)4-(CAA)4	399715	399749
211	scaffold_1	CGAGTTTGCATACTTTTTCC	55.139	CTTTTACCTCGCTCTTTCAA	55.026	230	(TC)6	401183	401194
212	scaffold_1	GGAGTCGAACTAAAAGGGTT	55.05	AGGTCTGCCATTGTCTCTC	55.148	361	(GCT)4	401637	401648
213	scaffold_1	GCCCTGGATACTAACAGTCA	55.24	TGTGGTGTTGGTGTTGTTAC	55.136	322	(GAGAT)3	402755	402769
214	scaffold_1	TCGAATGAGTAACAACACCA	55.025	TCTACACGAGTCAAGCAATG	54.924	358	(ACCACG)3	402909	402926
215	scaffold_1	GCCTTAGACAAACGAATCAC	54.946	TGCTGTTTGATCTGGATATG	54.59	394	(TGG)4	407763	407774
216	scaffold_1	GGTTATTATTGGCAAACTGC	54.94	TGAAGCCATTGTGACTAGAA	54.369	391	(TGTA)4	409859	409874
217	scaffold_1	CAGACTATTCTGAGGGCATT	54.441	CAAAGAACCAGCTACCAATC	54.959	317	(AAGA)3	415871	415882
218	scaffold_1	AAGATGTGCTAGTGCCTGAT	54.961	CCCAGTAGGGCTAAGTAGGT	55.13	364	(GTAG)3	416143	416154
219	scaffold_1	CCTACTTAGCCCTACTGGGT	55.13	ATGGCAATTGAATAGTGACC	54.991	325	(GGTA)4	416401	416416
220	scaffold_1	TATAGTATTTGTGCCGGGTT	54.83	TCAACCAGAAATGAGTGTGA	54.963	373	(GCT)4	416688	416699
221	scaffold_1	CTCTTCTTTGCCTCACAGAC	55.14	TTCAGGTGGTTATTATGGCT	54.77	218	(CAGCTC)7	417400	417441
222	scaffold_1	AAGCGTCTGAAGACATATCG	55.574	TTCCCTGAGCAACAATAACT	54.959	216	(GAA)7-(GAT)4	421280	421318
223	scaffold_1	TCTTCTAGAGCAGCCATGAT	55.191	TGTGTTGGAGCTCTCTACCT	55.003	217	(GA)9	424565	424582
224	scaffold_1	GTGGGCTTATCAGCATTTAC	54.919	ACTCGTACTCTTGCACTTCC	54.572	258	(TAC)4	426738	426749
225	scaffold_1	TGTGGATGAACTTGAATGAA	54.894	TTGGCTCAATCTGAATTTTT	55.023	370	(CT)7	430997	431010
226	scaffold_1	GTATCGCGTCTCTATTCGTC	55.063	ATCTTCCCAACCTCATCTCT	55.192	316	(GATGC)3	433767	433781
227	scaffold_1	AATCCCAGAATGGATTTCTC	55.543	ATTGGATAGAATGCCATGAG	55.086	398	(GT)10-(TATG)4	434613	434725
228	scaffold_1	TACCGTCTCCTCTGAAGCTA	55.288	ATGCTTTGTGGCAGATTACT	54.982	298	(TC)7	435051	435064
229	scaffold_1	AGTAATCTGCCACAAAGCAT	54.982	TCTGACTCGGTGTCTCTCTT	54.942	251	(CTA)4	435218	435229
230	scaffold_1	AAGAGAGACACCGAGTCAGA	54.942	GATGAGAGAAAAGGAAGGGT	54.913	285	(CGC)4	435505	435516
231	scaffold_1	GACCGCCATAGTACTCGTAG	55.03	AGACTGGGATGGATGGTACT	55.871	282	(ATAC)3	436233	436244
232	scaffold_1	AGCGAACCAATAGTGTCAGT	54.877	TCTTCTGACCGTTTGAGTCT	54.965	368	(CGAA)3	438752	438763
233	scaffold_1	GACAGAGGTGGCATGTAAGT	55.127	ATTCACAGCTATCGTCGTTT	54.982	399	(TGCTG)3	444518	444532
234	scaffold_1	TGATGGTTGCAGTGATAGAA	55.112	GTGCTGATGGAGAGATTAGC	55.007	249	(TAGG)3	449053	449064
235	scaffold_1	TCAATGACATGTTGTTTGCT	55.011	GCTCTTCTTTTCTTCTTCCC	54.969	386	(AAG)5-(AGA)4	452365	452483
236	scaffold_1	GGGATTTGAATACTTGGTGA	54.967	TGTGCTGTGCTGTAGATAGG	54.963	209	(GAAGAG)3	458221	458238
237	scaffold_1	AGACAAAGGGAAAAGAGACC	54.997	CCAATCAATACCTTAGCCTG	54.944	316	(GTAG)4	462059	462074
238	scaffold_1	GCTTGTGATTCTCTCTCGTC	55.038	GATCGGAAGTTGTTGAAAGA	55.336	228	(ATCGC)4	462719	462738
239	scaffold_1	ATATGAGCTAACACCCATGC	55.193	TACAGGACTCCTCCGTAAAA	54.971	389	(GAC)5	476536	476550
240	scaffold_1	GAAAATGGACAACTCTGCTC	54.886	ATACGATCCGCAATTCATC	55.953	385	(CAG)4	482583	482594
241	scaffold_1	CGCTAAAGGCTGTAAGACAT	54.923	GTGCCATAGATAGCTTGCTT	54.827	398	(GAACGA)3-(AAT)4	515162	515255
242	scaffold_1	ATGTTGAATATGGGCAAGTC	54.991	CTCTCGACGAATATGGCTAC	55.075	234	(ACGC)3	515677	515688
243	scaffold_1	ACAACAGTCAAAACACGACA	54.993	CTGAACCCATACTACTCCCA	55.083	206	(CACTT)3	523128	523142
244	scaffold_1	CAGAAGCGCTCTATCAGC	54.777	CACCATCCACAACCTCTTTA	56.029	355	(TGA)5	539631	539645
245	scaffold_1	GTTTGTGGCATTTTGGAG	54.894	TCAATTGCACTTTGAGTGAG	54.885	374	(TGA)4	542907	542918
246	scaffold_1	ATTTTGGAGTGTCGGTGAT	55.302	TCAATTGCACTTTGAGTGAG	54.885	365	(TGC)4-(CTG)5	542919	542961
247	scaffold_1	AACCTCGACATCAGAAGCTA	55.107	TTGTCGTCATTGGACTGATA	54.933	392	(CAAC)3	545893	545904
248	scaffold_1	CGAAACTTTGCATGTAACAA	54.969	AATCAGTCTCAACAAGCGTT	55.011	388	(CTT)6	551091	551108
249	scaffold_1	AGAATGCTTCTGCTTAAACG	55.048	ATGTTGATATGGAGGATTCG	54.918	364	(TCC)4	552557	552568
250	scaffold_1	CATAGGAAGAGCGAAAAAGA	54.944	TCGATCAGTGATGTTTTCAA	55.074	339	(AGA)4	555934	555945
251	scaffold_1	CTTTACCACACGGGATACAT	54.959	GTGCACACTGTTGTTTGAAG	55.174	322	(CCT)7	556961	556981
252	scaffold_1	AGACACTAGGGAACACATGG	54.965	GCCTCCCTAATTTTTCTTGT	55.143	377	(TG)7	559599	559612
253	scaffold_1	GAGAATTGGAGCAAATGAGA	55.421	TACTAGGCCTCGATATACGG	54.672	394	(TC)10-(GTATC)3-(ATGT)3	560601	560827
254	scaffold_1	AATATGTCGTCAAAACCCAG	55.088	ATACCTAGCACCGACAGAAA	54.994	265	(TCG)4	563490	563501
255	scaffold_1	TGTCTGTCTCTTGTGACTCG	54.738	GTTTAGGGGAGCTCATTCTT	55.128	305	(CAGT)3	568903	568914
256	scaffold_1	AGACACTCCATGACAGAACC	54.888	GGAGCAGTGGTCACAAGTAG	55.841	299	(TC)9	569332	569349
257	scaffold_1	TCAATCAGTCAAACCACTCA	54.963	ATACCGATACGATACGATGG	55.011	270	(TCTCT)3	569801	569815
258	scaffold_1	AAAGTTTGGCTGATGAGGTA	54.959	TTCTCTTGAGTGGTCCTGTT	54.789	377	(AGC)10	570320	570349
259	scaffold_1	GTCTTCATCCTCCATGTCTC	54.403	CGTCAAGTACAGCACGAGTA	55.053	353	(TCA)4-(GCCT)4	570651	570727
260	scaffold_1	ATTACTAGCAGCAAAGCCAG	55.083	AGAGCCGGTCACATACTAAA	54.994	388	(CTTTT)4	574859	574878
261	scaffold_1	GCTTTACATAGTGGCGAGAT	54.664	TGTTCATGTTTGAGAGCTTG	54.885	378	(GA)9	575489	575506
262	scaffold_1	GTTAAGAGACGGAGGACCTT	55.032	TTCACAGACACACACACACA	55.047	213	(CCTC)4-(TC)9	576169	576277
263	scaffold_1	GTTAAGAGACGGAGGACCTT	55.032	CATCCATTGACTCTCATCCT	54.922	322	(TG)9-(GCTGG)3	576280	576368
264	scaffold_1	GATGGAGGTGAAGATGAAGA	55.062	CCCACCCTTGATACTACTGA	55.083	317	(AGT)8-(GTT)4	579672	579714
265	scaffold_1	GATGGAGGTGAAGATGAAGA	55.062	CCCACCCTTGATACTACTGA	55.083	317	(TGT)4	579717	579728
266	scaffold_1	TAGCAGCTGTCGTGATATTG	55.069	TTCTTCGGTGAATTGTTTCT	54.923	323	(TGTT)5	579944	579963
267	scaffold_1	AACAGGTTGGACATGGTAAG	54.987	CCGTCTTAAAACAGCTCACT	54.785	378	(GA)12	580639	580662
268	scaffold_1	GGCGATGTAGTGAGTTGTCT	55.301	GTGAACCAGTTTCAACCAAT	54.937	309	(GTA)4	580943	580954
269	scaffold_1	TAAATCTGCCCATCACTCAT	55.59	GCCATGACGACTCTATCTTT	54.426	335	(CGA)4	581827	581838
270	scaffold_1	TAAACCATGGCACATCACTA	54.994	CTTATGGGGTTCCTCTTCTT	54.982	291	(AAC)4	586806	586817
271	scaffold_1	AAGAAGAGGAACCCCATAAG	54.982	TCATATCAAACTGCGCATAG	55.001	384	(GAC)9	586918	586944
272	scaffold_1	CCGTTTCATAGTGTGTTGAA	54.6	AGAGGGTGGGAGTTGAGTAT	55.145	229	(GGT)5-(GGA)5-(GAG)4	587184	587295
273	scaffold_1	TGAAGAGGATGGATGAGAAG	55.252	TAGGAGGATGTATTCGAGGA	54.8	215	(GAA)9	587296	587322
274	scaffold_1	GAAGGGTGGTTGTAGAAGTG	54.683	GGTGTATTTGTACTTGGGGA	54.923	301	(AT)8	587807	587822
275	scaffold_1	CCCATCTCACTCTCACATTT	55.013	GAGTTGCTTCTCAACCTGTC	54.952	378	(TAGG)3	589231	589242
276	scaffold_1	GAAACCAGACAAGAACGCT	55.425	GGTTGTTTGTCGTCTTTCAT	55.107	363	(AAG)5	593703	593717
277	scaffold_1	AGGAGGGAAAAGAAGAAGAA	54.822	GTCGTCTTTCATGACTTGGT	55.09	317	(GAA)11	593945	593977
278	scaffold_1	TCATTCGGCTTTACTTTGAT	55.058	ATGTTTGTCTTGGCTCTTGT	54.84	229	(CCTA)5	601406	601425
279	scaffold_1	GCGGGCTACCTATATAATGA	54.606	ATGGATGAAGAGATGTCAGG	54.922	370	(TCTTCC)3	602119	602136
280	scaffold_1	CCTGACATCTCTTCATCCAT	54.922	CAAGAAGAAGGTAGCGAAGA	55.007	338	(CGT)4	602432	602443
281	scaffold_1	TTCTTGTTCAAATCACCCTC	55.167	CTGTCAGCGCCTGTAGTAAT	55.688	347	(TGC)4	605011	605022
282	scaffold_1	TATTACTACAGGCGCTGACA	54.656	CCATCCTTCTCGATGTAGAC	54.674	369	(GCT)5	605183	605197
283	scaffold_1	CAAGGCGGTAGTGGTATTAG	55.06	ACTTAGAGCCACAAAATCCA	54.959	201	(ATG)4	607547	607558
284	scaffold_1	CTATCTGCAAAAGCAAACCT	54.889	GTACGACTCGTCCAGCTTC	55.909	357	(CAT)4	608235	608246
285	scaffold_1	TTCATGAGTTCCTTTTGGAC	55.167	CCCTCTACCCAACATATTCA	55.016	283	(AT)6	609916	609927
286	scaffold_1	GATGGTCCTCATCTTTACCA	54.946	CACCCAAGGTCTGATACTGT	54.965	258	(CCTC)4	611774	611789
287	scaffold_1	ATGTGATGATGACTCCCAAT	55.048	CGGTCGTGTCTCTATCTCTC	54.913	352	(AACAC)4	612366	612385
288	scaffold_1	CAACACAACAAACAACAACC	54.838	GTTTGAGATGAATCCTGCAT	55.105	374	(AG)8	612565	612580
289	scaffold_1	CACATTTGATTGCAGAGATG	55.112	CTTGGGATTTTTCATGTGTT	55.052	297	(CAT)4	613574	613585
290	scaffold_1	GGATATGTGGCATCTTCTGT	54.97	CCATAAAGAACAACAGGGAG	54.806	300	(GCAT)3	615942	615953
291	scaffold_1	GTACGCTTAAAATCTCACGG	55.173	ATTATTGATCCTCACGATGG	54.918	374	(TC)7	616244	616257
292	scaffold_1	CGACCAAGTTTGAGCTTCTA	55.793	AGCAGTAAGATGCAAAGAGG	54.865	367	(CT)6-(CTT)5-(TCT)5-(ACA)6	616653	616794
293	scaffold_1	CAACAACAACAGCACATAGG	55.152	AGAGGGCAAACTCACAGTAA	55.024	332	(TTC)4	616928	616939
294	scaffold_1	GAATAGTTTGGGATCGAACA	55.134	CTCTGCACATAACCACAATG	55.063	365	(GAAA)3	619044	619055
295	scaffold_1	GAATAGTTTGGGATCGAACA	55.134	CTCTGCACATAACCACAATG	55.063	365	(AGG)5	619229	619243
296	scaffold_1	GATACGTAGTGGGCTTGTTC	54.815	GAACCAAACAGTCTCGTGTT	55.178	349	(CTAC)3	619638	619649
297	scaffold_1	TCGGGTATAAAGCAGTTAGC	54.864	AAGCCCAGATTGAGACATAA	54.873	320	(GTA)4	619825	619836
298	scaffold_1	TGATACTACATCAACGAGCG	54.896	CTTGTTGTCGAGGAAGTAGG	55.037	397	(TCT)5	620295	620309
299	scaffold_1	AATCCTGTTAATCATGCGTC	55.157	AGATTGTGTAGGGGAGGTCT	55.145	268	(CAT)8	622614	622637
300	scaffold_1	GGTACTATCATCTGGGCAAT	54.075	TAGATCCCTCGCCCTATAAC	55.929	317	(CGCCGT)4-(AGC)7	623151	623250
301	scaffold_1	CAGGTATTGTTATAGGGCGA	55.387	ATAATGTCGATGCACTCGTT	55.695	214	(GAC)4	623428	623439
302	scaffold_1	CCCAACTCTTACTCTCAACG	55.037	CAGCAAAACCTCAGATTCAC	55.887	365	(CAT)4	623802	623813
303	scaffold_1	ATGGTGAGGCTTCAGTAGG	55.214	AGTGCTGTTCTTCACGATTT	55.011	386	(TGA)5	624226	624240
304	scaffold_1	ACAGACACCAAGAAAACGAC	55.178	CATCAAAAGACGAGAATGGT	55.203	320	(ACT)4-(ACG)4	624584	624685
305	scaffold_1	TCTTCTTGTGACTGCAACTG	54.954	CAGACCACTCTTCTCTCCTG	54.957	319	(TGCT)3	628472	628483
306	scaffold_1	TTCTTGGTCTCAGTGTGTCA	55.036	CTCCGTGCCAACTATTTTAC	55.014	330	(TTGCT)5	628866	628890
307	scaffold_1	CATTTTGCCGTCAAGATAAT	55.343	CCTGATCGTTGTAGGAGTGT	55.14	340	(TCCA)3	629553	629564
308	scaffold_1	AACAGCCTTGAGTCAGTGAT	54.814	GTGTGGTCGTATGTGTGGTA	55.083	389	(GAGC)4	630503	630518
309	scaffold_1	AGTCGACAATCTACACCCAC	54.952	TGGTAATGCAGCTACAAGAG	54.181	291	(TTC)6	634037	634054
310	scaffold_1	ACTGGAAAATGGTAGCTTGA	54.959	GACAGGTAGTTTTCGGACAG	54.854	299	(TACT)3	636347	636358
311	scaffold_1	ACAAGCAACTTCCTGTCATC	55.264	TGTATGATGACGGATCAAGA	54.84	340	(CAG)8	640172	640195
312	scaffold_1	TAGGTAGGATATCGAGGCAA	55.023	ATACATACTCGTACAGCCCG	55.321	340	(TAC)4	644165	644176
313	scaffold_1	ACGGCAACTCACTAAAGAAC	54.605	ATGTACGTATGCAAAAGGCT	55.036	386	(GAT)4	646142	646153
314	scaffold_1	AAAGTGAAAAAGGATCAGCA	55.088	TGGGAAGAGAAAAAGAATGA	54.98	285	(ATCA)3	646871	646882
315	scaffold_1	TCATTCTTTTTCTCTTCCCA	54.98	CTTCCTCGTATGGTTCTGAC	54.765	382	(CT)7	647188	647201
316	scaffold_1	ATGGACTCGTCAGAACCATA	55.5	TCGGTTCTCTATATGCGAGT	55.075	354	(CCACGA)3	647372	647389
317	scaffold_1	ACCTCTTTACCGAAGAGGAG	55.206	AAGAAACGACACTCTTGCAT	55.011	360	(GGC)4-(GCG)4	648433	648468
318	scaffold_1	TACGTGCACGAAATACAAAG	55.005	TACAGTGACCTGGGAAAGTC	55.103	282	(ACCT)3	649039	649050
319	scaffold_1	GTTGTAGCCGCTGTTGTAGT	55.594	AAGATCTTTGGGGAATCG	55.006	216	(CCA)5	651731	651745
320	scaffold_1	TCGCAAGTTAGCAAACAGTA	54.875	CAGGCCTCTTCTTGTCATAC	54.937	350	(AAG)4	652232	652243
321	scaffold_1	TGTATACCAGTTCCCATTCC	54.836	GGCATGAAATACTAGAACGG	54.932	394	(CTA)4	654749	654760
322	scaffold_1	TACTGTTGCAGCATTCTCAG	55.101	ATCAGCATTCTGCTCTCATT	55.007	214	(GTAG)3	656371	656382
323	scaffold_1	CAACAACGGTTTATGACTGA	54.6	ACGCATTGAGTCCTAGTCAC	55.301	334	(GCA)4	656812	656823
324	scaffold_1	ACGTTTGTTGATGATGAGGT	55.401	GGGCTTCTGCCTTAGTTTAC	55.791	350	(GGGCA)3	657688	657702
325	scaffold_1	GCGGTGTCTAACGTAAACTAA	54.88	ACTGGATAAGATGGACGATG	54.983	346	(GCA)4-(CCAT)3-(TCT)4	657974	658088
326	scaffold_1	CTACGTCGTTGCTGTCTTC	54.435	ATCATATCCGAGTCGACAAC	54.97	343	(GAG)4	660977	660988
327	scaffold_1	CCCACTGATTTGTTTCTTTC	54.756	ACATCGTATGAGGTCGTCTC	55.038	399	(GAA)6	662809	662826
328	scaffold_1	TTTTTCTTGCATTTTGTGTG	54.933	TTTTCTCCGTCCTTTGATAA	55.035	391	(GA)11	663116	663137
329	scaffold_1	TCCTCCTAGTTCTCTCCTCC	55.072	TGTACCTCAAGGAGCTCAAG	55.63	360	(CTC)5	664119	664133
330	scaffold_1	GGGAAGGGAGAGAAAGAATA	55.025	CCACTTACCACTCACCACTT	55.055	319	(CGC)4	665361	665372
331	scaffold_1	ACATTTAGTAAAGAAATGCATAA	50.866	TGCTAAAAGGCCTGCTAAT	55.399	383	(ATT)4	666326	666337
332	scaffold_1	CTTACTGCTAAATTAGGCCTTT	54.215	AAGGTGCTTTTATAACTAGGGA	54.257	326	(CTAG)3	667315	667326
333	scaffold_1	AAAGGTTAGGCTGCTTAGGT	55.013	GTCTTAACCCTTATGCCCTT	55.022	244	(TAA)4	667810	667821
334	scaffold_1	AAGGGCATAAGGGTTAAGAC	55.022	CAGCAGCTTGCCTTTATTAT	55.02	383	(CTG)5	668289	668303
335	scaffold_1	ATTTAGGCAGGGGTATAAGG	55.007	ATAGCAAGAGCAGTAGGCTT	53.743	356	(CTG)4	668939	668950
336	scaffold_1	CAGGCAGCAAGGTTATTATT	54.707	TAAAGAGAAGGCGCTTAAAA	54.898	216	(ATT)4	669443	669454
337	scaffold_1	TTTTAAGCGCCTTCTCTTTA	54.898	AGGCCTAGGTAGCCTCTTTA	55.1	383	(TTA)4	669879	669890
338	scaffold_1	GCGGTCTTAATGCTCTCTTA	54.967	AAAGTTATTGTAAGGCGCTG	54.944	389	(CTAGCT)3-(TTA)4	670909	670982
339	scaffold_1	TTACGAGAGCTCTTGACGAT	55.276	GCTCAAATGCCTGTAATCTC	55.027	277	(GAA)4	676953	676964
340	scaffold_1	TCACTACGTACGTGCTCTTG	55.053	TTGTTCTAGCATGACCTCCT	54.937	338	(ATTCC)4	679110	679129
341	scaffold_1	AGGCTGAGTCTTCATCTCAA	55.052	AATACCAGGGACACACTGAG	54.965	341	(CTT)4	680790	680801
342	scaffold_1	CTATTACAACCCCAATCCAA	55.035	AGAGGATTTATTCCCAGAGG	54.9	398	(AC)13	681668	681693
343	scaffold_1	ACGATGAGTAAAGGGATGTG	55.07	GTCCTTTCGAATAGCAAAAA	54.795	229	(ATG)17	684039	684089
344	scaffold_1	TCAGAAATATTGCCCTTTGT	54.896	GCACTCAACAATTTACAGCA	54.934	394	(TGGGCT)3	684875	684892
345	scaffold_1	CCGTGATGTGTTGATGTTAG	54.885	AGTCCTCAAGATGCAAGGTA	54.937	315	(ACAT)3	685394	685405
346	scaffold_1	TTCACACCTTCTTCCTTCC	55.139	CTATCTCCAGAAGGAGTCCC	55.371	399	(GCTT)3	686611	686622
347	scaffold_1	CCTTGACTCAATAGTCTGCC	54.937	CGTCTCTTCTCATGATGGAT	55.1	238	(GACA)3	689607	689618
349	scaffold_1	GGATGAGCGATATACCATGT	54.941	ATTTGAATTGACTCGACAGG	55.203	359	(TAC)4	690800	690811
350	scaffold_1	GGACTGCTAATGAAACGAAC	54.946	GAAACAAACAAACCTCGAAC	54.829	328	(GAT)4	691892	691903
351	scaffold_1	GATGATGATGATGACGATGA	54.995	TAGGTAGCCCTCTAGCCTCT	55.084	361	(GTTT)3	692022	692033
352	scaffold_1	ACTGCTCCGTTACGGTAATA	55.048	AATGAGCAGATCTTCAGGG	55.264	284	(GCT)7	693010	693030
353	scaffold_1	ATTGTCTGTCTCGCTTCTGT	54.99	AACAAGGATGCAGTAAGGAA	54.959	393	(CA)12	695450	695473
354	scaffold_1	TTTTCGAAGACGGTATGAAT	54.896	AGCACAAGCTGGTGATAGTT	55.047	308	(TGTCGT)3	696076	696093
355	scaffold_1	GTCTGAAATGTTCCGTCTGT	55.09	ATACTGTGCCAGACCAAGAC	55.127	361	(TGC)7	696298	696318
356	scaffold_1	GTCTTGGTCTGGCACAGTAT	55.127	GCTGAAAGAGACGAGAGAAA	54.937	313	(TGT)4	696573	696584
357	scaffold_1	GTCTTGGTCTGGCACAGTAT	55.127	GCTGAAAGAGACGAGAGAAA	54.937	313	(GGA)4-(TGG)4	696586	696623
358	scaffold_1	TTTCTCTCGTCTCTTTCAGC	54.937	GTATAGTTTTGCCCAACCAC	54.678	309	(GA)7	696909	696922
359	scaffold_1	TTCGTGCAATTTCTCTTTG	54.982	TAGTCTCGGATCGTCTTAGG	54.625	382	(GA)6	697257	697268
360	scaffold_1	GATCCTGGCTGCTGGTAG	56.789	GACAACCTCAATGACCAAGT	54.913	382	(GAG)4	703918	703929
361	scaffold_1	GGGCTTTGAAGGAGATTTAT	55.065	AGCAGTACAGCACCAAGAGT	55.116	335	(GCAA)3	704647	704658
362	scaffold_1	CCTTATTGAACAATGACGGT	55.088	GAAGGAGTATGCGATTTCAG	55.04	392	(CAGCAA)4	720172	720195
363	scaffold_1	GTGTCCCATTCTTTCCTACA	55.033	TGGGCATTTCTACTCGTACT	54.994	357	(GTGA)3	724801	724812
364	scaffold_1	AGTTGATCTTGTCGCAACTT	55.011	ACCTTACCTTGCCTTCTCTT	54.802	342	(ATAC)3	725482	725493
365	scaffold_1	AGAACGCAAAGAAAAGACAG	54.914	CAGTCTACTGAGCGACAACA	54.993	285	(TGT)5	726239	726253
366	scaffold_1	TTGTTGTTGTCGCTCAGTAG	55.015	ACTACGACAATGACCTCGAC	55.127	375	(TGC)4	726592	726603
367	scaffold_1	TATCAAGCAGTATCAGTGCG	55.069	GTTTTGCTTTGCTGAATGAT	55.531	399	(AAGA)3	727336	727347
368	scaffold_1	TATTGTGGCCTTGTCTTTTT	54.979	TCACCATGTATTACGCTGAA	55.166	364	(TGAC)3-(CTGTC)4	729509	729553
369	scaffold_1	ATTCACTGTCCTGTCCTGTC	54.888	GCTGACCTGCATTTTTAACT	54.714	229	(GTCTC)3-(CCCCT)3	729556	729666
370	scaffold_1	CATCATCATCCATGTTTCAA	55.123	TTATCTAAGCAAGCCGAATC	54.906	359	(GGAAG)3	735125	735139
371	scaffold_1	ATTGCACAAATCCAAGTCTC	55.191	CCAAAGAGGCAATATCGTAG	55.104	365	(CCT)7	738755	738775
372	scaffold_1	GGTGTGTCTGCTCTCTTTTC	54.952	TTGTGTCGAGAATAGCTGTG	54.924	362	(TCA)4	740875	740886
373	scaffold_1	CTGGAAAATGCTAGAACACC	54.959	TCGCTCTCTCTCTCTCTCTG	55.084	380	(AACG)4	746262	746277
374	scaffold_1	GACGAGAAGCAAGTCAAAAC	55.143	ATGTAGCATGAACAGCTCCT	54.961	374	(AG)8	746282	746297
375	scaffold_1	CTGGAAAATGCTAGAACACC	54.959	TCACTCTCTCTCTCTCGCTC	54.888	394	(GA)6-(AG)6	746299	746327
376	scaffold_1	GACTCTTGGTCTTCCTGTTG	54.789	ATCTACCCGGATAACGAGAT	55.207	353	(TGTTGC)4	746991	747014
377	scaffold_1	ATCTCGTTATCCGGGTAGAT	55.207	GCATTACAATCCTACGTGTG	54.125	290	(CGT)4	747366	747377
378	scaffold_1	CGGAACAGGTGGTAGTAGAG	54.905	TACCTCGTTGTTCCAAGAGT	54.854	260	(GAGCCT)3	753435	753452
379	scaffold_1	GATGCCACTTTTAACGAAAC	54.967	ATCGAGCAGTCGATTGAG	54.663	212	(ATCCTC)3	757603	757620
380	scaffold_1	AAAACGCTCCTAATCCTCAT	55.564	TACCCCATTATGCAAAAGTC	55.183	399	(GTGCTC)4	757744	757767
381	scaffold_1	AAAACGCTCCTAATCCTCAT	55.564	TACCCCATTATGCAAAAGTC	55.183	399	(TCG)4	757904	757915
382	scaffold_1	CCTGTTGAACTGGAAGTAGC	55.024	GTCACCATCAAGTTCCTCAC	55.355	318	(GTC)4	758158	758169
383	scaffold_1	GCAGGGTTAAACTCCTCTTC	55.606	CTTTCTCTTGAAGTTGGGTG	55	287	(CAG)7	759496	759516
384	scaffold_1	GAGCATCGTCTCTCAAACTC	55.038	ATTTTTCTGTGAATTGGTGG	55.052	286	(AAC)5	762349	762363
385	scaffold_1	GAGCATCGTCTCTCAAACTC	55.038	ATTTTTCTGTGAATTGGTGG	55.052	286	(CGC)6	762367	762384
386	scaffold_1	CCACCAATTCACAGAAAAAT	55.052	TCATGATTTGAAAGTGTGGA	54.894	332	(CAG)4	762525	762536
387	scaffold_1	CCTTCATCTTGTGGATTTTC	54.668	ACTACTGGGTCGAGGTAGGT	55.264	309	(GGAGG)3	766406	766420
388	scaffold_1	CGACAATCCAGGATAAAGTC	54.705	GTGAAGTCGTTTTCTTCGAC	54.974	311	(CAG)5	768268	768282
389	scaffold_1	ACTTCTGGACCGTTAGCATA	54.994	AAGGTAATGGGATGGATCTT	55.013	394	(TC)7	769202	769215
390	scaffold_1	CCTCTTCTGTGACGGAAAT	55.177	CGTTAATCTCTTTGACCTCG	55.135	332	(GCA)5	770197	770211
391	scaffold_1	CCCAGTCAGCTGTGATAGTT	55.313	ATGCTTCATCGTCTGATTCT	54.834	395	(GCA)5	770723	770737
392	scaffold_1	AGGTACACCGCAGTAGGTAA	54.95	AAATGCAGGTAGACTTGGAA	54.959	341	(TACC)3	772363	772374
393	scaffold_1	TGAATTTCTTGCTTCCATTT	55.023	AACGACTTGACGTATTCGAT	54.815	358	(AAG)5	773031	773045
394	scaffold_1	TAAAAAGAAGTCTGGGACGA	55.1	TTTGTTCCAAACATGACAAA	55.007	267	(AGGTG)3	775250	775264
395	scaffold_1	CCAAGCTTGTTTGTTTATCC	54.979	TAAAAAGGCACAAAGTCCAT	54.979	238	(GCACAG)3	775698	775715
396	scaffold_1	AAGAAGCAAAATAGAAGCCC	55.447	TAGAAGCACCGTTTTAGCTC	55.048	358	(AGCA)4	776490	776505
397	scaffold_1	GATCGGTGATTCCATAAGAA	55.049	TAAAACTGTTTCTGGGCTGT	55.043	286	(ACTC)6	777235	777258
398	scaffold_1	ATAGTATGCCCAACATCCAC	54.86	CATCAGTGCATCGACAATAC	54.958	318	(AG)7	778210	778223
399	scaffold_1	CTATGTACTTCCTCCGTCCA	55.252	TGGCAATACATACGATACCA	54.965	322	(AGGT)3	779072	779083
400	scaffold_1	CTATGTACTTCCTCCGTCCA	55.252	TGGCAATACATACGATACCA	54.965	322	(GCA)4	779184	779195
401	scaffold_1	CTATGTACTTCCTCCGTCCA	55.252	TGGCAATACATACGATACCA	54.965	322	(TCA)4	779196	779207
402	scaffold_1	CATACTAGAGGTTGGCAAGG	55.007	AACATGTTCAGCTCGATTCT	54.923	282	(GTGTC)3	779505	779519
403	scaffold_1	CTGACATACTGGGGACGTAT	54.937	CGTCGTATTAAACCGACTTC	55.014	334	(AGATG)3	782282	782296
404	scaffold_1	AAATACCACACAGGAGCAAC	55.143	GACCTGTTTTCCAGCAGTAG	55.024	211	(AAG)4	782789	782800
405	scaffold_1	CTACTGCTGGAAAACAGGTC	55.024	TGTAAGGTGTTCTTCTGCCT	55.024	328	(GAA)5	782975	782989
406	scaffold_1	CTACTGCTGGAAAACAGGTC	55.024	TGTAAGGTGTTCTTCTGCCT	55.024	328	(GAG)4	782990	783001
407	scaffold_1	GCAGAATTCCTCACAGACTC	54.86	TCGGCTAGAAGAAGATGAGA	55.336	399	(GCT)6	783427	783444
408	scaffold_1	ATAGGCAAACAAGGTTGAGA	54.959	CACATATGACCAGACAGCAG	55.043	265	(GGA)4	785391	785402
409	scaffold_1	ATAGGCAAACAAGGTTGAGA	54.959	CACATATGACCAGACAGCAG	55.043	265	(ATAC)3	785557	785568
410	scaffold_1	AAACATTTGTGTTCCCAGAG	55.12	GTAGGACAAGGGAACCAAG	54.58	324	(ACT)4	786221	786232
411	scaffold_1	TCAGTAATGGTACTCCCGTC	55.07	CTACCTGGCAAAGTATGGAG	55.007	369	(TTACC)3	792355	792369
412	scaffold_1	GTAGCTGGAACCTCTCACTG	55.003	GAAGGAAAAAGGGTAGGGTA	55.001	223	(CT)6	792766	792777
413	scaffold_1	AGCACCTCAGTTTTTCTCCT	55.684	GTTGAGGGTAGTCGTTTCAA	55.288	389	(TTGC)3	793491	793502
414	scaffold_1	CGTCCCACGTAGATAATAGC	54.967	TCTGAATGTCATAGTCGTGG	54.468	273	(CAG)6	794735	794752
415	scaffold_1	CAAGCGTTGTCCAGAGAC	55.13	CATCAAGAGCAGATACCGTC	55.842	390	(CCT)4	797248	797259
416	scaffold_1	GTCTGGACGTATTCACGACT	55.127	AAGGAAAGGAGGTCAAAGAC	54.997	249	(CA)15	797901	797930
417	scaffold_1	TCGTTCTTGAGGTAGTCGAT	54.937	CCTCACAAACCACATATCCT	54.899	285	(TTGCTT)3	799258	799275
418	scaffold_1	AAAGGGGTTGGAGATATTGT	55.094	CCTTGTTGTTGTTGTTGTTG	55.028	352	(TA)6	799544	799555
419	scaffold_1	CATCAAGACCTTCTCTCCTG	54.889	TTGTCAGTGTCGTTGAGTGT	54.97	245	(AAC)7	799772	799792
420	scaffold_1	CTGCTGCTCTTCTTCTCTGT	55.041	AGCTTCGTTTATTGCACTTC	54.876	232	(AG)7	802500	802513
421	scaffold_1	ACGTCGAGATGAGCAACTAT	54.961	TTTCCAGATTACAAATGCCT	54.896	355	(AAG)4	805423	805434
422	scaffold_1	TTGCTTTTGTTTCCATTTTT	55.12	ATATCCTGATCGCGAGTAAA	55.011	281	(TTTTC)3	805623	805637
423	scaffold_1	CAGCTGGATTACAACTCTCC	54.937	GTATGCTTGTAAGTGGCACA	54.798	366	(TACA)3	808726	808737
424	scaffold_1	GAAATCAGCATTTGCTAACC	55.046	GCACCGTAACTATAGCCATC	54.954	302	(GAAA)5	811158	811177
425	scaffold_1	CCCTCTTATCAAATCGACAG	54.886	TTTACAAGGTGTTACGCACA	55.336	280	(CT)7	813126	813139
426	scaffold_1	TCTTACTCTCTGCGTGTGTG	54.993	CAAGAGGGAGAGTTCAGCTA	54.817	223	(GGCCT)3	814893	814907
427	scaffold_1	ATATCCTCCCGCTTCTACTC	55.082	GGCTTGAAGTATATGCTCGT	54.664	263	(ACA)4	819073	819084
428	scaffold_1	ATGAGAATCTCCACGAGGTA	54.674	AGCCACTTAAAGTCCGTGTA	55.078	373	(TTC)5	819740	819754
429	scaffold_1	AAGACGAAGGAGGAAGAGAC	55.145	GTGATTCGCTTGAAGAAGAG	55.24	383	(TCA)4	836072	836083
430	scaffold_1	ACCACGATCAACATTACGAT	55.36	GCCTATTGGTAGAACAAACG	55.014	279	(TTG)4	836746	836757
431	scaffold_1	TTGTCAGCTTGTTGTGTGTT	55.174	ACCAGCGTAGCACATATCTT	55.018	306	(TTG)4	837147	837158
432	scaffold_1	CTTGTTGTTTTATCTTGGGC	54.979	AAGACGAAATGATGAGATGG	55.118	353	(TACC)3	838550	838561
433	scaffold_1	CAGCAAGATTGTCAGTTCAA	54.885	AAAGCATTTATGAAGAAGCG	54.986	215	(TTC)4	839055	839066
434	scaffold_1	TTGGTACAGCCAAGGTAAGT	54.914	GAGTTGTTGCAGACCTGG	54.939	391	(CCT)4-(TCG)7	839680	839768
435	scaffold_1	ATGTAAGCCTGGATACGAGA	54.909	GAACATCAACTCTTGACCGT	55.09	334	(CTT)4	840915	840926
436	scaffold_1	GACGGTCAAGAGTTGATGTT	55.09	AGAAATCAGCATAGCACGAT	55.063	395	(TACA)4	841261	841276
437	scaffold_1	CCCACTCTCTCAAAAGAAGA	54.607	AAAAAGGAAACTCACCTCGT	55.525	400	(TTC)4	841735	841746
438	scaffold_1	TGACTGACACTCTGACAGGA	55.014	GAAGGGCTGAGTTGTATGAG	54.937	236	(CAT)4	842167	842178
439	scaffold_1	GCCTTGTCTTGTTCATTCTC	54.886	ATCGAGCAACAACTTGAAAT	54.946	388	(GGA)6	843904	843921
440	scaffold_1	GCCTTGTCTTGTTCATTCTC	54.886	ATCGAGCAACAACTTGAAAT	54.946	388	(AGA)5	843922	843936
441	scaffold_1	GACGCCAGAGACACTTTTAC	55.011	TGCTGTTCATTTCAATTTCA	55.264	220	(TAC)4	847110	847121
442	scaffold_1	AAGTAGATCGGATAGCGGAG	56.167	TGTCATGGAGTGTGTTTTTG	55.381	313	(GGGA)3-(TAA)4	847527	847594
443	scaffold_1	ATATGACCTGAAGTGCTTGC	55.396	CGGTAGGTATGAACAAGGAG	54.842	393	(CCTA)3-(CTAC)3	847708	847744
444	scaffold_1	GTGTTAATAATTCGCTTGCC	55.097	AACTACCAGAACAAGTGCGT	54.965	332	(GA)11	850142	850163
445	scaffold_1	ACGCACTTGTTCTGGTAGTT	54.965	CAGCAATCTCCTAACAAACC	54.959	332	(GA)9	850537	850554
446	scaffold_1	TCTCTGCTGATTGAAGGAGT	55.052	ATTGACTGGTTGTGGAGAAG	55.103	276	(TC)7	854021	854034
447	scaffold_1	AGCTGCAAAGTATCCTCAAC	54.685	TGCTGTTTGATTTGATCTGA	55.252	353	(AGC)4	856574	856585
448	scaffold_1	CTCAGCAGTTCAGCCAGT	54.831	GTTGTTGAGGTGGATGATTC	55.277	395	(CGA)4	857810	857821
449	scaffold_1	GTGGAGATTCGATGTTCACT	55	TTGTGTCTCCGAAACTCTTT	54.987	357	(CT)6	862341	862352
450	scaffold_1	GTTTCCATGGCTTCAGATAG	54.873	ACATGATGCTGCTTTTAGGT	54.982	301	(CTAC)3	863101	863112
451	scaffold_1	CGGATGAGGAAGTAGATTTG	54.886	CCCACAAAAACAAAAGAGTC	54.842	391	(CAG)5	866851	866865
452	scaffold_1	AGTAATATGTCCACGCCATC	55.027	CTATGTTTCGCACAGTTCAG	54.503	350	(CTA)30	870069	870158
453	scaffold_1	TAAAGTCTTGATGGCCTCTG	55.55	TCTGTCAACATTCTGGATGA	54.868	392	(GAA)4	872028	872039
454	scaffold_1	GGGTCAAAAACCTACATTCA	55.052	CTGTTTCTTCTAGAGCTCCG	54.583	220	(GTCCTT)3	872609	872626
455	scaffold_1	TTTTACCAGATCCTCACCAG	55.216	GCAACTCCTTTCTACGAAGT	53.831	383	(AGG)4	879730	879741
456	scaffold_1	TTTTACCAGATCCTCACCAG	55.216	GCAACTCCTTTCTACGAAGT	53.831	383	(AGC)4-(AAGGGC)3-(CGC)4	879742	879800
457	scaffold_1	AGCTCAAGAAGAAGGAGGAG	55.487	GCATACAGTGTCGCTAAACA	54.971	265	(GCG)6	880010	880027
458	scaffold_1	CATACTTTGCACGACTTCAA	54.947	TACCCACAACAAAAGGGTAG	55.182	374	(CAC)8	880807	880830
459	scaffold_1	GAGATAAAAGGGAGCTGGAT	55.047	GTCTCCTTATGCAGACTTGC	55.094	316	(ATGT)3	885750	885761
460	scaffold_1	AGTCTGCATAAGGAGACGAA	55.107	CCACTACTAAAGTGGCGAAC	55.078	399	(AGGAAC)3	886075	886092
461	scaffold_1	AGGTACTTGAGCAGCGTAAA	55.401	AACACCTCAACCTATTGTGC	55.143	308	(CCTC)3	887724	887735
462	scaffold_1	CTGGGTACGAATACAACCAT	54.959	CAGACCGATGGGATAGAGTA	55.167	339	(TGG)7	888315	888335
463	scaffold_1	CTGGGTACGAATACAACCAT	54.959	CAGACCGATGGGATAGAGTA	55.167	339	(GTAT)3	888513	888524
464	scaffold_1	CTTCAAATGTCCATCCTGTT	55.033	CTTGTTGATGGTCGATAGGT	55.07	249	(ATA)7-(TACC)3	888703	888818
465	scaffold_1	CTTCAAATGTCCATCCTGTT	55.033	CTTGTTGATGGTCGATAGGT	55.07	249	(CTA)5	888818	888832
466	scaffold_1	GAAAAATTGAACACGAGAGG	54.923	GAGCCTAGGTAGGTGCAGAT	56.09	225	(CA)12	889317	889340
467	scaffold_1	GAGGACTCTGACGATGAGG	55.624	GGTTGTCTGTAAATGTCGGT	54.974	327	(CGAGGG)3-(GCGACG)3	889880	889926
468	scaffold_1	AAGACTCATAGCAGACGCTC	54.826	TGAAAAAGTTTTGAGAAGGG	54.67	366	(TTC)26	891772	891849
469	scaffold_1	CAAGGTTCCAGAAGAGGAA	55.326	AGTCCTCCGCCTTCTACTAC	55.229	369	(GGT)4	892963	892974
470	scaffold_1	CTGAAGATGACGGTGTTGAT	56.034	GAATATGGCATCTTTTGCTT	54.574	335	(AG)11	893688	893709
471	scaffold_1	CAAAAGATGCCATATTCGAT	55.263	TCCCTCTTTCCCTTTCTTAC	55.106	331	(TGA)4	893961	893972
472	scaffold_1	GTAAGAAAGGGAAAGAGGGA	55.106	GAGGTATTCACCGGTAGTGA	55.07	359	(AGGTA)3	894314	894328
473	scaffold_1	CCTGGAAGAAGAAGACAGTG	54.979	TTTGCAAATGCATATCTCAC	54.781	226	(TGC)7	896620	896640
474	scaffold_1	CTATGCTGGGCGTTACAC	55.15	ATCATGAGAGAGCCTGAAAG	54.538	344	(CGG)5	897197	897211
475	scaffold_1	CCTCTCCTTGGTGTCTTTG	55.719	GTTAGCATCTTGTCCGTTTT	54.551	397	(GGC)5	897387	897401
476	scaffold_1	GAATGCATATTCTTTCCAGC	54.963	TCTTGAGGAGAGACAGAGGA	55.006	304	(GCT)4	898535	898546
477	scaffold_1	TTCTCTCCATGTGTTTCTCC	55.152	GAAGCCCTTTTCACTTTTCT	55.33	336	(GTC)4	901834	901845
478	scaffold_1	ATGTGCTGTGAGTGAGTGTG	55.485	AGCCATGCACTCTACCTAAA	55.159	394	(TG)6	906903	906914
479	scaffold_1	AGTACGTTCAGGGCAGTAAA	55.078	TTATCTTGATCCTGACTCGG	55.3	323	(GT)11	908701	908722
480	scaffold_1	CCCATTGTTGTTTTGTTTTT	55.15	CTTGTCTCTTGTCGCTCTCT	54.866	374	(CTAC)3-(ATGTG)3	909131	909204
481	scaffold_1	GTACTTGCAATACCTCCTGC	54.982	TTAATACTCGTACGACTGCG	54.264	386	(AGC)7	909455	909475
482	scaffold_1	CCTGCAGTACACGCTACATA	55.021	AAGATGTGCGCATACCTAGT	55.018	301	(CA)13	909730	909755
483	scaffold_1	GCCTCTTTGCTAATGTATCC	54.16	GCTAGAGTGTGCGAAGAAAG	55.524	400	(TCC)4	910176	910187
484	scaffold_1	AGTCTCTGATGCTCTGTGCT	55.149	CATCCAATCCTTTTTGTCTC	54.668	339	(AC)6	911160	911171
485	scaffold_1	GTCAGGTACGGAATGACAAT	54.886	CGCTATACAGATGAACTCCC	54.909	249	(GTC)8	914094	914117
486	scaffold_1	GAATGGACGGATTCTTTCTT	55.78	GGATGGAGTAACTGGACAGA	55.013	240	(GCGTGG)3	915954	915971
487	scaffold_1	GAATGGACGGATTCTTTCTT	55.78	GGATGGAGTAACTGGACAGA	55.013	240	(ATGCGG)3	915972	915989
488	scaffold_1	GTGTTCAAGGTTCTCTTTCG	54.987	GTCCCAAGTACCAAGTACCA	54.987	309	(GACA)6	919485	919508
489	scaffold_1	ATCAGAGTCTAACCCGTGAA	54.765	GAATCGGATGGTTAGTCAAG	54.705	387	(CTTT)3	920416	920427
490	scaffold_1	AACGACAACCACGCCTAC	57.067	CCAGTATTGATGGGTCTGTC	55.327	277	(GGCTCT)5	921065	921094
491	scaffold_1	GTCCCATTGCAGTGAATAAT	54.991	CTCAAATTGCAGATGACTGA	54.792	315	(TCAT)4	923350	923365
492	scaffold_1	TACACAGCAACCACAGCTAC	54.862	TTCCATTTGTCCATTTTCTC	55.098	259	(ATG)6-(GAG)4	923874	923908
493	scaffold_1	CTGTTAAAGCCGTAATGGAC	55.014	CAGCAGCAGTTCTTTCTTTT	55.078	287	(GAA)4	924151	924162
494	scaffold_1	GTCCGCTAAGCATCAAATAC	55.08	CAGGTTGGTATCTTTGGAGA	55.216	362	(TG)18	928644	928679
495	scaffold_1	CGACAGGTATCCATCTCAAT	54.983	GGTTTTAACGGGAGGATATT	54.811	320	(CA)6	929827	929838
496	scaffold_1	ACACATTCTGTACTCGGTCC	54.952	GATGAGGAGTAAAGGGGATT	54.725	342	(CCA)4	930187	930198
497	scaffold_1	ACACATTCTGTACTCGGTCC	54.952	GATGAGGAGTAAAGGGGATT	54.725	342	(CCG)4	930199	930210
498	scaffold_1	TACAACTCGCACAATACCAG	54.812	CCGAGAGGTACATAACTTGC	54.994	289	(TC)13	930354	930379
499	scaffold_1	AGCAACAAGAACAAAGAGGA	55.156	CTGCTACTACCTTGCCAGAC	55.228	370	(CAC)4	934295	934306
500	scaffold_1	CTTTCAGGAACTTTGTCGTC	54.987	GCTGTGTGTACGAGTTACGA	54.862	376	(CTAC)3	936212	936223
501	scaffold_1	ATTTTGCCAGGTCAAAGATA	54.896	GCGTCTGGAGTATCTGGTAG	54.974	264	(ATTGAC)3	937086	937103
502	scaffold_1	GCTAGACGTCTGGAACACTC	54.99	CCATGAGCTCTCAGAAAGAC	55.052	254	(GTAG)3	938246	938257
503	scaffold_1	CATCTCAAACTCCCAAGAAG	54.913	GGAGTCTTCCTCCTCGTAAT	54.949	311	(GAGGAT)3	940711	940728
504	scaffold_1	GTCATGAACAACACTTCCCT	54.913	TTATATCAAACGCAACATGG	54.693	238	(AGA)4	942092	942103
505	scaffold_1	GAGACAGGTCAGCAAGACAT	55.252	GAGTCATCAGAGGGAGACAA	55.135	200	(GA)14	944877	944904
506	scaffold_1	TGGATGGAGAGAGAGAGAGA	54.912	TTCTACTACCCACCATGCTT	54.829	392	(GGGA)3	944909	944920
507	scaffold_1	TGGATGGAGAGAGAGAGAGA	54.912	TTCTACTACCCACCATGCTT	54.829	392	(CGG)4	945050	945061
508	scaffold_1	GTGTCGAGGAAGATCCAGT	54.965	ACCCAAAAAGTCCAATCTTC	55.698	387	(TGT)4	948480	948491
509	scaffold_1	TTCTGCTCTTCTTCTTCCTG	54.95	ATCAAGCTATTCGGGTATCA	54.848	213	(CTC)5-(TCC)4	949610	949688
510	scaffold_1	CTCCTCATGTTCCTTGTGAT	55.013	GAGCCTGCTGAAGAGTTAGA	54.974	354	(CCT)5	951355	951369
511	scaffold_1	AGGTTGTATTAGATCCACGG	54.183	GACAGATTTGGAGGAGGAG	54.589	315	(CCT)11	953187	953219
512	scaffold_1	CAAGTTGAGCGTGTGTTTC	55.252	TACCTTAGCAGCCTTGTGAT	55.159	388	(ACGCG)3	953664	953678
513	scaffold_1	ATAGATAGGGGCCTTTTGAC	54.943	GGCATGAGAGACGTAGGTAG	54.974	335	(ATGT)6	956437	956460
514	scaffold_1	TAGGTAGTGTCGTAGGTGGG	55.204	CGGTTCATATCAAACCAGAT	55.004	313	(ATG)4	964352	964363
515	scaffold_1	AGATGCTTCTCAACGTCACT	54.99	GCTCATCGTATTCCACGTAT	55.193	321	(ATC)4	964636	964647
516	scaffold_1	ATTTCTTGCTTCGTGATCC	55.264	ATTGATATCGAATGGACGAG	55.086	302	(TTTTCC)3	972763	972780
517	scaffold_1	GTCCAGCAGTCCTCCTCT	55.117	GAAGCCAGTAGAGTGGTCAG	55.003	369	(ACTCCC)3	974534	974551
518	scaffold_1	CAGAGCAGACAAAAACAACA	54.976	CGTGAACATCTCTCTGTCCT	55.264	303	(TC)14	975637	975664
519	scaffold_1	ACGCAAGTTAGACGAATGTT	55.066	AGCATCACAATATAACCGCT	54.954	200	(CCAG)3	982220	982231
520	scaffold_1	TAATGTGTCACTACCATCGC	54.531	GAAGATGATGGAGGAGTTCA	55.062	389	(CAT)4	985309	985320
521	scaffold_1	TCTCATTGTCGCTGACTAAA	54.546	CAAACAAACCTCCTCCACT	55.09	383	(CGA)5	987135	987149
522	scaffold_1	GTCGAGTCCAAGTTCAAGAC	54.775	GGTTGAAGTACGTGATGAGG	55.584	262	(CGG)4	987934	987945
523	scaffold_1	CGTCGAAAAGTACAAGAAGC	55.367	TACCACACACATGGAGACAC	55.022	393	(CAG)4	988132	988143
524	scaffold_1	AGCCAAACAACCAAGTAGAA	55.043	ATATCCTCGAGAGGCTGG	55.201	253	(TCC)6	988965	988982
525	scaffold_1	GTCAATGGTGTCGAGCAG	55.957	TGAAAAGACACAGCTGACTG	54.954	366	(GGA)4	989452	989463
526	scaffold_1	CTCACAATCAAGCTCCTCTC	55.052	AGACTTGGAAGCCATGAGT	54.708	361	(ACC)7	990910	990930
527	scaffold_1	ACTCATGGCTTCCAAGTCT	54.708	AAGTTCAAGTGCATGAGGAC	55.264	398	(GAC)4	991099	991110
528	scaffold_1	ACTCATGGCTTCCAAGTCT	54.708	AAGTTCAAGTGCATGAGGAC	55.264	398	(AAC)5	991111	991125
529	scaffold_1	TAAAAACAGACGCAGCTACA	54.875	CTACCTATAGTCGGGCAATG	54.979	359	(GCT)5	999568	999582
530	scaffold_1	AAAGCAGGCAAGACAAGATA	55.287	CAAAGAAAAGACGGAATACG	55.15	269	(GCCC)3	999823	999834
531	scaffold_1	GGGATTTGAATCGCTAATAA	54.537	AATTGATGCGATTCTACCTG	55.334	399	(TAGTA)4	1000038	1000057
532	scaffold_1	GGGATTTGAATCGCTAATAA	54.537	AATTGATGCGATTCTACCTG	55.334	399	(GCATC)4	1000198	1000217
533	scaffold_1	AAAAGATTCAAAGGCGTCTC	56.167	GAGACAATCGAGCAGCTAAT	54.765	380	(TC)7	1000428	1000441
534	scaffold_1	TCTCAATATTCATCCCCATC	54.793	TGTGTAGAAGCATCTTGTCG	54.924	315	(AC)9-(CTAC)3	1000647	1000699
535	scaffold_1	GGGACTGAAATGATGATGAC	55.188	AACTGAGGAGAACTGTTGGA	54.789	229	(TGA)6-(AGA)5	1006021	1006079
536	scaffold_1	GATAGATGATGGAGACGGAA	55.03	ATTAAGCGATGCTCTGGATA	55.172	357	(TAC)17	1006263	1006313
537	scaffold_1	TACCTGGAAAGGAAATGAAA	54.874	GATGAAGGATTGAGGATTGA	54.993	254	(ACCT)4	1007139	1007154
538	scaffold_1	AGATTCAACTCCCCCATTAT	55.013	ACCGAGACACACAAAAAGAT	54.668	400	(TC)7	1009588	1009601
539	scaffold_1	TGACAAGAGAGACAGCTGAA	54.527	TGTACTGATCACTATCCCCC	54.81	381	(CA)6	1010599	1010610
540	scaffold_1	CACTAGCACCAAGAAAGGAC	55.024	CATTAGAAAACCCGAAGCTA	54.843	375	(GAA)4	1011343	1011354
541	scaffold_1	GAAAAGCAAAAACAGAAGGA	54.818	TCACCACAATCATGTGTACC	54.949	370	(CAGGC)3-(TAG)10	1011995	1012136
542	scaffold_1	GAGATTGTAGGGCTCATACG	54.909	AAGTGGAGAGAGGGAGAGAG	55.141	358	(CATGG)3	1013064	1013078
543	scaffold_1	CAAGACATTTCAGCCTCTTC	55.07	CCTGTCGAGTCAGTTCAAGT	55.353	392	(ATAC)3	1013509	1013520
544	scaffold_1	GAATCGATCACCGTAATAGC	54.835	ACCTTGAGATTTGATGATGC	55.105	391	(AT)7	1014222	1014235
545	scaffold_1	TCGTCTAGCACATGAAACAG	54.924	GTGGGAAGAGTGAGAAGTGA	55.226	398	(GTAT)3	1015005	1015016
546	scaffold_1	GTACCTACTCCGCGATAATG	54.967	CAACACCACTTGACACAAAG	55.007	270	(GCTT)4-(TG)7	1017916	1017979
547	scaffold_1	TGCATGCATTATGTGATACC	55.375	GTTTTTCCTCGTTGTATTGC	54.967	249	(TGTCA)5	1018581	1018605
548	scaffold_1	TTTAAAAAGGCTAAAGGCTA	51.894	TTCCTTTTTACTAGCAGGTT	51.242	206	(AAT)4	1020828	1020839
549	scaffold_1	AACCTGCTAGTAAAAAGGAA	51.242	AGGCTGCAGGCATTAGTAT	55.087	223	(TAA)4	1021080	1021091
550	scaffold_1	AAGCCCTTAAAGGTAATAGCA	55.139	AAAAGTAAATTTTAAAGCAGAAAG	53.074	358	(TA)6	1022653	1022664
551	scaffold_1	TTCTTTCTCCGTTTTGACAT	54.923	CCCAACCCAATATACGATAA	55.007	298	(ATC)4	1023924	1023935
552	scaffold_1	TTGTCTTCCATCTGCTTCTT	55.07	CAGTCCTGTAGATAGCCAGC	55.143	365	(CAG)6	1024364	1024381
553	scaffold_1	CCGTGCTATCTCACACACTA	54.784	AACTTCGTCGTCACTTTTGT	54.928	276	(TGTAC)3	1024881	1024895
554	scaffold_1	GTCGACCAAGTCAAAGAGAA	55.412	TATCATCTGGTCCAAAAACC	54.967	349	(GAT)7	1025323	1025343
555	scaffold_1	CTTTCTCTGTGTGGTCTGGT	55.175	CGCAATTGATGATATTGATG	55.011	252	(GTC)5	1026319	1026333
556	scaffold_1	GCTGATCAAAGTTTTTGGAC	54.909	GCAAGATGGCCAGATAATAG	55.011	373	(CTCG)3	1027725	1027736
557	scaffold_1	GCTGATCAAAGTTTTTGGAC	54.909	GCAAGATGGCCAGATAATAG	55.011	373	(CAC)4	1027739	1027750
558	scaffold_1	TATTATCTGGCCATCTTGCT	55.011	GCATCATACTCGCAGTTGTA	54.882	343	(TGGCC)4-(TGCC)3	1027892	1028010
559	scaffold_1	AACGTCAAAGTCGCACTAAT	55.066	TTCTTCTGCTAGGCTCAAAG	55.171	345	(CTCTGC)3	1028536	1028553
560	scaffold_1	AAGACCTCCTGTCCTCTCTC	54.955	ATTGTAGCGGTGATTTGATT	54.756	241	(CTC)4	1029371	1029382
561	scaffold_1	GGGATACGAACTACATGGAA	55.004	CATTTGCTTTTGCTTTCTTT	55.032	377	(GAG)4-(AG)6	1031032	1031066
562	scaffold_1	AAAGAAAGCAAAAGCAAATG	55.032	TAATTAACCAATTCGCCACT	54.952	384	(GA)7	1031347	1031360
563	scaffold_1	GTGACGAGACACCAGAGAAT	55.071	GTAGGGCAAAGTGACTGAAG	55.024	379	(TG)6	1031754	1031765
564	scaffold_1	ATGGAATCGCAAAGAATAGA	54.975	CATCCATGAAATGTCTTTCC	55.385	315	(ATGT)4	1032801	1032816
565	scaffold_1	ATGGAATCGCAAAGAATAGA	54.975	CATCCATGAAATGTCTTTCC	55.385	315	(CACG)4	1032818	1032833
566	scaffold_1	TGCATGTTTACTGTACGGAG	54.812	AAGCTCTCTCCAGGATTTTT	54.844	324	(CAAG)5	1033159	1033178
567	scaffold_1	AGACCGAATCGTGTTAAGAA	54.959	CCAAGATCGAAAAAGACAAG	55.1	335	(GCGA)4	1033841	1033856
568	scaffold_1	CTTTGATGAAGAAGGAGACG	55.083	GTTGTTGTTGTTGTTGTTGC	55.001	399	(CAT)5	1036716	1036730
569	scaffold_1	CATCATCATCAGCATCAAAC	54.825	CTCTCTTTTCTGCATGATCC	54.983	320	(CAA)6	1036911	1036928
570	scaffold_1	GGATCATGCAGAAAAGAGAG	54.983	ACGGCACAGAGGAATAGATA	54.909	308	(TCA)5	1037219	1037233
571	scaffold_1	AAAGCCCACAACTTCTTACA	55.043	GCTTAGAGGATGCGTGATAC	55.063	337	(AC)8	1037838	1037853
572	scaffold_1	AAAGCCCACAACTTCTTACA	55.043	GCTTAGAGGATGCGTGATAC	55.063	337	(GCA)6	1038083	1038100
573	scaffold_1	GTTGAGGTAGATGGACAGGA	55.013	GACCAATTGTTTGAGCTGAC	55.708	387	(ATGC)3	1039604	1039615
574	scaffold_1	GAGAGGTTGATGATCTGGAA	55.062	TATCAAGGACATCACAGCAA	55.112	373	(TCGCT)3	1045014	1045028
575	scaffold_1	AAGTGTTAAAGTTGCCCAAG	54.651	CTCTTTGAGTTTGAACCTGG	55	334	(TCG)5	1048146	1048160
576	scaffold_1	GTACTGCTTCTCGGAATACG	55.159	GAGGCATATCGTGTAAGACC	54.728	270	(GCT)6	1050363	1050380
577	scaffold_1	TCTTCATTGAGGCTCTTCAT	54.983	CTCACGACAAGATTGTTTCA	54.706	347	(GCC)4	1054347	1054358
578	scaffold_1	CGTTGGTATCAAGGACTCAT	55.07	GTTTCGTTTCCACTCTCTTG	54.987	252	(TACC)3	1058020	1058031
579	scaffold_1	CTTCCATCTAAACGCACATT	55.414	TCTATTTAGGTCGGAAGACG	54.656	394	(CTC)5	1058905	1058919
580	scaffold_1	GTACGACTGTGCATTGTGAC	54.925	CTTCAGTTTTCCAGTGAAGC	55.156	318	(GTAG)4	1063463	1063478
581	scaffold_1	TTTAATCGCCTACGAGTACC	54.707	ACAGAAGAACAAGGTGCAGT	54.905	281	(CTT)5-(AC)6	1064146	1064268
582	scaffold_1	TCTTGTTTCCTGTACGGACT	54.854	TCCTGCTGTAATTCGTACCT	54.994	290	(ACGT)3	1064740	1064751
583	scaffold_1	AGGTACGAATTACAGCAGGA	54.994	GAAGTAGAAGCTGAAGCCAA	54.994	294	(CCAGC)3	1064949	1064963
584	scaffold_1	GAACAAGAAGAGGAGACACG	54.965	ATCTCCATCTACCATCATGC	54.88	256	(AAAG)4	1072419	1072434
585	scaffold_1	GCATGATGGTAGATGGAGAT	54.88	TCCAAAACACATGAGAACAA	54.986	245	(CGTTT)4	1072570	1072589
586	scaffold_1	AAGTGTGTTGATAATTGGGG	54.923	CCATCTGATCATGGTGTGTA	55.054	399	(GGATT)3	1072953	1072967
587	scaffold_1	AAGTGTGTTGATAATTGGGG	54.923	CCATCTGATCATGGTGTGTA	55.054	399	(GAT)7	1073239	1073259
588	scaffold_1	ACATGTAAGCGCCAAAGTAT	55.036	CATCTTCCCAATATTTTCCA	55.08	269	(GGA)5	1073661	1073675
589	scaffold_1	AAGAAACAACTGGAGACGAA	54.987	CACACCCTACCAACTCAAAT	54.987	284	(AG)6	1073947	1073958
590	scaffold_1	ATTTGAGTTGGTAGGGTGTG	54.987	CGTGTCATCGTCTTGTTCTA	54.745	376	(AC)24	1074361	1074408
591	scaffold_1	GGATCACTGCATTAGTCCAT	54.97	GTTTGCTTGTTTGCTCTTTT	54.923	270	(CTTGA)3-(GAGT)3	1074705	1074750
592	scaffold_1	AAAAGAGCAAACAAGCAAAC	54.923	CCACCCTATGACTACTAGCG	55.043	353	(ACAGG)3	1074868	1074882
593	scaffold_1	AGGTAGCTGACGCACAGTAT	55.084	AGAAACCAGGCACAATACAC	55.143	333	(GTAT)4	1075579	1075594
594	scaffold_1	CTTGTCCCTTCTTTCTGTTG	55	GGCAGCAAAATGAGAAATAC	55.046	350	(GTT)5	1076484	1076498
595	scaffold_1	TTATCTTTTCCCAACAAGGA	54.874	CCTGCACTGCTACTGTGATA	54.963	356	(TACC)3	1077314	1077325
596	scaffold_1	CAAACCCCAAAGTTTCAAT	55.041	AAAAAGACAAGCTCCAGACA	55.156	300	(TTCT)3-(TGCA)3	1078170	1078273
597	scaffold_1	TGTCTGGAGCTTGTCTTTTT	55.156	GCCATGGAGGTATGTAGGTA	55.04	315	(AAGC)4	1078634	1078649
598	scaffold_1	CTCGCTCCATCACTACCTAC	54.974	GATGCGATGTGATGAGATG	55.783	393	(ACCAG)5	1079699	1079723
599	scaffold_1	AAACCAGACCAGACCAGAC	54.876	GATGCTCGGAAAGATTCTG	55.884	355	(CATCG)5-(AGC)7	1079839	1079980
600	scaffold_1	AACTACCGTTTCTTCCCTTC	55.05	AACGAGTTGAAGAAGGTTCA	54.987	305	(AC)9	1080836	1080853
601	scaffold_1	GACCAAATGAGAGAAACAGC	54.886	AAGAAAAATTGGGAGAAAGG	55.121	341	(CACT)3	1084973	1084984
602	scaffold_1	TGGCTTTGATAAACAGTCCT	54.959	TATTGAAAATCAAGTCCGCT	55.058	390	(TAAA)4	1086217	1086232
603	scaffold_1	GTACCTTTTGTTTTTCCCCT	54.914	GAGGGAGGGTAGGTATTCAC	55.077	308	(TCAC)5	1086550	1086569
604	scaffold_1	ACTGACGAGATGATAGGCAC	55.214	GGAGGATTCTCGAAAGAGTT	55.077	393	(CAT)4-(CCT)4	1087076	1087149
605	scaffold_1	TACTACAAGAAGCTCTCGGG	54.878	GAAGTCCTGCAGCTTGAA	54.908	387	(GGC)4	1088047	1088058
606	scaffold_1	GTACTTGGGCATGAATGAGT	55.057	GATTATACCCTTGGCATCAA	55.102	387	(CCAT)3	1090134	1090145
607	scaffold_1	GAATCGAGGCGTTACATAAG	55.092	ACTACGTCCTCGACTACTGC	54.61	268	(GGGCA)3	1090879	1090893
608	scaffold_1	GAAACCAGGAAAAGAAAGGT	55.016	AGAATGAAATCAGGAAAGCA	55.004	348	(TC)9	1096887	1096904
609	scaffold_1	TTTGATAATGCTTTGTGCTG	55.05	ATTTTGCCTCGTACTCCATA	54.932	382	(TGC)5	1097157	1097171
610	scaffold_1	ATGGGAATATTACCTTGGGT	54.909	CCTGTCTTGTCTTGTCCTGT	55.175	326	(TGTA)3	1097997	1098008
611	scaffold_1	GTAGACGAAGCCCCTCTACT	55.229	ACCTCCTCGTCCTTGTACTC	55.818	347	(CAGATG)3	1098248	1098265
612	scaffold_1	ATTGGAGGTGGTGTAGACTG	54.965	CTGTCCGACGTATAAAGAGG	55.007	376	(GGA)6	1104159	1104176
613	scaffold_1	AGTGTAGAGGGGAACAGGAT	55.145	ATGATGTAGGTACACTCCCG	54.937	289	(AC)6	1104280	1104291
614	scaffold_1	CTCTTTATACGTCGGACAGG	55.007	CCGAAAGTTAGTTCCATACG	55.026	388	(CCCT)5-(CCTA)3	1104515	1104615
615	scaffold_1	AAGATGAAGAGCACTGAAGC	54.789	AAGACGACTGATATCGAGGA	54.848	350	(CTC)4	1110005	1110016
616	scaffold_1	GAGATGCAGATGATGGAGAT	54.996	AGCAAGACGTCTCTCTTTGA	55.313	359	(TGATGC)3	1110823	1110840
617	scaffold_1	GAGATGCAGATGATGGAGAT	54.996	AGCAAGACGTCTCTCTTTGA	55.313	359	(CTG)5	1110965	1110979
618	scaffold_1	TCTTCCTCTTCCTTCACTCA	55.027	GTGAAGTCGCAGAGAGATGT	55.431	350	(CTTT)3	1112432	1112443
619	scaffold_1	GAGCAATCTCGATTTTGAAG	55.169	GCGAAGTATGGATATCAAGC	54.998	269	(AGCA)3	1117574	1117585
620	scaffold_1	CGTGATACTACCCCTCTACG	54.878	AAGAGATTCTGCTCCTCCAC	56.038	309	(ACG)5	1120565	1120579
621	scaffold_1	CGTGATACTACCCCTCTACG	54.878	AAGAGATTCTGCTCCTCCAC	56.038	309	(GCC)7	1120735	1120755
622	scaffold_1	TCTTTGTGTATGGAGAACCC	55.033	TTGAGCAGTCTGTAGTGGTG	54.81	316	(AGCC)4	1124755	1124770
623	scaffold_1	AGCCATGTTAGTTGAGCCTA	55.159	TCCGATCTGTCATCTCTCTC	55.226	349	(GCG)4	1135367	1135378
624	scaffold_1	CGCATCTCTTCTCAGATACC	55.02	GCTCGATAGATCAAGTCGTC	55.007	386	(GGAAA)3	1141192	1141206
625	scaffold_1	GAGCTAAAACCTCACGTCTG	55.192	CTCGTAGTCGCCATAGTACC	55.03	360	(GAC)4	1146495	1146506
626	scaffold_1	TAACAGTCAAGACCCCAAAC	55.12	TTTTCTCAGGAGTCTTTTGC	54.792	391	(AGAA)3-(CGT)4	1154955	1155009
627	scaffold_1	GGTACATTATTGGGAAACGA	55.023	AGAACTCGAGGTTGGTAGGT	55.393	381	(GCAC)3	1158183	1158194
628	scaffold_1	TACAACCTCACCAACACAGA	54.914	AACCGGAGCTTGATAGTACA	54.994	329	(CT)9	1158755	1158772
629	scaffold_1	AAAATGAACGTCAATGCTCT	54.946	AACCATGGGATTTTATTCCT	55.031	224	(TC)6	1159263	1159274
630	scaffold_1	CTGTTTTCGATCCATCATCT	55.118	ATCCAGGAAAGAAAAGAAGC	55.252	349	(ATA)4	1160496	1160507
631	scaffold_1	CCTTTCTCGATTGTCTTGTC	54.899	GATGGTGATGGAGAGAGATG	55.369	241	(ACA)4	1160768	1160779
632	scaffold_1	ACCGTCACTTGTTTGTAACC	55.06	GTCAAGGCAAGGTAGTATCG	54.994	388	(ACCT)3	1164221	1164232
633	scaffold_1	GGAACCAGTAGTGGAAATGA	55.033	TACCTTACCTTACCCGACAA	54.866	213	(CTGCC)3-(TAGG)3	1169818	1169899
634	scaffold_1	TCTGTTCAAGGTTTTTCGTT	55.007	GCAGTTGACTGTGATTGATG	54.989	368	(GA)9	1171230	1171247
635	scaffold_1	TGTTGTGATACAGGGTTGAA	54.846	TATCCAAGTAGGGTTGGTTG	55.1	318	(ATAC)3	1173121	1173132
636	scaffold_1	ACACCCATCTTTTCTGTGTC	54.913	TTTTATTATGGTTGGAGCGT	54.952	320	(AC)7	1174366	1174379
637	scaffold_1	CTACTTGTACAGTGGCCCAT	55.192	TCTTTCCTACCAACCTACCA	54.806	256	(CTGG)3-(GAGGA)5	1174676	1174802
638	scaffold_1	GAGAGGAGAGGAGAGGAGAG	54.741	TGCATGCAACCATAGAGTAG	54.896	325	(GGAGG)3	1174807	1174821
639	scaffold_1	CCCACATACTTTATATCGGC	54.748	TGCATGCGTATACATCATTT	55.12	388	(TCCA)4	1175465	1175480
640	scaffold_1	CGTGGAATGAGAACTCTAGG	54.95	GAATAGCCTCTGTGATTTGC	55.027	297	(CTGGT)4	1176152	1176171
641	scaffold_1	GAGTAATACTGAGGCCCCTT	55.004	TCACAAGGTAGAAAGAGGGA	54.913	251	(CTAC)4	1176593	1176608
642	scaffold_1	CTTTACTCATCAGCCCAGAC	54.937	AGGCAAGGCTACCTACTTCT	54.995	382	(AC)14	1177045	1177072
643	scaffold_1	AGAAGTAGGTAGCCTTGCCT	54.995	TACTCAGGTATGTGGGCTCT	54.803	384	(CCTA)3	1177612	1177623
644	scaffold_1	CACATACCTGAGTATCGGCT	55.276	TTGCTGCGTGTATGTAGGTA	55.456	375	(ACAT)3	1178044	1178055
645	scaffold_1	AGAAGATTGATGTTGGTTGG	55.033	CACGACTTTGTCTGTGAATG	55.096	372	(AG)27	1184978	1185031
646	scaffold_1	CCTACGTCAACGACAATGA	55.497	TCAAGGTTTGGAGTGGTATC	55.033	384	(AGG)8	1187522	1187545
647	scaffold_1	CTCGAGAGACGAGATGTAGC	55.264	CATCCATCATCATCAGCAC	55.594	370	(TGG)4	1190703	1190714
648	scaffold_1	AATAGGGAATGCCAGTATGA	54.684	CTGGAGAAGCAAGATTTCTG	55.252	347	(GGCTCA)3	1192557	1192574
649	scaffold_1	AATAGGGAATGCCAGTATGA	54.684	CTGGAGAAGCAAGATTTCTG	55.252	347	(GGCTCT)3	1192575	1192592
650	scaffold_1	CAGAAATCTTGCTTCTCCAG	55.252	TGAAGTAGCACCAACCTCTT	55.024	366	(TGGA)4-(GT)7-(AG)10	1192966	1193087
651	scaffold_1	AAGAGGTTGGTGCTACTTCA	55.024	GTCTAACTAACGGATCGTGC	54.982	368	(GGTA)3	1193222	1193233
652	scaffold_1	GCACGATCCGTTAGTTAGAC	54.982	ATGACCCTCTACTCACATGC	55.038	290	(CCTTG)6-(TGTGC)3	1193591	1193707
653	scaffold_1	GCATGTGAGTAGAGGGTCAT	55.038	GGAATTGAAACTGCATCATT	55.121	289	(AGGT)3	1193965	1193976
654	scaffold_1	GCCACATCCTTTTCAATATC	54.634	TCAAAACAACAACATCTCCA	54.986	316	(ACAT)3	1194302	1194313
655	scaffold_1	TGGAGATGTTGTTGTTTTGA	54.986	AGACTCCGTTCCTGATTCTT	55.441	241	(TGT)4	1194539	1194550
656	scaffold_1	CAAAAGAGAGACGGCTTAGA	55.007	ACCAGAGATACGCAAGGTAA	54.994	336	(AGCAG)3	1195889	1195903
657	scaffold_1	CGTACTAGTATGGCTTCCCA	55.459	GGTGGTGTCAGAAAGTCAAT	54.913	387	(TACTGA)3	1196554	1196571
658	scaffold_1	AACATTCCAGAGCAGAAAAA	55.088	GCTTCCAACATGGACACTAT	55.057	287	(GTAG)3	1197231	1197242
659	scaffold_1	CTGCCCATCATGAATCTTAT	55.086	GATACAGAAATAGCAACGCC	55.08	345	(CAT)4	1197770	1197781
660	scaffold_1	TGATTCCCAAGTTCACCTAC	55.033	AGTAGTGTCCTGCAGCTGAT	55.028	268	(CCAT)6	1197928	1197951
661	scaffold_1	ACTCCCAGCTTTGACAACTA	55.024	CTCCTCCTCCTCCATCAT	54.775	233	(GGA)4-(GGA)5-(GGA)4	1199653	1199775
662	scaffold_1	AAATAGGGGTTCTTGCTCTC	55.128	AGCTACGGAAAGAAGAGGAG	55.525	355	(CTT)5	1200495	1200509
663	scaffold_1	TAATGTTGGGAATCTTGCTC	55.299	AGCAGTATACCGGCTTCC	55.324	384	(TGT)4-(CTG)5	1203669	1203769
664	scaffold_1	CTGGTGGTGTTGTTGTTGT	55.105	GCTCCTTTAACAATCTCGG	55.028	311	(GCT)6	1203928	1203945
665	scaffold_1	AATTCTGTGTCCATCCAAAG	55.033	CACACACTCACTCACACACA	54.516	389	(GGACA)3	1210701	1210715
666	scaffold_1	TCTTTTGCCTCTTCTCTTTG	54.971	ATACACGTACAAGGACAGCC	55.18	223	(ATCA)3	1211334	1211345
667	scaffold_1	TCTTTTGCCTCTTCTCTTTG	54.971	GAGCCACTAAGAAGGCATC	54.995	391	(TGTA)3	1211491	1211502
668	scaffold_1	AATCATCACTCGTCATCCTC	54.908	AGTCCTCCAAGTTCAAGTCC	55.784	397	(CGT)7	1214971	1214991
669	scaffold_1	GGACTTGAACTTGGAGGACT	55.784	AATAAGGAGAAGATCCTGGC	55.047	396	(CTT)4	1215299	1215310
670	scaffold_1	AATGACGCCCACAATATAAC	55.046	CGAATTGCATTTTGATAGGT	55.343	298	(GCACAG)3	1220897	1220914
671	scaffold_1	TCTCATGACAGCAAAAGTCA	55.33	TTAAGGAAGACAAGTCGGAG	54.676	388	(GCAA)6	1221392	1221415
672	scaffold_1	AAACAGCCAACAAATCTCAC	55.276	GGCATCTTCCTGTGTGTTAT	55.057	207	(CCCA)3	1223578	1223589
673	scaffold_1	GTGTTGACGTTTGTGACTGT	54.318	ATCCCGATTTCGTAAGTACA	54.77	323	(GACGGT)3	1228005	1228022
674	scaffold_1	TTTTCATCTGTTTCTTGGGT	54.756	ACGTTTGTTTTCTTCATGCT	55.03	306	(CTAC)3	1230514	1230525
675	scaffold_1	GACGACTTCATGGTCTGATT	55	TATCGATAACGACATCCACC	55.887	326	(GCGGAG)3	1238764	1238781
676	scaffold_1	CCTGGAAAAATACCAAAGAA	54.492	TACTTGGTGAGAGTATCGGG	55.252	387	(CGTGA)3-(CAG)5	1240628	1240668
677	scaffold_1	GCTATTGCTGCAGAGAGAAG	55.609	CATAAACGTCTTGGGTTCAT	55.088	353	(CT)6	1243834	1243845
678	scaffold_1	GTGCGCAAAATCATCCTC	57.676	ATGACAACCGTAGTGCTCTT	54.877	329	(GAC)4-(CAG)4	1244439	1244528
679	scaffold_1	TCTAGCGAGTCATCCCTGT	55.837	GGAAGTGTGGGAGAGGTT	54.767	347	(GCT)5-(ACT)6	1245270	1245353
680	scaffold_1	CAAGAAGATTCAGACTCGCT	54.803	GTCTGGCAGCTCATCATAAC	55.832	270	(TC)9	1247426	1247443
681	scaffold_1	TTTTCTCAACTTCTTCGCTC	54.959	CCTCACTCAGCAGAACTCTC	55.123	399	(AGGG)3	1249381	1249392
682	scaffold_1	ATGCAGCTGTATCATAGCCT	55.099	ATATCCAAGAAAGGCTCTCC	55.047	209	(AG)7	1249604	1249617
683	scaffold_1	TCGAACAAGACATGACAAGA	55.147	ATATGATGAGGGAGTGCTTG	55.154	372	(AAG)4-(AAG)6	1250116	1250189
684	scaffold_1	AGGAGGACAGTCTGCATCTA	54.913	CTCTCTCTCGTCACTCCATC	54.848	359	(GTC)5-(TCTGG)3	1255959	1256070
685	scaffold_1	AGGAGGACAGTCTGCATCTA	54.913	CTCTCTCTCGTCACTCCATC	54.848	359	(CA)6	1256184	1256195
686	scaffold_1	GATGGAGTGACGAGAGAGAG	54.848	GAGGCGGACAGTAGTATGAG	54.974	219	(CTAC)3	1256387	1256398
687	scaffold_1	ACTTCTACATGGCAAATGCT	54.982	AGGTGAGAGGTGAAGTGTTG	55.175	393	(TACCT)3	1257357	1257371
688	scaffold_1	CTTCTTTGGAAACAGCCTC	55.058	AGCAGATTAACGGTCTGAAG	54.699	399	(TTG)4	1259738	1259749
689	scaffold_1	GCGTTGTACTCTTCCATCTC	54.923	TCACCAAGGAGGATTATGAG	55.13	391	(GCT)7	1260199	1260219
690	scaffold_1	TTGGCCGAATAAACACTAAT	54.952	CTCATGACGACCCAATAACT	55.07	314	(GAGGGC)3	1261231	1261248
691	scaffold_1	TCAATGATCCTACCAAATCC	54.881	AGGCATGTGCCAGTAGTAGT	54.915	274	(TGTGCC)3	1263466	1263483
692	scaffold_1	TCAATGATCCTACCAAATCC	54.881	ATTCTATTGGCATCTGCAAC	55.322	317	(ACT)5	1263656	1263670
693	scaffold_1	GTGATGATCCAGGTACTCGT	54.86	CACCTGGGTTGTCTGTTAAT	54.987	280	(TACC)3	1263993	1264004
694	scaffold_1	TTTCGTTTCGGTATGACTTT	54.979	GAAGGTGGAGGAGAAGGA	55.016	377	(CTT)5	1266983	1266997
695	scaffold_1	AGAGTTGCTGAAGACGAGAG	54.866	ATCAACCGCTGTTGTTATTT	54.841	370	(AGA)5	1267623	1267637
696	scaffold_1	CTTCGTCAATGTACAGCGT	54.757	GCTAACGGTCAAAACAGTCT	54.605	347	(GAT)4	1268747	1268758
697	scaffold_1	GAGGATTGGAAGAAGAGGTT	54.913	TCCTTGATTCTTGTCTTGCT	55.07	346	(CATT)3	1269740	1269751
698	scaffold_1	TTCTCCTTTTCTCTTTCCCT	54.822	AAGCTGTACTCCAAAACCAA	55.043	400	(CTCTCC)3	1272988	1273005
699	scaffold_1	CAAACTCCAAAAAGCATCTC	55.088	GGTTGTTGTTGTTGTTGTTG	54.838	376	(CCA)4-(CCA)8	1274035	1274073
700	scaffold_1	CTCGAACCTACACCATCAAT	55.07	GTGATGGAGACGAGGTTGT	55.845	350	(CAA)7	1274074	1274094
701	scaffold_1	CACAGGATAGAAGCGGTATC	54.909	TTGAGGGTTATTTTGAGGAA	54.874	395	(CAAC)3	1275314	1275325
702	scaffold_1	AAAGGTAGGTAAGTACCGGG	54.992	AGCTGAAAGCTTATCGACAG	55.03	218	(GAT)4	1291296	1291307
703	scaffold_1	ATCAACAAGAAAAAGAGGCA	55.088	CAGACTCAGAAACTTGGTCC	54.789	313	(CCA)4	1291738	1291749
704	scaffold_1	ATCAACAAGAAAAAGAGGCA	55.088	CAGACTCAGAAACTTGGTCC	54.789	313	(CCT)5-(CAG)4	1291751	1291793
705	scaffold_1	GGACCAAGTTTCTGAGTCTG	54.789	GAAATCCTGCTTCTGTATCG	55.04	374	(CA)7	1292016	1292029
706	scaffold_1	GGACCAAGTTTCTGAGTCTG	54.789	GAAATCCTGCTTCTGTATCG	55.04	374	(CTG)8	1292288	1292311
707	scaffold_1	AGGAGCAAGAAATTCTGTCA	55.07	TTGCGTACCAGGATTAGTCT	54.994	295	(CCT)4	1293480	1293491
708	scaffold_1	AATCAAATAATCGGAAAGCA	54.995	TCATGTATGTGTTTGCACCT	54.871	396	(ATCTGC)4	1298452	1298475
709	scaffold_1	CGTATGTGACGACTCTTGAA	54.745	TACGTGTTGTATGGCAAGTC	54.624	309	(GGC)6	1307988	1308005
710	scaffold_1	AAGTCGACGAAGCATACACT	55.047	CCAGTATCGTCTGGTGATCT	55.052	235	(CGC)4	1316886	1316897
711	scaffold_1	GCAGATCACCAGACGATACT	55.214	CGTGTGTGCATAATGATACC	54.844	357	(AGC)4	1317161	1317172
712	scaffold_1	TGAACCCAGAGCTTCACTAC	55.449	GACGGCGCATAATAAATATC	54.99	205	(TC)7	1317911	1317924
713	scaffold_1	GATATTTATTATGCGCCGTC	54.99	GAGTAGAAGCGGGATGATG	55.748	213	(CGCACC)3	1318083	1318100
714	scaffold_1	ATCATCATCCCGCTTCTAC	55.042	CTCTGTGTGGCATAACATTG	55.063	394	(AGC)5	1318209	1318223
715	scaffold_1	CCCCATTTCATCTGTATGAT	54.749	CAAACCAGCTTCACTACCTC	55.024	399	(GCC)5	1320519	1320533
716	scaffold_1	CAATCAAACTCCTCTCTTCG	55.083	TCATCAATTGACCATCTGTG	55.199	352	(AAGC)3	1324370	1324381
717	scaffold_1	GGCTGGAACAAGTAAAGAAA	54.692	CTTGATTCATTTTGACCCAT	54.967	202	(GAGACA)3	1324615	1324632
718	scaffold_1	TGGTCAATTGATGAGAGACA	54.868	AACCATGCCTCTAGCTATCA	55.075	295	(AG)10	1324632	1324651
719	scaffold_1	GTCACTCTGCCGCTAAGAT	55.549	AGGTCCTCACCTCCTCTG	54.942	292	(GCG)4	1327706	1327717
720	scaffold_1	CTCGTATGCATGTCAAACAC	55.05	GACAGACGCAAGCTCTTTAC	55.347	384	(GCCA)5-(GGCAA)5	1329801	1329906
721	scaffold_1	TGCCAGAGTACGAAAAGAGT	55.192	AAGCCAACGTCAATACAAAT	54.841	282	(TAGG)4	1331433	1331448
722	scaffold_1	CCTCTCAAACACCGTCAC	54.746	AAAAAGTCGAGGTGAAACAA	55.007	358	(CT)14-(CTCTT)4	1335801	1335858
723	scaffold_1	GACTATCCGCTGTCTACCAG	54.974	TTTCTCTTCTCTTCCCACAA	55.046	309	(CTCTC)3	1339491	1339505
724	scaffold_1	GTGAAGAGCATTGAGAGAGG	55.052	TTCATACATCATGGCGTTTA	55.097	323	(AAGA)4	1340108	1340123
725	scaffold_1	TTCTCTTTTCTTCGCTCAAG	55.135	TATCTGTACGTCTGCCAACA	55.239	318	(GTGACG)3	1340673	1340690
726	scaffold_1	GGGCTACCAATGAGATACAA	55.169	TCATGTTCCTCCACATTACA	54.752	316	(CAG)4	1341109	1341120
727	scaffold_1	GAAGCAAGGAGATAGACGAA	54.742	GTTCTTTAGCCCACTAGCAA	54.889	240	(GC)8	1341603	1341618
728	scaffold_1	AGGTGAAGGAGAGAGAGAGC	55.301	AAGCCACACTTGAGAGACAT	54.814	371	(AGCGGC)3	1345487	1345504
729	scaffold_1	AGGTGAAGGAGAGAGAGAGC	55.301	AAGCCACACTTGAGAGACAT	54.814	371	(AGAGCC)3	1345719	1345736
730	scaffold_1	CTTACGTCAAGGGTCTGTTC	54.854	ATTGAATGAAGTGAGGATGC	55.105	399	(TC)6	1346407	1346418
731	scaffold_1	GGAAGGTTTGTTGATGGTAG	54.625	ATCTTGATATCCGTCAGCAT	54.639	393	(TGC)9	1348949	1348975
732	scaffold_1	AAGAATGGTTAGCAAACTCG	54.727	AGTCCTCGAAAAGACATGAA	54.899	323	(ATG)4	1352904	1352915
733	scaffold_1	GAGAGAGTGTGTGTGGGATT	54.888	CTCCTTTCGTTGCTTATCAC	55.123	397	(AG)6-(GGAT)8	1354023	1354098
734	scaffold_1	GTGATAAGCAACGAAAGGAG	55.123	CAGACAAAAGAGATCGGAAG	55.083	367	(CAT)5-(TTC)5	1354412	1354456
735	scaffold_1	GGAAGAGATTGATTGATGGA	54.993	AGGCCCCTGTACTACCTTAC	54.961	219	(AG)10	1354819	1354838
736	scaffold_1	GTTCTCTTTGATGCAGGTTC	54.886	TCATGATCAGATAAGGCTCC	55.203	374	(CATGGT)4	1355139	1355162
737	scaffold_1	TAAACTGGGGAACATGAAAC	55.052	AGAGTACATCTGCTTCGCAT	55.131	366	(TGGC)3	1355840	1355851
738	scaffold_1	TCTCGCAACTCTCTTTTAGC	55.159	CAATCTCTGATAAAAACGCC	55.058	200	(CTG)5	1356244	1356258
739	scaffold_1	AACAAAGCATAAGACGCAAT	55.161	GGAGATCCGGGAGATACTAC	55.158	372	(TAG)4	1356465	1356476
740	scaffold_1	AAAACGTAGCAAGAAAGCAC	54.958	GCGTTGTGATACTACTCCGT	55.347	399	(CGT)4	1357044	1357055
741	scaffold_1	AGGGTTAGAGACTGTCGTGA	54.828	GCCTCATAGTAAGCGAGAAA	54.967	395	(GATT)3	1359537	1359548
742	scaffold_1	TGAATTCTTTTCGATCCCTA	54.953	ATTCGACTTGCTGTAATCGT	54.982	371	(ACG)6	1361651	1361668
743	scaffold_1	TGAATTCTTTTCGATCCCTA	54.953	ATTCGACTTGCTGTAATCGT	54.982	371	(CGC)5	1361789	1361803
744	scaffold_1	TCAAATCCATATTACGGGAC	54.94	ATGGGAGTGACAACAGTAGG	54.965	314	(ACAGGC)4	1362259	1362282
745	scaffold_1	CCTACTGTTGTCACTCCCAT	54.965	GCTCTCGTACTGAATCTGCT	54.826	292	(GCCAGA)3	1362705	1362722
746	scaffold_1	TGAGGAAGAAGAAGCTGAAG	54.95	CTTGCCTTCTTGTACAACCT	54.62	231	(GT)15	1368751	1368780
747	scaffold_1	AGACGAAACAACCAAGAGAA	54.987	AGTGGGAAGCTCACATTAAA	54.959	214	(GAA)4	1375342	1375353
748	scaffold_1	ATATGTTTTCCATCTGGACG	55.004	ATACAAAGAGACTGCCCTCA	54.937	364	(GA)8	1377389	1377404
749	scaffold_1	AAGGGGAAGAGGATGTAGAG	54.961	ATAGCCAGCTCCAAGATACA	55.075	400	(GAA)4	1378108	1378119
750	scaffold_1	ACGTGCTTGACCAATCTACT	54.877	ATTAGTGAAGGGGGAAGAAG	54.982	249	(AGAAA)3-(AAC)5	1378810	1378853
751	scaffold_1	ACGTGCTTGACCAATCTACT	54.877	TTGGATCCTCGATTTGTTAG	55.31	343	(TTC)4	1378976	1378987
752	scaffold_1	GTAGGTACGATGAGAGCTGG	54.974	GAGATATTGCTCCTTTGTGC	55.027	399	(GTAG)3	1386653	1386664
753	scaffold_1	AGCAATCACTCCAAGAGAAA	55.07	TGGAAATGACAACGAGTGTA	55.025	400	(ACGC)4	1389312	1389327
754	scaffold_1	CCTCGAACAATGGTAGATGT	55.07	ATAGTGGTGAGGGACCGTAT	55.897	369	(TCATCC)3-(TCA)4	1390944	1390979
755	scaffold_1	CGTACTCAGTAGCAGCGAG	54.85	CCAAGACCATCGAGTCTAAG	54.95	342	(AGC)4	1394062	1394073
756	scaffold_1	AGTCAGTAACCTTGGTGGTG	55.055	CAGCACATCATTGACACCT	55.292	376	(GGC)4	1394311	1394322
757	scaffold_1	CGGCGATGAGGATAATATAG	54.995	TATGGATCATGGATGCAGTT	56.334	356	(AAGGC)3	1395941	1395955
758	scaffold_1	ACTGCATCCATGATCCATAC	55.714	ATCTATTTCTCATTGCCAGG	54.389	297	(CCTGT)6-(ACAA)3	1396291	1396391
759	scaffold_1	GAGTTTACGCGAGTACGAGT	54.808	GGTATTATTAGGCGTGTCCA	55.218	220	(GTACTA)3	1397727	1397744
760	scaffold_1	ACTAGCATGGACCTGTCAAC	55.127	CGTTTCAGATCTGCACATTA	54.858	369	(TCTTT)4	1397890	1397909
761	scaffold_1	CTGTTCTGTTTGTTTGCTTG	54.557	GAGGAGGAGGAGAGTTTTGT	54.976	393	(ATGC)3	1398254	1398265
762	scaffold_1	CTGTTCTGTTTGTTTGCTTG	54.557	GAGGAGGAGGAGAGTTTTGT	54.976	393	(ACGC)3	1398266	1398277
763	scaffold_1	CTGTTCTGTTTGTTTGCTTG	54.557	GAGGAGGAGGAGAGTTTTGT	54.976	393	(TG)14	1398398	1398425
764	scaffold_1	GTGTGTGTTGATGAAGCAAG	55.083	GGTGAATGTGGCTTATGATT	54.991	221	(CTC)4	1398534	1398545
765	scaffold_1	TTACTATCCATGGAGATGCC	55.086	CAAATGACAACCCCTAGGTA	55.1	376	(TACC)3	1399706	1399717
766	scaffold_1	CTATATCTAGGGTGCATCGC	55.046	CAAAACATGGTTGTTGTACG	54.998	225	(CCCA)3-(GA)15	1400625	1400691
767	scaffold_1	GAACCAAGTGCAGGAGTAGT	54.398	TGTGCAGATTGAACAGTTTC	54.691	363	(TC)7-(ATGG)6	1401072	1401168
768	scaffold_1	GAACCTCTCTGTATGTGGGA	55.013	GGTTGTGCTTCTGTTCATTT	55.276	283	(AG)8	1401485	1401500
769	scaffold_1	AACGGAAATATCATGCTGTC	55.157	AGGCTGTTGATTGTTTGACT	54.84	298	(AAAG)12	1407348	1407395
770	scaffold_1	AAGGAGAGAGGAAGACCAAG	55.157	CAAGGTCATAGAAGGAGACG	54.95	315	(AGGA)4	1407398	1407413
771	scaffold_1	GACTTGAAAGTGCGAGAGAC	55.127	ACTGCGGCTACAGCTACTAC	55.008	231	(AAGGC)3	1409982	1409996
772	scaffold_1	TCTTATCGTAGGTGGTGCTT	54.994	ACATCTTCATCTTCTGGGTG	55.013	367	(GATCA)3	1410962	1410976
773	scaffold_1	TTTATTTTAAGCCTTGCAGC	55.156	AGCGCTAGTAAGGTAATGCT	53.836	267	(TTA)4	1412610	1412621
774	scaffold_1	GCCACTAGTTATTAAAAAGCATAA	54.305	TAATCTGCAGCAGCTATTTT	53.161	377	(ATA)4-(TA)7	1412851	1412923
775	scaffold_1	CCAGGAACATCCTCTCAATA	55.13	CGCTGGTACATACGACACTA	54.85	354	(TAGG)3	1415810	1415821
776	scaffold_1	ATGTGTTCTCTGTACCTGGG	54.965	ACTTAGCCTAGGTTTTTACTATT	50.254	366	(AT)6	1419922	1419933
777	scaffold_1	TGACTGTATCACTGACGGAA	55.003	GAGAGTCAACAAACTGAGGC	54.952	378	(CAT)4	1424078	1424089
778	scaffold_1	CTTCATAGGTAGGCTTCACG	55.171	CAACCTAAGTGGAGACGAAG	55.037	226	(AAAAGA)4	1424980	1425003
779	scaffold_1	ACTCTAATAAGGGGGAAACG	55.034	GCTCTTAAGCGTGTAGCATT	55.071	377	(TCA)4	1426315	1426326
780	scaffold_1	AACATGAGAGCCCAGAAGTA	54.937	CTTTATTGCCAAGTTCAACC	54.979	296	(GCAT)3	1428082	1428093
781	scaffold_1	GGCAAGTACTGTATCCAACC	54.648	TACAGCTCTCGGTGTCTTG	54.886	356	(CATTT)3	1431572	1431586
782	scaffold_1	GTACAGGCTCTTACTCACCG	55.06	TTTCGATTCCCTGCTAGATA	55.149	387	(GGC)5	1434123	1434137
783	scaffold_1	TATCTAGCAGGGAATCGAAA	55.149	CTAGGAGCATTACACAAGGG	55.007	354	(CCTA)7	1434514	1434541
784	scaffold_1	TGATGACAGGTTGAGTCAGA	54.939	GACCTACAACTGCAAAGAGG	55.024	223	(TTTC)3	1436387	1436398
785	scaffold_1	GCCTAATGTTTATCTGTGGC	54.919	GCCTGCTACCTACTGCTAGA	55.066	260	(GGGAGT)3	1437129	1437146
786	scaffold_1	ACAGAGCATGGAGATTGAAC	55.176	GATTCTACCCGACCATGTTA	55.004	360	(ACA)4	1441987	1441998
787	scaffold_1	CCTTGTGTTGTCCAAGGTAT	54.987	CGAATTACCAACAACCAGAT	55.088	324	(TTC)4	1442377	1442388
788	scaffold_1	CAGAGGCTGATGAGTAGGAC	54.913	TGAGAGTGTGTGTGTAAGCC	54.61	339	(TTC)7	1444735	1444755
789	scaffold_1	GGATTGATGTGATTTCTCGT	54.932	GTTCCCATTCTTCCTTTTCT	54.935	239	(TGC)4	1445127	1445138
790	scaffold_1	AGAAAAGGAAGAATGGGAAC	54.935	GACGAGAATAGAAATGACGC	55.027	349	(CTA)4	1445498	1445509
791	scaffold_1	CTCTTATATTGACGTTGGGC	54.932	TACTTGGCTTGGAGATGAGT	54.937	337	(TC)6-(TC)6	1445892	1446009
792	scaffold_1	TATACTGCTGCGTACACCAC	54.836	CTTGCTTGAGGTTGATTGTT	55.454	316	(CGG)5	1446854	1446868
794	scaffold_1	TTGTTTCTACATCAGCTCCC	55.372	GAAGGCAGACAAAGAATCAC	54.886	400	(AGGCAG)3	1453550	1453567
795	scaffold_1	CTCTCTTCTTCTCTCGGGTT	55.323	ATCAAGGAGCGTTGAGATAA	55.04	247	(CTTT)3	1454660	1454671
796	scaffold_1	CTAAGCAGTTCCCTTGCTAA	55.06	GGATGGATGGCATATAAAAA	55.038	251	(GAT)5	1457535	1457549
797	scaffold_1	CGAGAAGTGGTCAAAAGAAA	55.595	GAACAGCAAGGATCAAGTTC	54.886	392	(CCAT)3-(CGTC)4-(CT)6	1457733	1457803
798	scaffold_1	TGGTCTCTGGTCTCTGGTAG	55.277	GTACCTCGTACCTGAGCGT	55.326	395	(GCAGT)4	1462413	1462432
799	scaffold_1	GGTGGTTTGAATGCTGTTAT	55.075	TATATAAGACAAGTCGGGGG	54.317	218	(CAAGC)3	1463241	1463255
800	scaffold_1	GTCGACGATGTACTAGAGCC	54.961	ACTCGTACTGTGCCAGACTT	54.943	271	(GGTA)4	1463806	1463821
801	scaffold_1	GACACCTCTGACTTACGAGC	54.99	CATCTCGTAACATCGTAGCA	54.896	325	(ACCT)4	1465309	1465324
802	scaffold_1	CAACACTCGTATATCTCGCA	54.896	GCACCAAATAAAGGTACTGG	54.854	367	(TCCCC)3	1465851	1465865
803	scaffold_1	AATCAACTTCAAATCATCCG	55.134	CATGAAAGTCAGGGTTCACT	55.103	281	(GTA)5-(AGGT)4	1466399	1466447
804	scaffold_1	AAATCGTGAATCGTGATACC	54.991	AGATGGACGCATCATCTTT	55.565	349	(CT)11	1468463	1468484
805	scaffold_1	CGTACGTAGAACCTGTAGCC	55.113	CTACGGAGGTCAGACTCAAG	55.017	384	(GGC)4	1471967	1471978
806	scaffold_1	GCCGAATTTAGTGTACCTTG	55.014	GACTTGGTTTATGTGGTGGT	54.803	261	(TCC)4	1475140	1475151
807	scaffold_1	GTTCGATAGGGAAGATGTCA	55.118	GAAGAAGCTGAAAGGCTACA	54.994	398	(CTT)4	1486830	1486841
808	scaffold_1	CTTAGCCCACAATCCTACTG	55.007	CCTCCGGTGCTAGATACATA	55.38	365	(ACT)4	1489343	1489354
809	scaffold_1	CGACTGTCTTATTTTCAGCC	55.123	GACAAAGAGAAAGGCACAAC	54.974	260	(ACG)7	1490092	1490112
810	scaffold_1	GTTGTGCCTTTCTCTTTGTC	54.974	AATGAAGGAGGATGTGTGAG	55.013	388	(CTG)5	1490509	1490523
811	scaffold_1	CATTGCCTTGATTGGATACT	55.169	GGAGCAACAGATGAATAAGC	55.027	385	(TGCT)3	1491347	1491358
812	scaffold_1	ACGAAGAATATGCCAATGAC	55.157	GAAGAGGTTGATGGGATACA	54.946	244	(GA)13	1493219	1493244
813	scaffold_1	AGCTACGATAAAGAAGAGCG	54.336	CGACTCTTCCGTCGTTATAC	54.994	203	(AGGT)3	1494711	1494722
814	scaffold_1	CACCCTGTAGAAGCCATATC	54.742	TGATTTGTAGTGTGCTGCAT	55.227	343	(TCT)4	1496234	1496245
815	scaffold_1	CACCCTGTAGAAGCCATATC	54.742	TGATTTGTAGTGTGCTGCAT	55.227	343	(TCCGAA)3-(GAC)4	1496353	1496400
816	scaffold_1	ATGCAGCACACTACAAATCA	55.227	CAACCACAGCAGCAGATAC	55.2	274	(CGC)5	1496503	1496517
817	scaffold_1	TCTCCGAAAATAGACAGGAA	55.016	CAATTATCGCAGCTTTCTCT	54.967	338	(AAGAAA)3	1499738	1499755
818	scaffold_1	CCGACAATGACAATCTACCT	55.07	ATGAAGAACTCGAGGATGTG	55.189	200	(TCC)9	1500622	1500648
819	scaffold_1	ATCTCGGGAAAATGTCTCTC	55.786	AGATACGTTGAAAAAGCCAA	55.139	316	(GCGG)3	1507801	1507812
820	scaffold_1	TGAATCGTGTTGTTTTACCA	55.044	CATTGTAATGTGCTGTTTGG	55.081	379	(CATCAC)3	1509469	1509486
822	scaffold_1	ACAGCGCCTTTGACTACTAT	54.332	TTCTTGATGCCGTCACTAAT	55.835	352	(GCT)4	1510543	1510554
823	scaffold_1	CATAAGGTACCTAGGCGATG	54.979	TTGAATCGTAGAGAGAGGGA	54.996	279	(GCT)4	1517658	1517669
824	scaffold_1	AGATCTTGCACTACCAGCAT	54.961	GGTAACGTCGAAACAAGAAG	55.043	391	(GCTG)3	1519643	1519654
825	scaffold_1	CCAGTCCACTGTAATCCACT	54.965	ACAATTCCCACTGATACAGC	55.057	232	(GGAGCT)3	1520860	1520877
826	scaffold_1	GCTGTATCAGTGGGAATTGT	55.057	TGGACATTGGGTTTAATTTC	54.988	335	(AGC)4	1521202	1521213
827	scaffold_1	ATCTGAAATGAGATGAACGG	55.118	CAAGGAATTTGACTCTGCTC	55.07	319	(AGC)5	1522605	1522619
828	scaffold_1	GAGCAGAGTCAAATTCCTTG	55.07	AGGTGGATGATGTTGTTGAT	55.139	331	(CAGCAC)7	1522828	1522869
829	scaffold_1	ACTAAAGGTGTGCAAGTGGT	54.795	CAGCCAGTCATCCTTAATGT	55.24	228	(GAG)4	1526433	1526444
830	scaffold_1	ACGACAAAGCTTCTTCTACG	54.95	TGTTGCATACACACACACAA	55.225	307	(CT)10	1528274	1528293
831	scaffold_1	TATCGAGTTTTCGGTAATGG	55.354	TCTACTCTCACCAACCAACC	55.103	329	(CCT)5	1528671	1528685
832	scaffold_1	TATCGAGTTTTCGGTAATGG	55.354	TCTACTCTCACCAACCAACC	55.103	329	(GCT)6	1528686	1528703
833	scaffold_1	AGCTATCATTCAAGTGGGAA	54.873	GAGCACTTCTTGTTTTTGCT	54.901	399	(AGA)5	1530288	1530302
834	scaffold_1	TTGCACATAAGTTTGTCTCG	54.947	TGGTTCTGACTACCCATCTC	55.013	243	(TACAA)4-(TGGA)3	1531713	1531810
835	scaffold_1	GACTTCATGCGTCCATTATC	55.579	GTTTTGCTTTTTGCTTCTGT	54.923	236	(GCGAA)3-(TAGC)3	1534245	1534359
836	scaffold_1	GATTGTAGGCTTAATGGTCG	54.932	CAACACACTCTTGTCACCTG	54.985	254	(AGC)5	1543074	1543088
837	scaffold_1	GTTTTGGCTTCTATGAGGTG	54.959	CATCGTATGAAACACAGTCG	55.063	263	(TGT)4	1544840	1544851
838	scaffold_1	TCGTCATCTATTTGCCTTTT	55.058	AATGGGTAATGCGTAGAGAA	54.932	283	(GATTG)3	1548671	1548685
839	scaffold_1	CTGCTCTTAACAGCTTCCAT	54.865	TTTTGTTCATCCTAGCAGGT	54.959	230	(TA)6	1549919	1549930
840	scaffold_1	TAGTTCTATGGCTGGTCACA	54.23	ATGAGGTGATTTGAGGTGAG	55.013	339	(CAACAG)3	1550882	1550899
841	scaffold_1	AGAATCTGGGGACATAGGAT	54.993	TGTTCTACCTCTGAGGCTGT	55.003	391	(CCTA)3	1551983	1551994
842	scaffold_1	TCTCTTTTCTTTTGCCTCTG	54.971	TGTGTGGTGTTGATATGAGG	55.147	319	(TC)41	1552619	1552700
843	scaffold_1	GAGCTCGTGCCTCTACTTTA	55.03	GTCTTTGGTGAAGACGTAGC	55.011	400	(TC)9	1555002	1555019
844	scaffold_1	CACTTTCTCCCTCTCTCTCC	55.58	AGCTCCATCTCATCATCATC	54.996	377	(CT)14	1555450	1555477
845	scaffold_1	ATGATGAGATGGAGCTTGAC	55.087	CTGGAGGAAGAGAGTGTCAG	54.957	204	(AGG)4	1555876	1555887
846	scaffold_1	GACATCTATGGAAGCAAAGG	54.873	CTTTGGATACGAGTTCAAGC	55.123	393	(TTCTCC)3	1556770	1556787
847	scaffold_1	CACGAAGACATTTACGATCA	54.683	CTTCTTCGTCCACTTGTCTC	54.965	368	(GGAC)3	1559697	1559708
848	scaffold_1	ACAACATCGACATTCTCTCC	55	CTTCCAAAGAGATTTTGGTG	54.936	255	(TAC)4	1562523	1562534
849	scaffold_1	CGTCTGTGGTTCTATCCAAT	55.07	CTTTATTGTTCCTCGGTCTG	54.971	227	(CCTCT)3	1564844	1564858
850	scaffold_1	CGTCTGTGGTTCTATCCAAT	55.07	CTTTATTGTTCCTCGGTCTG	54.971	227	(AAG)4	1564996	1565007
851	scaffold_1	CCTACTTGTCAATGGAGCTG	55.931	CAAAGTGAGCTGGTAGGTTC	55.024	235	(CCTTG)5	1568995	1569019
852	scaffold_1	GAGAGATAGGGAGAGAGGGA	54.986	CTCTGATACCTAGTGGTGGG	54.645	379	(AG)7	1573092	1573105
853	scaffold_1	CTGAAATCCTTTCCATCTTG	54.85	GCTATGTCAAGACCCAGTTC	54.751	369	(GTA)4	1581600	1581611
854	scaffold_1	TGTACGAAAAGACTCACCCT	54.854	CGAACAGCTTAGTGATCCTC	55.107	234	(GTC)4	1585429	1585440
855	scaffold_1	GTCATTATGATGGAATGGCT	54.905	CAGCATATCGGATTGGTATT	55.137	346	(GTAG)4	1586522	1586537
856	scaffold_1	AACTGTTGAGCATGAGGTG	54.498	CACAGCTTCGCCATATAAC	54.367	396	(GCT)4	1589038	1589049
857	scaffold_1	GATAAGCAGATTGCACCTTC	55.027	GAAGAAGATCTCACAAACGG	54.899	379	(CCT)4	1590703	1590714
858	scaffold_1	GATTCACTGAGGAGTTTTGC	54.886	GCAGCGTTAGAATTGATGTT	55.565	206	(CTTCT)5	1598331	1598355
859	scaffold_1	TCATGGTTATGCATTTTGAA	55.06	CGTCGCAACTATTAACACAA	55.005	368	(AAAG)3	1601996	1602007
860	scaffold_1	GCTAAAGCAGGTTGAAAGAA	55.014	TCTTCATCACCAACATTTCA	54.894	348	(GTG)5	1602913	1602927
861	scaffold_1	GCTAAAGCAGGTTGAAAGAA	55.014	TCTTCATCACCAACATTTCA	54.894	348	(CTG)6	1602928	1602945
862	scaffold_1	TGAAATGTTGGTGATGAAGA	54.894	ATCACATATAACAGTCCGGC	55.027	292	(GGA)4	1603199	1603210
863	scaffold_1	GCCGGACTGTTATATGTGAT	55.027	CAAGACTCCATCTTCAGAGC	55.052	276	(GAG)4-(AG)6	1603382	1603428
864	scaffold_1	TCTTGCTCTTTCTCCTTTTG	54.971	ATACCTTTGCAGAATGGATG	55.169	342	(CGT)4	1604818	1604829
865	scaffold_1	CTGGTAAGGAGTCGACTGAG	55.017	CCTGGACTCAAACTCTCTGA	55.417	398	(GGC)6	1605363	1605380
866	scaffold_1	CAATCACACCTACCACATCA	55.147	GGCCGAGAGATACTTCTTCT	55.275	301	(TG)9	1609164	1609181
867	scaffold_1	AAGGGTCCAAGGAGTCTAAG	55.045	GTACTAACCGCAGTCCACTC	54.877	247	(CCT)5	1610156	1610170
868	scaffold_1	GACAAATCCAGAAGCGTTAG	55.123	ATGAAGATGATGTCGCAGAT	55.577	393	(CGC)4	1611855	1611866
869	scaffold_1	ATCATCTGCGACATCATCTT	55.577	CTGACGATAGGGTCAATGAT	54.983	384	(ACC)4	1611991	1612002
870	scaffold_1	TCGTCTAAGTGAGGAAGAGG	54.645	CTCATGCATCTTGTGCTCTA	55.011	260	(AGA)4	1612576	1612587
871	scaffold_1	TCGTCTAAGTGAGGAAGAGG	54.645	CTCATGCATCTTGTGCTCTA	55.011	260	(GAA)6	1612589	1612606
872	scaffold_1	ATATCGGTTCGTCTCTCCTT	55.402	ATATCAACCCTGTTCATTCG	55.004	312	(TC)6	1615688	1615699
873	scaffold_1	GGTCTGGTGGTCTAGTGGTA	54.965	TCGATACCCTTGCTGTAAAT	54.932	322	(TGTC)3	1616920	1616931
874	scaffold_1	GGTATCGATAATTCCAACCA	54.94	TCTTAACAACAACCCCTGTC	55.12	330	(CTGC)4	1617094	1617109
875	scaffold_1	GATTCACGAGTCTGAGAAGG	54.875	CTGAAAGTCGCTCCTCTCTA	54.987	202	(GA)9	1622153	1622170
876	scaffold_1	CTTGGATTTGCTTTTTCTGT	54.692	AAGACTCGGAATAAGGAAGC	55.285	216	(CT)6	1622929	1622940
877	scaffold_1	AGAGTTTCAAAACGAAACCA	55.007	GACCAACTCACTAGTCCTGC	54.814	356	(AGA)4	1631093	1631104
878	scaffold_1	CCACTACCACCTAAACTTCG	54.927	GGCACCTGTATCCATACCTA	55.04	396	(GCACA)3	1631922	1631936
879	scaffold_1	ACATCTCCGTTTTTCATTTG	55.217	GCCTCGACGAACAATTATAG	55.092	350	(CGA)5	1634066	1634080
880	scaffold_1	ACAGGTGCTTTTTCTAGCTG	54.95	TCTGCTCCGTTTTAGACTGT	55.192	347	(CGCA)3	1635697	1635708
881	scaffold_1	CTCACAAGGGAATCAAAAAG	54.936	AGCTGTCGATGAAGTCATTT	54.923	256	(TACC)5	1636943	1636962
882	scaffold_1	TTTAAATTAGGAGCAGCCAC	54.83	GAGACAAACTAAAACGCCAC	55.03	359	(AC)13	1639692	1639717
883	scaffold_1	TGTTGATCGTTATTCTCCCT	54.705	ATAGTCCTGAGGTGCTCAAA	54.937	267	(GGTA)3	1640638	1640649
884	scaffold_1	ATGTGGTGGATTCAAGAAAG	55.033	ACCTAAAGTAAGCGCTGTTG	55.005	368	(CTA)4	1642040	1642051
885	scaffold_1	GAATTGAGAGGCTTCAGATG	54.983	TCACTATTGACCTGCTCCTT	54.937	297	(GTT)5	1642477	1642491
886	scaffold_1	GAGTTCTTGGTGCTGTTCTC	54.952	TTTAGGAGTTGAGGAGTTGC	54.662	306	(GTC)4	1643257	1643268
887	scaffold_1	TCGAGCTACTAGAACTTGGC	55.03	AAGGAGATGAAGGAGAGAGG	55.072	350	(AGCTCC)3	1651031	1651048
888	scaffold_1	CTCTGACCTGTCGTCGTAAT	55.313	TCCTCCTCCTATTGAGACTG	54.378	385	(ACA)4	1655134	1655145
889	scaffold_1	CGAACTCTGTTTGTCTTTCC	54.987	CTGAGACAGGTCCACGTTAT	55.14	374	(GTT)5-(GAGC)5	1659205	1659317
890	scaffold_1	AGAAGTCGCCATTATCAAGA	55.04	AGGACATGATGAAGGAGATG	54.922	341	(AAG)4	1659639	1659650
891	scaffold_1	AGAAGTCGCCATTATCAAGA	55.04	AGGACATGATGAAGGAGATG	54.922	341	(TCA)9-(CTT)5-(CCG)6	1659755	1659854
892	scaffold_1	GAAGTAGACGGGGTACAGG	54.618	TTGTTCCTGTTAATTCCACC	55.052	365	(CTG)7	1660565	1660585
893	scaffold_1	GGTGGAATTAACAGGAACAA	55.052	TGAGACGGTATAACCCAATC	55.004	351	(GA)7	1660812	1660825
894	scaffold_1	GGTGGAATTAACAGGAACAA	55.052	TGAGACGGTATAACCCAATC	55.004	351	(CTAC)3	1661016	1661027
895	scaffold_1	AGTTCCCACACACAAACTTC	55.003	CATATATCAAACAGGGCCTC	54.684	334	(TCT)4	1662493	1662504
896	scaffold_1	GATAAAACTCAACGACCTGC	54.946	CAAAAACACAAACAAGCTCA	54.998	381	(TC)8	1663407	1663422
897	scaffold_1	TTGGAAGAGAGCAAAAGAAG	54.971	ATTAAACCCAGCGTTACTCA	55.014	294	(AATGC)5-(CTT)4	1663708	1663841
898	scaffold_1	ATCTTCTGCAGGAAGCTCA	56.149	GTTCATATCCGCAAATCAGT	55.157	309	(GGA)7	1667645	1667665
899	scaffold_1	ACTGATTTGCGGATATGAAC	55.157	GATTACGAGCTGAACGAGAC	55.094	328	(TC)10	1668073	1668092
900	scaffold_1	TAATGAGGGAGACGAGAGTG	55.376	CTGTTGTCCGTCTTTCTAGG	55.037	249	(GGA)4	1670792	1670803
901	scaffold_1	GACGAGAGTGAGGATATGGA	55.1	CTGTTGTCCGTCTTTCTAGG	55.037	239	(AAG)4	1670806	1670817
902	scaffold_1	GTCAGGTCAAGTTTGAGGAG	54.789	CCTCTCTTATCCCCATCTTT	54.9	289	(AG)6	1671229	1671240
903	scaffold_1	AGAGAAAGGTAGGGAAGTGG	55.045	TCGTTGATCCTCCTCTACTG	55.376	354	(CAAG)4	1671430	1671445
905	scaffold_1	ACTCGAGTTTTTGCTCACAT	55.011	CCAGCAGAGAGACAGAAGAG	55.315	294	(TC)10	1672805	1672824
906	scaffold_1	GTTAGTTGCTCTGCACCTTT	54.772	TGTGTGTCTTTGTGCTTGAT	55.083	235	(ACCT)3	1673203	1673214
907	scaffold_1	TCCCATCTTTAGTCTCTCCA	54.824	GTAAGACAACGACAAGAGGC	55.011	345	(CT)7	1673524	1673537
908	scaffold_1	CGTCAGCAATTCCTCTACTC	55.107	TGTTAGTCGACGGGAAATAC	55.252	227	(CCTCC)3	1674281	1674295
909	scaffold_1	ATGACCCTCTTTTTCTTTCC	54.935	TTGTATCCGTATCGTGTCAA	54.994	264	(AGG)4	1675154	1675165
910	scaffold_1	GACTCAACAAGCACAAACAA	54.784	AGTAGCCCGAGCTTACCTAT	54.968	381	(AC)9	1675966	1675983
911	scaffold_1	ACACACACACACAAAGCAGT	54.905	AGTAGCCCGAGCTTACCTAT	54.968	290	(AGGTA)3	1676174	1676188
912	scaffold_1	CATCCCGAGATCTAGATGAG	54.772	AGTTGAGAGAATTGCGTGTT	55.011	384	(GTA)4	1676311	1676322
913	scaffold_1	GGATCATTGCTCTTGATGAT	55.017	GTGTGTTGTGTCTCGTTGAG	54.97	396	(TAGG)3	1677070	1677081
914	scaffold_1	ACGAGAGGTACAAGGCATAA	54.994	GACAAGAAGTCGCAGAACTC	55.127	290	(CTG)5	1681733	1681747
915	scaffold_1	TTCTTGAGGATGATGCTTCT	54.983	CAGCTCTTCCTTCTTGAAAA	54.971	233	(AAC)6	1683660	1683677
916	scaffold_1	TATCCGATCCATTCATAAGG	55.032	ATGGATCTTGTCAACAGCTT	54.751	352	(GCA)7	1684403	1684423
917	scaffold_1	AGAAGTGTAGACAAGCAGCC	54.744	TCTTCTTTTCTTTAACCCCC	55.121	385	(CT)9	1686624	1686641
918	scaffold_1	AAAAAGAACAAGGATCATGC	54.427	TGATCTCTTAGCGGTGCTAT	55.24	387	(CTGTAC)5	1687486	1687515
919	scaffold_1	TAATTCGGTTCGTGACTTTT	54.979	CGCTCTTTTGTTTCTTGTTT	54.936	223	(TAG)4	1688365	1688376
920	scaffold_1	TAATTCGGTTCGTGACTTTT	54.979	CGCTCTTTTGTTTCTTGTTT	54.936	223	(TAC)4	1688377	1688388
921	scaffold_1	AAACAAGAAACAAAAGAGCG	54.936	GCAAGACCAGAGAGTGAGAG	55.123	244	(AC)6-(TACA)4	1688528	1688581
922	scaffold_1	GCCTTTTTGTATTGAAGTCG	55.139	ACGGACAAGAACAAGAAGAA	54.987	376	(TCA)4	1689178	1689189
923	scaffold_1	GTCTTCCCATTTCTTTCCTT	54.935	TTAGCGAGGACGTTTTTAAT	54.46	356	(TCT)5	1689190	1689204
924	scaffold_1	GCGCTGCTACAGTAGGTAGT	55.008	AGAATAGAAGAGAAGGCGGT	54.879	239	(TACC)3	1693417	1693428
925	scaffold_1	GACTACGAAAGCGACACCT	55.461	AGCCGTAGAAGCAGATACC	54.622	354	(TGC)4	1693954	1693965
926	scaffold_1	AAGAAGCAAAACAGAAGCAG	55.078	TTGCAGGTACTTTCAGGTTT	55.043	231	(GATG)3	1698937	1698948
927	scaffold_1	AGTGCTTCACCTCCTCACTA	55.003	GTGACATAGCAGGAGCTTTC	55.094	312	(CTTT)4	1700196	1700211
928	scaffold_1	GAGACCCTAACCCAAGATTC	55.205	CTTCGAGTGAGGCTGTAGTC	55.178	275	(CCG)4	1702563	1702574
929	scaffold_1	CAATGTGATTTGTGCTCATC	54.919	AAGCTGGATTGAAGATGAAA	55.004	293	(TACC)3	1705006	1705017
930	scaffold_1	TCTTGAGAGAGTTGATCCGT	54.875	TTCAGGTGTGTTTCTGTCAA	55.057	215	(AGAAA)3	1710264	1710278
931	scaffold_1	ATTGGATGGCAAATATTGAG	55.102	AGATTGCTAACCAGACTCCA	54.937	381	(TA)11	1711069	1711090
932	scaffold_1	CTAAAGACGGCCAATTACAC	55.014	GTCACTTACAGGTAGGCAGG	54.891	205	(CTAC)3	1716935	1716946
933	scaffold_1	TTCAAGTCCTTTCTGGAAGA	55.046	GTAGATGTTGGTGAGGATGG	55.327	363	(CCTC)3	1717179	1717190
934	scaffold_1	TTTGATCGAAAATCCAATCT	54.776	AGGTTGAGTCGTTTGATGAG	55.276	373	(AAC)5	1717334	1717348
935	scaffold_1	TTGAAGTCTGGGAAGGTAAA	54.936	GAGCTGTCTCCAAAAAGATG	55.07	399	(GGGAC)3	1718787	1718801
936	scaffold_1	CTCAATAGCCCTTGTTCTCA	55.55	GGTATCCATAACAGTCGGAA	55.004	237	(CCAA)3	1721150	1721161
937	scaffold_1	AGAAGCTTGGTTGATGAAGA	55.07	ATGGCACTATCTTGCTTGTT	54.982	382	(AG)12	1723996	1724019
938	scaffold_1	CATTTGGAATCTTGAAAAGC	55.023	GGACGTGTCAGGTACTCACT	55.021	395	(AGACAG)3	1725204	1725221
939	scaffold_1	CCAACTTTACTTCATCTCGG	54.971	GAGGGGAGACTTTTTGTTCT	54.997	305	(AACC)3	1727868	1727879
940	scaffold_1	ATTCAATCGATGCTGCTACT	55.063	TTCTGCATTCTTCTTCTGGT	55.07	391	(AGCAA)5	1734421	1734445
941	scaffold_1	ACCAGAAGAAGAATGCAGAA	55.07	CTGATCCCACACAAAATACC	55.336	377	(ACAA)3	1734689	1734700
942	scaffold_1	TGTTCAGGGAAAAGAAGAAA	55.065	AGCATCAAACGAGACAAACT	55.011	292	(GA)9	1742902	1742919
943	scaffold_1	CCATGTCGGAAAATAAGGTA	55.195	TCTGTTGCATCAACTGACAC	55.546	384	(TACA)3	1748218	1748229
944	scaffold_1	AACCCATCACAAGAGTTGAG	55.103	CTACCCTCCAGACACACACT	55.035	302	(GCAT)3	1750885	1750896
945	scaffold_1	GTGATGGGCGTAGTAATGAT	55.027	TCTTGTCTTGTTTCGTGTTG	54.799	250	(CTCTC)3	1751634	1751648
946	scaffold_1	CAGCAGAGACGAATTTCACT	55.62	AAGTCAGTCAAGCCATGTTT	54.84	317	(AGC)5	1752116	1752130
947	scaffold_1	GAGAAAGACATGCAGACAGG	55.896	CAGCACAGAACAGAACAGAA	54.954	276	(CTTG)4	1752287	1752302
948	scaffold_1	ATGACTGACTTCCATGGTTC	54.821	GTCGGTATTAGCCAGAACAG	54.994	249	(TTCTG)3	1752472	1752486
949	scaffold_1	CTATTAATACGACCGCATCC	54.906	CCAGCAATCACTTTTCTCTC	55.07	332	(ATGT)3	1762638	1762649
950	scaffold_1	CAACAGATACCGAGTGTCCT	55.14	GCTTCAAGTCATTTAGCGTC	55.275	399	(CTGTG)5	1763116	1763140
951	scaffold_1	GGCAGCTTTCACTAGGTAGA	54.865	GCGGTGGAATAAACAGAATA	55.343	371	(ACCAA)3	1763760	1763774
952	scaffold_1	ATGCATCTGATTACGTCCTT	54.728	TATCCCTTGTTGGTCTTGTC	55.033	332	(GCA)4	1765222	1765233
953	scaffold_1	CTTCATCATCTCCTCCTTGA	55.252	ATTATGATTTGACAAACCGC	55.172	319	(GAGAA)3	1772012	1772026
954	scaffold_1	GAGAGATGTTGTAGGTGGGA	55.013	GTGGTATCACTACCCATCGT	54.751	380	(TACCT)3	1772443	1772457
955	scaffold_1	CCAAAGCATAAAACACACAA	54.802	TTCATGGCTACTGAAGACCT	54.937	384	(GCTT)3	1778442	1778453
956	scaffold_1	GGCTGGAGAGGAGTAGGTAT	54.984	GACGACAAAGTAGTGGCTTC	55.011	377	(GGT)5	1787258	1787272
957	scaffold_1	ACCTACACTGAGTGACCCTG	55.035	TCAACCTTGTCGTCTCTTCT	54.965	210	(GTAG)3	1787673	1787684
958	scaffold_1	AGTACTACTGGTGCAGGCAT	54.915	GTTCTTCTCTCATTCGTTGC	55.057	229	(AG)7	1788102	1788115
959	scaffold_1	GCAACGAATGAGAGAAGAAC	55.057	TCACCATCAAACTCAATCAA	54.894	390	(GGTA)4	1788314	1788329
960	scaffold_1	AAGTTCTCTACCACCTCCGT	55.393	AAAGACCATGGTGTACTGGT	54.359	369	(CCA)4	1789903	1789914
961	scaffold_1	GGGGTCTATAGAGGGAAAAA	54.921	AACTGAGCAAAACGTCATCT	55.011	325	(TA)6	1790906	1790917
962	scaffold_1	ATGTTTAGCCAGGAACAGAA	54.959	GAAAAAGTCTGTGCCAACTC	54.974	298	(CGAGG)6	1791776	1791805
963	scaffold_1	GAGTTGGCACAGACTTTTTC	54.974	TTCCCACGAACAATAATACC	55.023	326	(TGG)6	1791974	1791991
964	scaffold_1	ACTGAGTCTGCTAAACCGAA	55.192	ATCGACAACATCTCCAAGAC	55	349	(AGGG)3	1793516	1793527
965	scaffold_1	AGGAAGAGGGAAAGAAAGG	55.078	TCCATATCCATCTTCGTCTC	55.03	244	(TTTG)4	1795979	1795994
966	scaffold_1	GACTTTTCGTCTTCTGCATT	54.648	AATTCGTCATCAACAGGTTC	55.02	295	(AGG)5	1800360	1800374
967	scaffold_1	TTGGTAGTAGATGGCGAGAT	54.909	AGACTGACGCTGCTAGTTTC	54.915	348	(TGC)5	1801982	1801996
968	scaffold_1	GTAGGGTAATCGAAATGGTG	54.606	AATCACGAATGAGTTGAACC	55.02	214	(GACA)3	1807231	1807242
969	scaffold_1	AACTTCTAAGTACGGGCTCC	55.241	TGTACTGTTAGGGGTTGTCC	54.987	257	(GTAG)3	1807932	1807943
970	scaffold_1	AGCACACCTCAATTAGCACT	55.047	AGACTCGGTAGTATGGCGTA	55.03	321	(ACCT)5	1812819	1812838
971	scaffold_1	TACGCCATACTACCGAGTCT	55.03	GTCTTGAGGTTAGCATGAGC	55.094	308	(GTGCTG)5	1813274	1813303
972	scaffold_1	GCTTCGTCCTCTTTTTCTTT	55.485	CATGTTGTTACTGGCTTTGA	54.774	395	(TTC)4	1813974	1813985
973	scaffold_1	TCCCTTTACTCTCGCTAATG	54.818	GTAGTCACCAAGAGGGTGTG	55.492	361	(CCA)4	1816372	1816383
974	scaffold_1	GTTTTCGTTTGGAAAGACTG	55.007	ACAATTGGTGGGTGATATGT	55.02	383	(GAT)5	1817657	1817671
975	scaffold_1	AAAGACACAAGGCTGAGGTA	55.024	GGTCTTTGTCCTTTGCATTA	55.38	356	(CAGAA)3	1819056	1819070
976	scaffold_1	GTGGATGATGAGCTATGGTT	54.97	CGAGCTATAATAAACCCGTG	55.153	351	(ACGATG)3	1821119	1821136
977	scaffold_1	CTCAAGGAGAAGCTCAAGAA	54.95	CCTTGTCTTTTTCCTGTACC	53.94	367	(GACAAG)4	1828914	1828937
978	scaffold_1	AAGAGATACAGGGAGCAACA	54.937	CTTCATCCTCATCGACTCTG	55.824	261	(AGC)4-(GAGAGG)3	1830277	1830350
979	scaffold_1	CTCCAAAACTACCAACTTGC	55.043	AGGACATGTTCGAAGCTCTA	55.107	373	(TTG)4	1833026	1833037
980	scaffold_1	GGACTCCCGCTTATATACCT	54.977	CTCATCACATCTGCATAACG	55.15	261	(TCGT)3	1834377	1834388
981	scaffold_1	AACAAGTTGAAGGAAGCTCA	55.156	CAAGAAAAAGAAGAGACGGA	54.806	380	(ATGCGG)3	1835617	1835634
982	scaffold_1	GATAACGAAATGGGTGAAGA	55.134	TAGCAGATTACCAGCCACTT	55.159	386	(CTG)5	1836103	1836117
983	scaffold_1	CTCACTCTGCTTGACTCACA	54.929	TCATTGTGTTGATGTTTGCT	55.011	222	(TGG)7	1837576	1837596
984	scaffold_1	TTGAATCTCAATCCCAATTC	55.013	GGTTGATAAGAGCACCGTAG	54.994	317	(TCA)4	1842607	1842618
985	scaffold_1	GCTCTGGTAGATGGGTCC	55.369	TCATAAAGCTTTCACCACC	53.661	400	(CGC)5	1844227	1844241
986	scaffold_1	ACGTTACCTTGATGCTTTGT	54.901	GACTTTGACAACTCCTCTGC	54.952	228	(AAGAGA)3-(AGC)4	1844681	1844781
987	scaffold_1	ATCAGCAATTCCGTTTTAGA	55.058	TGGGATGTCAGTGATACAAA	54.752	335	(CATA)3	1847350	1847361
988	scaffold_1	TTGACGAGCCTACCAACTAC	55.489	TGTTAGACGGAAACTGGACT	54.854	338	(TCA)4	1851378	1851389
989	scaffold_1	CAAGGACTTGACTGAGGAAG	54.979	GGGGTATGTTGAATCGTTTA	55.023	347	(AAG)4	1851602	1851613
990	scaffold_1	ACGCATTGTGATTTCTTTTT	54.967	TGGAATGGGAGATTCTACAC	54.946	352	(GTG)8	1853016	1853039
991	scaffold_1	GAAGGTGAAGAAGAAAAGCA	54.792	TTGAGATTACGGCTCTCAAT	55.04	339	(GAAGC)3	1854659	1854673
992	scaffold_1	CAAAAGGACCTCTTCAAGG	54.901	ACTTCGTTTTCGTCATCATC	55.191	329	(ACC)7	1861876	1861896
993	scaffold_1	CAAAAGGACCTCTTCAAGG	54.901	GGCTTCTTCACCTTCTTCTAC	54.937	348	(TGA)5	1861899	1861913
994	scaffold_1	GGATGCTTGTTGAGTCTTCT	54.44	GATGAAGGTTTCAAAGATCG	54.836	282	(CGT)4	1864489	1864500
995	scaffold_1	CTAATTGAGGAACCTTGCTG	55.135	ACATACGTCCATGACTCCAT	55.176	376	(GGGA)3-(AGAGAA)3	1868442	1868485
996	scaffold_1	CCCTCATAGGTATGGAGTCA	54.996	TGTAACAGCAGGGTCTTTTT	55.043	344	(AGGT)4-(GTAG)3	1868774	1868836
997	scaffold_1	GGATTACAACGAGAGACAGG	54.765	GGGAATAAAAGGGAGAGAGA	55.025	230	(CTT)4	1876843	1876854
998	scaffold_1	CTATAGCAGCATGTAGCCCT	54.876	GATACCACAAAAGGCAATGT	55.075	249	(TAG)4	1879527	1879538
999	scaffold_1	ACATTGCCTTTTGTGGTATC	55.075	AGAGATGGGCTGCAATACTA	55.075	278	(ACAA)3	1879807	1879818
1000	scaffold_1	TCGGATGAAGATTCTAGAGG	54.498	CAACAAGCACAGAGCATTTA	55.118	282	(TGA)6	1880303	1880320
1001	scaffold_1	GATCCAAAGACAAAAACAGG	54.756	GATTATACGGTAAGCTGCGT	54.728	361	(CAGC)3	1880865	1880876
1002	scaffold_1	ACGCAGCTTACCGTATAATC	54.728	GAGAATACAGCGTGAGGAAC	54.923	365	(TATG)3	1881027	1881038
1003	scaffold_1	GTTCCTCACGCTGTATTCTC	54.923	AGCTAAGGTAACGCCTTTCT	55.166	373	(AGTC)3	1881623	1881634
1004	scaffold_1	TCAGAAAGGCGTTACCTTAG	54.901	GAGGACAGAGACACTCGAAG	54.942	331	(TACC)3	1881887	1881898
1005	scaffold_1	CTAGTGCTAGTCGTTGCCTT	54.985	TCCTTCAAAGTCTTCTCTGG	54.607	283	(GCA)4	1891229	1891240
1006	scaffold_1	CATAGCAAGCATCTCATTCA	54.943	GTGTAGATGTCCTCGGTGTC	55.393	225	(CA)6	1897046	1897057
1007	scaffold_1	CTAATCTAGCCTCAGCAGGA	54.959	AGTGTCGATTAGAATCGTGG	55.24	375	(CA)9	1898542	1898559
1008	scaffold_1	CTAATCTAGCCTCAGCAGGA	54.959	AGTGTCGATTAGAATCGTGG	55.24	375	(ACATC)4	1898561	1898580
1009	scaffold_1	ATCAGAGATTCACCATGTCC	54.728	ACTTCCCTTTACTACCTCGG	55.096	362	(TAG)5	1899804	1899818
1010	scaffold_1	CATCGCCATGTAATATGTTG	54.965	TGGAAGAATGAGAGGAGAGA	54.936	353	(GCC)4-(GATG)4	1900532	1900579
1011	scaffold_1	GCAACACCTCATCAATCTCT	55.176	GTATTGTTGCTGGTATTGGG	55.542	386	(CAG)5-(CT)7-(ACAA)3-(CAA)4	1900863	1901052
1012	scaffold_1	TCATTGAGAACGCATACAAG	54.858	ACGTATTGGTTTGAACAAGG	55.171	336	(AT)7	1901618	1901631
1013	scaffold_1	GCTTTGCTATTGCTTTGATT	54.974	ATCCTTCTATTCTGCTTCCC	55.047	276	(TAG)4	1905721	1905732
1014	scaffold_1	TCGTAAGAAACGAAACCAGT	55.043	GAGTATTCCGGTCATACCAA	55.004	314	(GCTC)3	1906962	1906973
1015	scaffold_1	AAGAAACGAAACCAGTTCAA	55.007	AAAAGAGTTGGGGTAAGGAG	55.062	370	(TCCC)3	1907278	1907289
1016	scaffold_1	AGAGAGGTAAGAGAGGGGAA	54.667	AGACCATCGACTCTGTCATC	54.978	258	(GCGAT)4	1911219	1911238
1017	scaffold_1	AGGTTGCTATGTGTGCTTTT	55.066	CCTTTGGTTTTTGTTATCCA	55.241	377	(CAGT)5	1913842	1913861
1018	scaffold_1	TGGATAACAAAAACCAAAGG	55.241	TCAACACACTTGGAAGACAA	55.057	293	(AG)6	1914018	1914029
1019	scaffold_1	CTCGGGACTCGATACTTCTA	54.625	TTGACAGACAATCAAATCCA	54.894	326	(TAC)7-(GTCG)3	1914660	1914774
1020	scaffold_1	TTCATCTGGGATTAGCAGTT	54.873	GGAACAAAAGACAACTCTCG	54.987	234	(TC)10	1915548	1915567
1021	scaffold_1	GTCTTCTTGGAGGAAGGAGT	54.976	CTATTTGGCTCCATGTCATC	55.59	252	(TGCTGT)4	1917650	1917673
1022	scaffold_1	TGATTAGCAGATCCAAAACC	55.299	GTCGTATGCGATGATCAGTA	54.614	294	(AGG)4-(CTG)5	1917919	1918011
1023	scaffold_1	TGTAGCTTGTTGACCCTCTT	55.024	AGTCTACCCCGAGTCTGAAT	55.311	366	(TCG)4	1918946	1918957
1024	scaffold_1	TGTTCAAGTTGAGAATGCAC	54.691	AATTGATCAACAAGGACGAC	55.02	374	(CCAA)3	1919641	1919652
1025	scaffold_1	CGTGTCCAGTAGACCCTTT	55.128	GTACATGAGGTGCTTGAGGT	55.127	388	(CAG)7	1921155	1921175
1026	scaffold_1	GTTTCCATGCTTCATCTCAT	55.105	TTCTGGAACACGTAGAGGAC	55.276	297	(CTCGT)3	1921685	1921699
1027	scaffold_1	ATACCTCCCTTCACCTCAAT	55.077	ATCTTCGTCCGTCACATCTA	55.672	395	(CCT)8	1925550	1925573
1028	scaffold_1	GGAGATTGTGTGTCCTGTCT	54.888	AAACCTGTACCTGTTTGGTG	55.073	358	(CCAAGC)3	1926710	1926727
1029	scaffold_1	ATTCAGATTAGCAGCTCTCG	54.946	GATAAGGTAAGGTGGAGGCT	55.004	250	(CA)6	1927162	1927173
1030	scaffold_1	CTCCATCTCTCTTCGTGTCT	54.416	GAAGTCGACTACGGTCTTTG	55.024	229	(TCG)4	1928154	1928165
1031	scaffold_1	TTGATCTTTGCCCTTTTCT	54.992	GGCACGTCATCTTCTTCTAC	54.923	326	(GCA)5-(CTT)4-(CGGTGC)3	1929640	1929775
1032	scaffold_1	GCACAACGTTCAACTACAGA	54.824	AGAGGTCGAGACAGATGTTG	55.264	341	(CA)6	1933187	1933198
1033	scaffold_1	GCTTTGAAGAAGCATCTAGC	54.664	CTTCTCATCGTTATCCTCCA	55.3	300	(GAT)5	1933636	1933650
1034	scaffold_1	GCTTTGAAGAAGCATCTAGC	54.664	CTTCTCATCGTTATCCTCCA	55.3	300	(GAC)4	1933651	1933662
1035	scaffold_1	ATACATACGTGCCTAATGGC	55.24	GAGATTGGATTCATCTTTGG	54.578	387	(GTTGCT)4	1934383	1934406
1036	scaffold_1	GATGGACTGAAACCTGAAAG	54.727	ACGCAGTTTTACTGGTATGC	55.517	329	(CA)13	1935532	1935557
1037	scaffold_1	CCATCAATATCCCAGAAAGA	55.062	TTATTATATTTGGCGGAGGA	54.98	215	(TACCT)4	1939003	1939022
1038	scaffold_1	ACTCTTCTTGCTTGAACTGC	54.877	TTCAACATGCTACGTACTGC	54.971	240	(TTTC)3	1943118	1943129
1039	scaffold_1	CGACGATACTTGATCTCCAC	55.672	AAGACGACCAGTTCAGGAT	54.528	274	(GCC)4	1944107	1944118
1040	scaffold_1	CTATAGGACGCAAAGCTGTC	55.321	GCACCTTTTTCAAGAACATC	54.909	391	(TGC)8	1945618	1945641
1041	scaffold_1	ATGTTGTTGACCTCCATCTC	54.821	CCTTTTCTTCCTCTTCTTCC	54.822	322	(GTCA)3	1946298	1946309
1042	scaffold_1	GTGTGTCTCTTTTTGGTCGT	55.178	GGTCTTGGTACTGGTTCTGA	55.103	390	(GTAT)5	1946960	1946979
1043	scaffold_1	TTCCTTTGGGGTAATATGTG	55.035	GATGATGAGGGTTGAAAGAA	55.081	203	(AG)7	1950150	1950163
1044	scaffold_1	TCACATCAAGAAAACAACCA	54.986	TTTACTGGTGAGGCTTGAGT	55.024	237	(TAC)5	1958268	1958282
1045	scaffold_1	TCACATCAAGAAAACAACCA	54.986	AAAGCCACACCTAATGCTAA	55.173	390	(CTTTC)3	1958474	1958488
1046	scaffold_1	TTAGCATTAGGTGTGGCTTT	55.173	TATTCTTCATCCAAAGTCGG	55.31	392	(GACA)8	1958777	1958808
1047	scaffold_1	AAGACTGGCTCAAACTCAAA	55.156	GACGTTTTTACGCTGCTACT	54.993	328	(CAG)5	1962546	1962560
1048	scaffold_1	GCCCAAGAACACAACTTATT	54.386	TCATCAAGCCATCTTTTTCT	55.004	220	(AGG)4-(TAC)4	1968856	1968922
1049	scaffold_1	GAAAAAGATGGCTTGATGAG	55.004	TTCCATAGTCCTTCCATGAC	54.946	311	(GTG)4	1969194	1969205
1050	scaffold_1	GGCATTAAAGCTCATCAGAC	55.027	TATTCACAGAGGCCAACTCT	54.937	357	(TCA)6	1969843	1969860
1051	scaffold_1	GCTACTACCTATGGTGCAGG	55.03	TGTGCTGTAGAACAGAAACG	55.015	344	(CCTTC)3	1971162	1971176
1052	scaffold_1	TCAAAGTTGTTGATTGTCCA	54.986	CTGCAATACAACATCGTCAC	55.05	263	(GAG)4	1971973	1971984
1053	scaffold_1	TCTTTACGACAAACGGATTT	54.979	TTCTGTTGACCCAGAAAGAG	55.424	273	(GAAA)3	1977412	1977423
1054	scaffold_1	AGCTGCTTGAGAAATAGACG	55.03	TTTGGACATAATTCGACCTC	55.134	362	(AGGC)4	1982545	1982560
1055	scaffold_1	TCGAATTATGTCCAAACCTT	54.734	AGACGCTACTACTGCCTTTG	54.985	343	(GGA)5	1982796	1982810
1056	scaffold_1	AAAGTGAGACGCAAAAATGT	55.03	TTTCTTTTGAGTTTCCTTGC	54.818	275	(TA)6	1985773	1985784
1057	scaffold_1	ATCTGCAACGTAAAACCAAT	54.841	AAGGAGGAGGAGAAGAAGAA	54.797	346	(CAT)5	1986129	1986143
1058	scaffold_1	GTCATTGTACTCGATCCTCG	55.672	ACAACTTTGAGCTGATGGAC	55.264	380	(TTC)6	1986392	1986409
1059	scaffold_1	AAGTACATGAAGCCGATGAC	55.228	AGAGGATAGGCTTCAACCTG	56.066	274	(CGG)4	1988259	1988270
1060	scaffold_1	GAGGGAAAAGAAAAAGAAGC	54.989	CTCTAAACTCGGCTTTTCAA	55.026	277	(TGC)6	1989442	1989459
1061	scaffold_1	ATGTCCATCATGTCCTTCAT	55.048	AGGATATGAGAGGGGAATTG	55.587	370	(CA)6	1993406	1993417
1062	scaffold_1	GAAAGTGTCTAGCCATCAGG	54.937	TTCACAGGGATAGAATGGAG	55.13	343	(GTGTCC)3	1998107	1998124
1063	scaffold_1	CCTCGTCAAATTGAGAACTT	54.494	AAATGAAGACGGAAGAGTCA	54.899	383	(AAGC)3	2001842	2001853
1064	scaffold_1	GATCACGACAGAAGACACCT	55.071	ACAGACACTCCATTTCCATC	54.821	349	(CAT)4	2007527	2007538
1065	scaffold_1	GATGGAAATGGAGTGTCTGT	54.821	CGTTTCAATCCAAAAAGAAC	54.944	308	(TTG)4	2007816	2007827
1066	scaffold_1	ATCAGGTTGTTCATGAGGTC	54.821	ATGAAGAAGGGCTACGAGA	55.008	272	(GCC)5-(CACCGG)4	2008048	2008139
1067	scaffold_1	CCTTTGTGTAGGAAGGGTC	54.58	CACTGTCTTTTCCCTCTACG	55.037	374	(GGA)4	2008600	2008611
1068	scaffold_1	CTGAGCCCAGCTGTATTACT	54.735	CAAAACCGTAAGGTGAAGAA	55.47	373	(GT)7	2009884	2009897
1069	scaffold_1	GTCAGGCAGATGAAGCAT	54.456	GATGCTACGATCACAAACCT	55.228	229	(GGA)5	2011514	2011528
1070	scaffold_1	AGAAGTTGACAAAAATGGGA	54.756	AAACTCCACTGTTGGATCTG	55.103	309	(CTT)4	2013665	2013676
1071	scaffold_1	ATAGCACACAAGGAAAGGAG	54.531	TCTCCGCCTATTACAGTCTC	54.611	400	(AGC)5	2017337	2017351
1072	scaffold_1	CCTTTAGTCACTACGCCATC	54.994	AGGGGGATTGTGTTTATTCT	55.094	329	(GGTA)4	2018385	2018400
1073	scaffold_1	CGCATACCTACCTTACCTTG	55.06	GAACTCAGTCTGGAACTTGG	54.789	308	(ACAG)6	2019266	2019289
1074	scaffold_1	GGTACGTGTCTTTTGGTGAT	54.974	ATATATGCGATGTTTAGGGC	54.435	373	(AAGC)3-(TAC)7	2020171	2020299
1075	scaffold_1	ATCAGAACAAAGGCAAGAGA	55.07	GTCTTGGCTACGAGATTGAC	54.923	293	(AC)6	2022154	2022165
1076	scaffold_1	CTGATTTGATTTTCTCAGGG	54.85	AGTGGTGGCAGTATCGTAAG	55.359	291	(CTG)4	2026944	2026955
1077	scaffold_1	CAGGATATGTCAATCCGAGT	54.983	GTGGCGATAGAATACTGAGC	55.063	285	(TTC)6	2028596	2028613
1078	scaffold_1	ACATACCTTACTGCCTGCAA	55.946	GTAGGACGCTAGTGAAGCTG	55.394	355	(TCCA)3	2030543	2030554
1079	scaffold_1	CAGCTTCACTAGCGTCCTAC	55.394	GATGGCGATGAGATACTAGC	54.978	207	(CTG)5	2030889	2030903
1080	scaffold_1	CCATACAGATGAGGAACGAT	54.983	GGGTACATGTCTTCTGGATG	55.327	344	(GCA)4	2032019	2032030
1081	scaffold_1	ATGCAGTTCCTTGTCCAGTA	55.753	GGACATACCCATGTACTGCT	54.923	378	(CAG)5	2033080	2033094
1082	scaffold_1	CTTGCAGTAGCAACCATGTA	54.984	ATTGCTTTCCACTTCGATAA	55.058	372	(AGC)4-(TAGG)3	2034490	2034603
1083	scaffold_1	CCCAAGTAATGACACAAGGT	54.987	CCAAAGAAAAAGAAAAAGCA	55.01	384	(AGATG)4	2035285	2035304
1084	scaffold_1	CCCAAGTAATGACACAAGGT	54.987	CCAAAGAAAAAGAAAAAGCA	55.01	384	(GACCTT)3	2035533	2035550
1085	scaffold_1	TGCTTTTTCTTTTTCTTTGG	55.01	AATAATGATTCCCAATGCTG	55.102	310	(GA)10-(ACT)4	2035750	2035802
1086	scaffold_1	TCATTTTCCGTTTTCTCACT	54.923	TGTCTCTTTTCCTTCTTCCA	55.046	300	(TTGT)3	2036054	2036065
1087	scaffold_1	GAGGTTGTTGGTTGTTTGTT	55.024	TGTCTCTTTTCCTTCTTCCA	55.046	207	(TGGG)3	2036070	2036081
1088	scaffold_1	TGGAAGAAGGAAAAGAGACA	55.046	TATTCCATACCACCCTCTTG	55.016	370	(GA)6	2036515	2036526
1089	scaffold_1	GGATGGTAACACAAGAGGAA	55.033	TGTCATCCATGTAAAAAGCA	55.129	292	(TGTA)3	2037267	2037278
1090	scaffold_1	CCTTGGACTTGATCTAGGTG	54.779	CAAAACCTGACGGCTTATAC	55.014	366	(TAG)6	2037728	2037745
1091	scaffold_1	AATATAAACCTGCAACGCAT	54.974	CGTGATTCTTCTTCGTCTTC	55.07	307	(TG)24	2039332	2039379
1092	scaffold_1	TATCAATGTTCACAAACGGA	54.956	CTTTCTGTCCCTTGACAATC	54.727	267	(ACTC)3	2040596	2040607
1093	scaffold_1	ATGCCACCATATGTAGATGC	55.912	CTTGACCTTACTCGTCAACC	54.854	232	(ATGT)3	2042210	2042221
1094	scaffold_1	GACTTGTCGATATTCTTGGG	54.705	TCATCTGCCTTCACCTATTT	54.873	222	(GCATC)5	2042924	2042948
1095	scaffold_1	GGAAAGGTACTGTGTACCGA	55.156	CTAATAATGGCGACACGAAT	55.376	290	(CT)6	2043381	2043392
1096	scaffold_1	CCTCTCACTTGTCTCAGAGC	55.123	GGACTGGAAGAAAAGGAAAT	54.935	317	(TC)10	2044623	2044642
1097	scaffold_1	CAAACCATGCTCAAGTTCTC	55.887	GTGAAAGTTGGTGTTGAGGT	55.003	316	(CAG)4-(AGC)4	2046460	2046556
1098	scaffold_1	GGTAATTGATTGTAGCCGAG	54.932	CCTACATCCTTCTGCATCAT	55.154	253	(GA)6	2048363	2048374
1099	scaffold_1	GGTTGGAGTTTCTTCCTTTT	55.016	CCAGTACAGCATAAACAGCA	54.984	355	(GATGA)4	2053613	2053632
1100	scaffold_1	TGCTGTTTATGCTGTACTGG	54.984	AGATTCCGAAAACCTCAAAT	55.375	391	(GCCA)4	2054013	2054028
1101	scaffold_1	TACCACACAGACGAAGAACA	55.096	TAAACTCTCCTTGAACCCAA	54.936	367	(CAT)4	2054640	2054651
1102	scaffold_1	AGAGAGGTTGGCGTATATGA	54.909	CTCCTCCCATATCATCTTCA	55.043	383	(AGGG)3	2055711	2055722
1103	scaffold_1	TATTGTGTAGAGGCGTTCG	54.884	ACATCATCCACGACATCTG	55.005	338	(TGT)4	2056290	2056301
1104	scaffold_1	TATTGTGTAGAGGCGTTCG	54.884	ACATCATCCACGACATCTG	55.005	338	(TGA)5	2056302	2056316
1105	scaffold_1	GATTGTTGCTGTTGTTGTTG	55.101	CAAGGCATCTCACATAGACA	54.651	367	(GGA)4	2056317	2056328
1106	scaffold_1	GATTGTTGCTGTTGTTGTTG	55.101	CAAGGCATCTCACATAGACA	54.651	367	(TGA)9	2056332	2056358
1107	scaffold_1	GTCGTCGTCGTTTCTGTAGT	55.387	GTCGGTTCTCGATAAATACG	54.932	286	(CTT)7	2062194	2062214
1108	scaffold_1	AGGAGTTTTAGTGCCTGTCA	55.024	GGGTTAGTAGTGAGTCGCTG	55.06	329	(TTTG)3	2062626	2062637
1109	scaffold_1	AGGAGTTTTAGTGCCTGTCA	55.024	GGGTTAGTAGTGAGTCGCTG	55.06	329	(GTCT)4	2062641	2062656
1110	scaffold_1	TATCAAATTGCTGCACTCAG	55.031	TCTAGAACAAAGCTTCTGGC	54.994	338	(CTT)4	2065566	2065577
1111	scaffold_1	CATAAAACGTGCTCAAACAA	54.969	CTTCATCGTTGGAGAGAGAC	54.875	256	(GCC)6	2069262	2069279
1113	scaffold_1	CAAAGATACACGCGTAACAA	55.005	ATCTTGCACCCTTTCAAATA	54.896	240	(AGG)9	2073885	2073911
1114	scaffold_1	CATATCTCAAGGGTCTCTGC	54.848	GTGTCGTCGTAGGTCAGC	54.966	299	(AGC)4	2076186	2076197
1115	scaffold_1	GACATCTCCACCAACAGG	54.447	TCGCTCTCTAAGACTGGTTC	54.803	382	(GAA)4	2076751	2076762
1116	scaffold_1	GAACCAGTCTTAGAGAGCGA	54.803	ATGAAAAGAGGTAATGCCAA	54.896	322	(GACGGT)3-(CT)10	2077094	2077186
1117	scaffold_1	GCTTTCCCTCTCTCTCTCTC	54.926	GTGTCTGCTTATCTTGCCTC	55.094	269	(AC)8	2077316	2077331
1118	scaffold_1	GTGTTGCTGAGATGTCGTC	54.937	AAGGAAGCTCAAGAAGCTG	54.962	333	(GCG)7	2080070	2080090
1119	scaffold_1	GTGTTGCTGAGATGTCGTC	54.937	AAGGAAGCTCAAGAAGCTG	54.962	333	(TGC)6	2080093	2080110
1120	scaffold_1	CTTCTTCTGAGCCTCCTTCT	55.487	GAACAACGAGTACTATCCGC	54.982	303	(TCT)4	2080613	2080624
1121	scaffold_1	TCATACTCCTCGTCCTGACT	54.736	GGTACGCAACTTCTTGATTC	54.946	308	(TCC)5	2081032	2081046
1122	scaffold_1	CTCGTCTTCACTGTAGGCTT	54.758	GTATCAAGGAGTTCTGGCTG	54.937	374	(TCG)4	2081449	2081460
1123	scaffold_1	GAGGTCGATGTCAAAGTCAC	55.534	CCTGATTAACCTGAAAGCAC	54.959	383	(GGCTCT)3	2083265	2083282
1124	scaffold_1	AGCTGATACTCACATGTCCC	55.038	AGCATGCCTTTGTTGATACT	54.982	383	(GCAG)3	2084716	2084727
1125	scaffold_1	TAGGTAGCCTCGACACTCAT	54.974	AGCATGCCTTTGTTGATACT	54.982	290	(TACC)4	2084938	2084953
1126	scaffold_1	CAAGTCTCTCGTAAACTCCG	55.204	TATTAGACGTCGGGATAGGA	54.861	383	(AGC)9-(TCT)5	2086127	2086236
1127	scaffold_1	GGTGGTTGTTGATTTTAGGA	55.052	CTATTCGACACAGAGAAGGG	54.95	345	(TGGTTG)3	2089169	2089186
1128	scaffold_1	GTTTCCGAGAAACCCTTTAT	54.989	GATATCGGGGTGATTCTGTA	54.918	274	(TTC)8	2101011	2101034
1129	scaffold_1	CAGACTCTCCACGCTCTATC	55.09	CCTCGAGACTCCTGTTGTAG	55.017	240	(CTC)6	2101237	2101254
1130	scaffold_1	TCCTACCCCTACATATCCCT	55.059	TAGTCTGTGCTGAGGAGGTT	55.003	228	(ACA)9	2101660	2101686
1131	scaffold_1	AACCTCCTCAGCACAGACTA	55.003	TCGTACAGATTTCCACACAA	55.025	246	(CGT)4	2101821	2101832
1132	scaffold_1	TTGACCTGTCTCCTCAAAAC	55.239	CGAGAAGCTTTTGACTGAAG	55.5	399	(TAC)4	2105898	2105909
1133	scaffold_1	ACGACTCCTGAATACCAATG	55.07	GACAGCTCCCACAGTAACC	55.558	367	(CGC)4	2106992	2107003
1134	scaffold_1	AAAGGAAGTGAATTGTGGC	55.179	CTCCAGAAGATCAAGTTTGC	55.07	396	(GAG)4-(GCG)4	2107280	2107396
1135	scaffold_1	GAGTAGATGAGCAGAGGTGG	54.913	CAACAGTCATGATTCAAACG	55.025	318	(TACA)3	2108400	2108411
1136	scaffold_1	CTCAACAAGAAGGACATGGT	55.103	GACAGAGAAGAAGGGGAAGT	54.976	399	(GCC)4	2110087	2110098
1137	scaffold_1	CAACTCACCTGTCATTCCTC	55.545	CATATCACAACGACACAAGC	55.05	387	(CAG)4	2111547	2111558
1138	scaffold_1	CAACTCACCTGTCATTCCTC	55.545	CATATCACAACGACACAAGC	55.05	387	(CCT)7	2111561	2111581
1139	scaffold_1	TAGAGTGTCGTGATGGTGAA	55.003	ACCTTTCTGTTTTTCTTCCC	55.016	215	(ACAA)3	2122123	2122134
1140	scaffold_1	GTTAGTTCCCTTTGAGGTCC	55.286	ACAACAAAATCTGTCAGCCT	54.84	366	(AAAC)4	2122748	2122763
1141	scaffold_1	CGTCTTGAGTATGCTCTTCC	55.107	CAGGTTCTGATCAGGTAGGA	55.202	230	(GGCAGG)3	2123597	2123614
1142	scaffold_1	GCGACTCTACGTTCAAAGAC	55.18	TTGGTCCCATACCTACTTTG	55.1	364	(GTA)5	2124605	2124619
1143	scaffold_1	CCATAGTCTCCCGTGTAGAG	54.817	ACAGCGACTTTCAGGTAAGA	55.192	238	(CT)15	2125952	2125981
1144	scaffold_1	TCTCAATCATCTCCCTCATC	54.971	AAGATGCAGTAGGACAAGGA	54.937	386	(CA)7	2130219	2130232
1145	scaffold_1	GTGTCCTTGTCCTACTGCAT	55.127	GTAGCTCAAGTAGAGCGCAT	55.053	304	(TCT)4	2130584	2130595
1146	scaffold_1	TGAAATGGTTTTCTCGTTTT	54.944	GTCACCTCCACTCAGGTTC	55.332	381	(AGG)5	2131844	2131858
1147	scaffold_1	CTAGCAGCTGTGGTAGCAG	54.85	CTCATCAGAAAGATTCTCCG	54.996	347	(AC)6	2134003	2134014
1148	scaffold_1	TCGTAAAGGTCCTCCTATCA	54.886	TCAGGAAAAGCAAAAAGAAG	54.991	371	(CGC)4	2136115	2136126
1149	scaffold_1	GAGATTGTTGCTCGTAAACC	54.946	TGGCAAAAAGAGAGAGAAAG	54.971	399	(GCG)5-(TC)6	2138265	2138348
1150	scaffold_1	TGTGCTTCTTCAAATACCCT	54.959	GTCACTGGAGGAGCGTATAG	54.974	396	(GT)9	2141910	2141927
1151	scaffold_1	AATCATCCTCATACAGACCG	54.983	AAGCTCGGAGTTGTCTTCTT	55.845	270	(GAA)4	2142302	2142313
1152	scaffold_1	AGGCATTGAAGGATTACTGA	54.873	GCTTTCTATACACAGGACCG	54.994	220	(TA)12-(AT)11	2144178	2144261
1153	scaffold_1	ATAATGTCCGGGTGATCATA	55.216	TGGAGTTGTCAATGCTGATA	55.112	260	(TA)6	2145180	2145191
1154	scaffold_1	CATTTTTGGTGATGTTGTTG	54.872	AGAGTCCAATTGACTTGACG	55.276	281	(CT)22	2145634	2145677
1155	scaffold_1	AGGGTGTCAATAACACAACC	54.803	CTACAAGTACAAGGCTCGCT	54.985	385	(TAGC)3	2147472	2147483
1156	scaffold_1	TATCGTCAAATCATGCTTCA	55.215	CATGTACTGCATCATCCAAG	54.972	290	(TACCT)3	2150592	2150606
1157	scaffold_1	GTTCTGAACCGATATGGAGA	55.118	GTCCTCTCAACCCACTATGA	55.013	330	(TCT)4	2150947	2150958
1158	scaffold_1	CACAGAGCTCAGATGTACCA	54.714	GAGAAATCTACGGTGTTTGC	54.946	236	(AAG)4	2158712	2158723
1159	scaffold_1	CATATGCAGAGCAGTTTTCA	55.031	AGTGAATGTCAAGGGATGAG	55.013	300	(GAG)4	2162602	2162613
1160	scaffold_1	TTGATGGATTTGTTTCCTTC	55.098	CACTTTCCATCCTCTGTCAT	55.013	384	(TCT)6-(TTC)4	2163747	2163827
1161	scaffold_1	CCAGAAAAGGCAAGAATAGA	54.783	TGTACCATCCTCCTTCTGAC	55.013	330	(ATGC)3	2165465	2165476
1162	scaffold_1	AGCCTGATACTGCTGTTGAT	54.961	CGCTATCTCAAGGAGAAGAA	54.923	240	(GCG)6	2171587	2171604
1163	scaffold_1	TTCTTCTCCTTGAGATAGCG	54.923	TGACAATGTATGTGGGAAAA	54.782	327	(CGT)4	2171758	2171769
1164	scaffold_1	TACCACCTCCTCTCACATTC	55.013	ACTACTACGTGCACTACCCG	55.475	378	(CAG)7	2173727	2173747
1165	scaffold_1	TGTCATCGGTTGTAATCAGA	54.933	GACTGTGCGTGAAGAGATTT	55.437	360	(CAA)4	2176859	2176870
1166	scaffold_1	GTTTGTCAGGCTGTTTGTTT	55.359	ATGTCCCCCTCATACTAGGT	54.949	384	(AGTC)3-(GACT)4	2179602	2179676
1167	scaffold_1	CAAGAAAGCAAAGCAAGATT	55.014	CAAATATAGCACGATACGCA	55.056	311	(TGCA)3	2179887	2179898
1168	scaffold_1	TACAAATAGTGGATCCCGTC	55.004	GAAGAGTTGTGGAAATGAGC	54.886	295	(TCAT)3	2181693	2181704
1169	scaffold_1	ATGAGAACTCCCCAGAAGTC	55.703	ACAGGTCAAAGAACAGCTTG	55.532	400	(GCG)6	2182439	2182456
1170	scaffold_1	GGCTTTCTTTGTCAGAACAC	54.974	TGGACTTGTTTTTCTCGTTT	55.007	397	(TTC)5	2183689	2183703
1171	scaffold_1	TTCTTGGAGAGGGATTTGTA	54.85	ACATCACCATTACCACCATT	55.02	279	(GTGA)3	2184673	2184684
1172	scaffold_1	GTCAAACAGCCTCACAATCT	55.264	ATATCGATAACCAGAGCCAA	54.848	349	(GAA)5-(CTG)9	2186014	2186066
1173	scaffold_1	GTTATCGATATTTCGCTGCT	54.77	AGAGCAGACGCATGAGAG	54.924	319	(CAA)4-(GGCAG)3	2186206	2186323
1174	scaffold_1	ACGATGAGGAAGAGTACGAG	54.495	CCGGTAGTATATCAATCCCA	54.988	373	(GAGGGC)3	2188371	2188388
1175	scaffold_1	CTTTGTGCAGAAAAAGTGCT	55.86	GCATTACAACTCCCATTCTC	54.691	376	(GGA)4	2189953	2189964
1176	scaffold_1	GAACAGACGAAGTTACCAGC	55.011	ATGTTGTTGATCCCTAGTCG	55.07	300	(TC)8-(CCATC)3	2194282	2194341
1177	scaffold_1	TTCTGCAGGAACCTACAACT	55.024	GCTCTGTTATGTAGGCCAAG	55.159	312	(CGCAT)4	2195464	2195483
1180	scaffold_1	AACCTTTTAGGTTACCTGCC	55.1	AAGGGGGAGAAAGATAAAGT	53.703	311	(ATA)6	2196929	2196946
1181	scaffold_1	TTAACCTTTTAAGGCTTACTTT	51.781	TTCTTAAGCTTATGCCTTTTT	53.216	375	(TA)6	2199173	2199184
1183	scaffold_1	TAGCGTTTTAAGCTTTCTGC	55.372	GGGTATTAATTGTAGCCCCT	54.844	224	(CCG)4	2202203	2202214
1184	scaffold_1	AAGTCGTCCACATCCATATC	54.796	ATGTGGCACGAGTACATACA	54.91	248	(TCC)5-(CTT)4	2203750	2203832
1185	scaffold_1	ACTCCAAGACGTACATCCAC	54.952	CTCTTCCTCATCCATGTTGT	55.013	311	(GGCAAG)3	2207136	2207153
1186	scaffold_1	TGGAATCCAATAACCCTATG	54.953	ATGACGAAGATGATGAGGAG	55.1	284	(TCT)8	2207744	2207767
1187	scaffold_1	GTCGTGACCAGAGAAACAAT	55.09	TGATTTTCTAACCGAGGAGA	55.016	389	(TGC)4	2211226	2211237
1188	scaffold_1	AATACATGTACCGGCTCAAC	55.111	ACTGGACACTGACCACGTAT	55.341	349	(TGTA)3	2214285	2214296
1189	scaffold_1	AAATTCTTTCTTCTCCTCGC	55.409	CTACGATCTCTTTTCCCACA	55.383	348	(TTA)4	2219377	2219388
1190	scaffold_1	CTACGTCGTCCTGTCCAC	54.788	TCAAGTGGTAGTGCATGTGT	54.939	260	(CGC)4	2220822	2220833
1191	scaffold_1	AAACCGAAAGACATCTGAAA	54.923	AAGAGCAGGAGAAGGAAGAG	55.487	271	(TCT)7	2222031	2222051
1192	scaffold_1	TGTGTGTAAGACGGATGAGA	55.003	GCTGCTAATGTAGAACCACC	54.982	379	(GAA)4	2222906	2222917
1193	scaffold_1	TGTGTGTAAGACGGATGAGA	55.003	GCTGCTAATGTAGAACCACC	54.982	379	(AG)8	2222917	2222932
1194	scaffold_1	GGAACACTGTGCTCTCTCTC	54.928	AGAATTGTATGGCAAACCAC	55.075	254	(CT)6	2224764	2224775
1195	scaffold_1	CACTACCAATTCGAAAGCTC	55.123	CTCTACCTATTACGGGGGAT	54.834	320	(TGGA)5	2226962	2226981
1196	scaffold_1	TTACTGTACGCAATGACAGC	54.971	GGGTAAAACACCAAACTTGA	55.135	264	(ATGAG)3	2228756	2228770
1197	scaffold_1	ACTTTTTCTTGCCCTTCTTT	54.947	AAACAAACATCAAAGGTGCT	54.865	321	(GACAA)3	2229030	2229044
1198	scaffold_1	ATGTAATACTACGGCTCCCA	54.805	GAAAAAGAAGGCACAGAAGA	54.792	379	(ACAGGC)6	2230055	2230090
1199	scaffold_1	CTCAGGTCAATGTCGTCTG	54.967	TGCATCCATCTCCATCTAAT	55.507	303	(CCA)7	2230593	2230613
1200	scaffold_1	TCTCCTATGCCCATTTCTC	55.191	GTGAAACTGAAGCTGGTGAT	55.264	237	(AGCACC)4	2232290	2232313
1201	scaffold_1	ATCACCAGCTTCAGTTTCAC	55.264	GTGAGGATTTTGAGGAGACA	55.152	354	(CCTC)4	2232566	2232581
1202	scaffold_1	TACAGGTCCCAGCTTACATC	55.24	GGTAGTGGTGGTGATCGTAT	54.751	355	(GAC)5-(ACA)5	2233090	2233129
1203	scaffold_1	ATTGCAGTTAGAAGCAGAGC	55.018	CAGTCTTCTTCTGTTGCCTC	55.14	225	(AGGAGC)5	2233358	2233387
1204	scaffold_1	TGCATTGATACCACTTGTGT	54.871	TGAAGAGAAGGGTGAAAAGA	55.046	252	(TTC)6	2235401	2235418
1205	scaffold_1	TGCATTGATACCACTTGTGT	54.871	TGAAGAGAAGGGTGAAAAGA	55.046	252	(TCT)5	2235420	2235434
1206	scaffold_1	ACCCTTCTCTTCAACCTCTC	54.976	TTTGTACATTCCCATCCTTC	54.967	398	(TCT)4	2235664	2235675
1207	scaffold_1	TGGAAACTGTCCAGGATAAC	55.033	ATATGTCATCACCATCATCG	53.972	268	(AGA)5	2236753	2236767
1208	scaffold_1	GAGTCGTTTGTGACGTTTG	55.07	AAAACCTCTCTCTCCTCCTC	54.185	318	(GA)7-(GTG)4	2237270	2237333
1209	scaffold_1	GAGAGAGTGATTGTTAGCGG	55.107	TTTGACAATTCACGATACGA	55.129	260	(TTG)7	2237483	2237503
1210	scaffold_1	AGATGCTTGCTTCTTGTTGT	55.18	CCGACTTTATCGACAGAAAC	54.959	220	(TCGC)3	2237506	2237517
1211	scaffold_1	TATGGCGTTAAGAGATTCGT	55.092	TGTTTACTCTTCCGTTTCGT	55.043	326	(TGTCT)4	2239422	2239441
1212	scaffold_1	GCTATCGAGTCTCTTCTCCA	54.713	CGCCTACAGGAGATTAAAGA	54.818	342	(CGG)5	2242009	2242023
1213	scaffold_1	CCTCGAGCATCATCTTGG	57.755	CGCTGCATCTGTACAACA	55.087	318	(GCC)4-(TTGCCG)5	2243107	2243188
1214	scaffold_1	TATCTCTTGATTCGCCTTGT	55.04	CTTGGTTGGTTGGTGTTAGT	55.073	336	(TCA)4	2247321	2247332
1215	scaffold_1	TATCTCTTGATTCGCCTTGT	55.04	CTTGGTTGGTTGGTGTTAGT	55.073	336	(CCT)4	2247512	2247523
1216	scaffold_1	GTCATCACCAAGTCAATTCC	55.277	AGTCGTCTGCTGCGATAC	54.788	344	(CAT)4-(ACCA)3-(TCC)7	2247524	2247668
1217	scaffold_1	CTTCTTTGCGTTTCATCATT	55.542	GGGAGTAGTCGATTGTCTTG	54.765	374	(AGC)9	2248121	2248147
1218	scaffold_1	CTTCTTTGCGTTTCATCATT	55.542	GGGAGTAGTCGATTGTCTTG	54.765	374	(AGA)6	2248148	2248165
1219	scaffold_1	GGCCTGCTCAAGTATATCAG	55.075	GACAATCCAATCGTGAAGAC	55.452	302	(AGC)10	2248900	2248929
1220	scaffold_1	TCTGTTGAATCAGCCTCTCT	55.052	CCTTTGTTCTTTGCTCTGAC	55.156	257	(GCG)4	2252472	2252483
1221	scaffold_1	GTCGAGGATCACAGATCAAT	54.908	GGTACGAGTAGCAGGTCAAG	55.06	220	(GA)6	2253667	2253678
1222	scaffold_1	AACCTAGGTACGCAGACAAA	55.078	ATGCTGTTACTCGCAGGTAT	55.018	300	(GAGT)4	2254790	2254805
1223	scaffold_1	ATACCTGCGAGTAACAGCAT	55.018	AAGTTGCGTAGCTGAGTAGC	55.136	365	(CA)16	2255062	2255093
1224	scaffold_1	TGAGCTGAGAAGTAGAAGGC	54.974	CGGCTCCTGTATCAATCTAC	54.909	302	(CT)6	2255443	2255454
1225	scaffold_1	TCAGGGTAGGTATGATGGAG	54.996	AGACAACCAGAGTCCAGCTA	55.003	342	(GATGC)3	2259978	2259992
1226	scaffold_1	AGGTAGCAATTGTTGATGCT	54.982	TCAATTGGACCTACTGCTCT	54.937	396	(TTC)4	2260512	2260523
1227	scaffold_1	CCTTGTGGATTTCCGTATTA	55.195	CTCCACGAAGATGAAGAGAG	55.065	398	(TCG)4	2269160	2269171
1228	scaffold_1	ACCCATGATGAGTTTGTGAT	55.139	GATTTGGAGAGGAGATGTCA	55.062	391	(CAT)6	2269847	2269864
1229	scaffold_1	AAACATCCATTCTTCGTCAC	55.02	ATCCACGTATGAAGAACCAG	55.07	339	(TTTTC)3	2272978	2272992
1230	scaffold_1	CGTAATAAGGACGTTTGGAG	55.026	CATCACACATTGCACTTCTC	54.989	291	(GT)7	2273633	2273646
1231	scaffold_1	CGTAATAAGGACGTTTGGAG	55.026	CCAATTCTCTTCTCAACCAG	54.913	376	(GTGTC)5	2273775	2273799
1232	scaffold_1	GATGGCTTCAAGTAGATTGC	55.027	TGCTCTAGGACTCGTGAGAT	55.09	367	(GCTG)3	2275106	2275117
1233	scaffold_1	TTAGCCAAGCAACCTTAGTC	54.889	CTGATCCTCTTTCTTCCCTT	55.089	267	(AGGG)3	2284718	2284729
1234	scaffold_1	AACATGATGAAATGGAGAGC	55.105	CTTGTTCAGATGGAGAAAGG	54.913	255	(TGCT)8	2286043	2286074
1235	scaffold_1	CCTTTCTCCATCTGAACAAG	54.913	GGATGGATTCTTGTGAGAAA	55.081	316	(CCT)6-(ATCA)7	2286428	2286487
1236	scaffold_1	CTCACAAGAATCCATCCAAT	54.946	ACTACTAAAGCCATGGCAAA	55.173	383	(AC)8	2286599	2286614
1237	scaffold_1	GTCTCCCATGTTACTCCTGA	55.013	AAACGAACGAATCTTGAGAA	55.088	391	(TC)9	2287227	2287244
1238	scaffold_1	ACGCTGAGGAATACCTTGTA	54.994	CTCAATCTTCCTCCTGTGAC	54.696	291	(CCCT)3	2291017	2291028
1239	scaffold_1	CAGTGCATTTGTCAGTCATC	54.989	ACAGAAAGAGAGGCGACAC	55.418	354	(CT)10	2291659	2291678
1240	scaffold_1	TCTCTCTCTCTCTTTTCCCC	55.204	GCTTTCGTGTCAAATGACTT	55.443	356	(TCTCCC)3-(CTGC)4	2291794	2291921
1241	scaffold_1	TCTCTCTCTCTCTTTTCCCC	55.204	GCTTTCGTGTCAAATGACTT	55.443	356	(CCGC)3	2291922	2291933
1242	scaffold_1	ATATTGGCAGTCAACCTGAT	54.558	GGGTTTCTACACTTCACGAG	54.854	237	(TTCGA)3	2293821	2293835
1243	scaffold_1	CAAAAGAGTCAAAAAGACCG	55.182	TCTCTCTCACTTCTCGTCGT	55.123	280	(GAGCA)3	2294528	2294542
1244	scaffold_1	AAAGGTATGATGAAAAGCCA	54.896	AATGGGTGGTTGTTAGTCTG	54.987	234	(TCC)4	2296481	2296492
1245	scaffold_1	AAACAAGGGAGCTGTATGAA	54.959	CTCATTTGACATGAACCCTT	55.033	203	(GAAT)3	2302514	2302525
1246	scaffold_1	ATCTAAAAGGATAAGCGGGT	54.726	GGGTCACGATGGATAGAGTA	54.983	381	(GACT)3	2305168	2305179
1247	scaffold_1	AGTTGATGTATGTGCACCAG	54.407	CAGCTCATCCTGACTTTTGT	55.449	396	(TGCTGG)3	2309560	2309577
1248	scaffold_1	CAAGGTGGTGAGAAAAAGAG	55	TCCATCATGTAAGTGTAGCG	54.722	327	(TCAGCC)3	2321684	2321701
1249	scaffold_1	GACATTGAAGAAGTGAGGGA	55.152	AGATTCCATGATGAGTTGCT	54.66	258	(AGA)4	2322798	2322809
1250	scaffold_1	CGACTTTTTCAATACCCTTG	54.991	CTATAGCAGGTAGAGGCTGG	54.438	357	(TGAAGC)3	2324976	2324993
1251	scaffold_1	AGGATATCTGGGAGTTCGAG	55.829	CATACTGGGCACTCCATATT	55.04	395	(AAG)5	2325389	2325403
1252	scaffold_1	GTTGTGTGAGATGTGAGACG	54.872	AAAATTCAACTTTTTGCGAG	54.877	323	(TAGG)3	2327205	2327216
1253	scaffold_1	CGTAGGAAGATGCTAACCAG	55.171	CTTTGTCCAGAACCACAACT	55.19	399	(GGA)4	2328574	2328585
1254	scaffold_1	CGGTATGATCCAAGATGTTT	55.004	TTCTACTTTCCCCCTTTCTC	55.106	330	(GTC)6	2330862	2330879
1255	scaffold_1	AACTGTTACCGCATTCACTT	54.901	AGCTCACTGACAAACGACTT	55.079	321	(AAG)5	2333057	2333071
1256	scaffold_1	AAGGGCTATCAAAAAGTTCC	55.143	ATGCAATGTCACACAAGAGA	54.989	220	(TTCTG)3	2343081	2343095
1257	scaffold_1	CAAGAACAACTCTTTCCTGG	55	ATAGAGTAGTGGCCCTTGGT	55.355	324	(TCG)4	2344839	2344850
1258	scaffold_1	AGACCATAATCCATGTACGC	55.027	TTGCAAGGCTCTCTGATATT	55.205	327	(GTTT)3	2350041	2350052
1259	scaffold_1	CTCTGCATTAGTAACGACCC	54.994	TGTGAATAAGCATTGCAGAG	55.031	293	(CTAC)9	2353774	2353809
1260	scaffold_1	CGGTCATCTTCAACAAGAAT	55.203	AACATCGTTGTAGTCGCTCT	55.047	377	(GTC)4	2354825	2354836
1261	scaffold_1	CCGACTGAAAGAAGGATAAA	54.62	AGGGCTCTCACAATCTCAG	55.342	365	(TGCGAC)3	2374262	2374279
1262	scaffold_1	CTGACCTCATCACCGAGTAT	55.052	TCACTATCCCTATACACCGC	55.205	267	(CGA)4	2384361	2384372
1263	scaffold_1	AACAGCAGCTTAAATATCGC	55.008	AGCTGTTTATAAGGTTGGCA	55.173	376	(AAT)10	2464529	2464558
1264	scaffold_1	AATGCAGAGAGTCTAGCAGG	54.84	GGGCACCTCTTAAGGTTATT	55.022	228	(AGG)4	2467117	2467128
1265	scaffold_1	ACACCAGTCTTAAAGCAGGA	55.024	AGCATACTGTACCAGCCATC	55.264	342	(TTAGGG)3	2471019	2471036
1266	scaffold_1	ACACCAGTCTTAAAGCAGGA	55.024	AGCATACTGTACCAGCCATC	55.264	342	(GGTTAG)13	2471040	2471117
1267	scaffold_1	TGGCTGGTACAGTATGCTAA	54.486	TTTTTGCCTTATAATAGCAGTT	53.178	387	(ATAA)5	2471347	2471366
1268	scaffold_1	AGTCCTTTTAAGCTTATAGCC	51.867	TAAAGAATCTGGGTTAGGCA	55.07	312	(TTTA)3	2474300	2474311
1269	scaffold_1	GTTTATTTTTATTAAGTTAAGGGA	50.777	AACTTTAAAACCTATATAAGAGGA	50.284	237	(TTAT)3	2482366	2482377
1270	scaffold_1	TCCTCTTATATAGGTTTTAAAGTT	50.284	TCCTAGAAGAGGACTAATAAAGG	53.205	370	(TTATA)3	2482531	2482545
1271	scaffold_1	AGGCCTTATTAATAGCCTTA	50.692	GGCACTTAATCCTATCCCTT	54.943	260	(TAA)5	2485672	2485686
1272	scaffold_1	AAGGGATAGGATTAAGTGCC	54.943	ATACTGCCGCTCGTTTAATA	55.296	276	(TAAA)3	2485875	2485886
1273	scaffold_1	AGCTTGAGCTTTTCATCTTG	54.994	TGGTCCTTTTGTTTATCACC	55.052	303	(GAAT)3	2505824	2505835
1274	scaffold_1	AGAGATTCTCGGCTCTCTTT	54.984	GTATGCTTCGGTAGAGGTTG	54.994	338	(ACAT)3	2513421	2513432
1275	scaffold_1	TGAGAAGGTTACCGATTGTC	55.203	ACGTCTGAAGAAGAGCATGT	54.99	348	(CA)6	2518759	2518770
1276	scaffold_1	TTCCCCACATATTGACTTTC	54.967	TTTTCCACTCTCTTCCTCAA	55.046	310	(TGG)4	2524471	2524482
1277	scaffold_1	TTGAGGAAGAGAGTGGAAAA	55.046	TAACCTTGGTCACCTACCTG	55.168	207	(AGGT)3	2524885	2524896
1278	scaffold_1	GCCTATTTGCGTACAGAATC	55.08	CCAACCTTTCAACAGAGAAG	55	288	(CGA)4	2525487	2525498
1279	scaffold_1	CGGTACTTGGAGGAGGTT	55.027	CAAACCGAGACTCTTTCATC	54.899	336	(AGGT)3-(GGTG)3-(TACC)5	2526990	2527083
1280	scaffold_1	TGAGTTGTATTCCGTGTCAA	55.025	AGCTTAGAGTATTGGGGTCC	55.004	218	(TGT)4	2536366	2536377
1281	scaffold_1	TGAGAACTTTGGTCTGATCC	55.152	TAGCCGATAGAGAAGCTGAC	54.946	218	(CTG)4	2538732	2538743
1282	scaffold_1	AGCCAGTTTCACTTATCCAA	54.959	GAGATTGGCTGTAGAACAGG	54.937	356	(CTC)7	2553553	2553573
1283	scaffold_1	GTAATGGACTGCAAGTAGCC	54.982	AGGCAACTACAACTACAGGC	54.642	303	(GCT)4	2555819	2555830
1284	scaffold_1	TTCTCCTACCAGCTCAACAT	54.937	CTCCGATACAACAACAACAA	54.6	388	(CTT)5-(CTG)9	2564106	2564177
1285	scaffold_1	TCGTATGTTTTGAGGACGA	55.1	GCTCATCATAGCAAAATTCC	54.963	397	(TGT)5	2564406	2564420
1286	scaffold_1	GGTCAGCAGTCAAGTCATCT	55.252	GCTCATCATAGCAAAATTCC	54.963	200	(GGCTG)4	2564601	2564620
1287	scaffold_1	GTGTCCAGCTAATTGCTTTC	55.111	GATACCCGGTGTAAGTCGTA	55.123	308	(TTGT)3	2571659	2571670
1288	scaffold_1	AACTACCAGACATGGGTCAG	54.965	TCTACATCTCCAGCGAACTT	55.107	396	(GAT)4	2573994	2574005
1289	scaffold_1	ATCAGACCCTCACAAAGATG	55.013	TCAAGAAAGAGCCAAATCAT	55.004	370	(GAG)4	2574423	2574434
1290	scaffold_1	ATCAGACCCTCACAAAGATG	55.013	TCAAGAAAGAGCCAAATCAT	55.004	370	(GGA)5	2574437	2574451
1291	scaffold_1	ACATGGTACAGAACAGGGAG	54.965	AGTTTTTATCTGGGCAGTGA	54.959	343	(AAG)4	2575635	2575646
1292	scaffold_1	CAGAGAACGAGGACAAGAAG	55.153	AGTGGTTGTGTAGATACCCG	55.024	382	(AT)10	2577972	2577991
1293	scaffold_1	GATCTGAATAGTCTCGTCGC	55.007	GACAACCAAACAACAAAAGG	55.63	363	(CGT)4	2579167	2579178
1294	scaffold_1	CCTTTTGTTGTTTGGTTGTC	55.63	TACTGTCCAATCTGCTCCTT	54.937	356	(CT)7	2579546	2579559
1295	scaffold_1	CTCATCTCCATTCCTATCCA	55.043	GTCCGTGGTCTCTCACAC	54.492	340	(AGAGTG)4	2580413	2580436
1296	scaffold_1	AAAGTACGTAAAGGCCTCCT	54.86	ATCTTCAGCCACTTCTACGA	55.107	237	(CGA)4	2580972	2580983
1297	scaffold_1	AAGGAGGGGAACAATATGAT	55.013	TATCTGTACGAATCTGTGCG	54.896	206	(AAGGCA)3	2582052	2582069
1298	scaffold_1	TTGTGACTGACACACACTCC	55.252	GAGTACTGGTACTTCCACGC	54.877	381	(CGA)4	2585456	2585467
1299	scaffold_1	GAAGTACCAGTACTCGCTCG	55.228	GTTGAGGTCCAAGAAGGTCT	55.784	289	(GAG)4	2585688	2585699
1300	scaffold_1	ACTATTCCCTTCTCCTCCTG	54.961	GCTTTTGTTAGCTGAAAGGA	55.014	306	(TTTCCA)3	2587974	2587991
1301	scaffold_1	TTGATAATACTGCACGACCA	55.166	GATGACCCGATCAACCTC	56.131	399	(CAC)6	2592851	2592868
1302	scaffold_1	GAACGACAGAACTGGAAGAG	54.965	AAGTTGTTGCCCATGTTCT	55.56	392	(GAG)4	2593546	2593557
1303	scaffold_1	CGTACTCTGACTTTTCCGAC	55.024	GGACTCGTCCTTGTAGAGG	54.723	344	(CAG)7	2593891	2593911
1304	scaffold_1	GGTCCTCTACAAGGACGAGT	55.818	GGAAAAGAGAGTATGACGGA	54.403	398	(GCTT)5	2594364	2594383
1305	scaffold_1	AAAGGTTTCGAACAACTCAA	55.007	TTTTCAAACAAAACCCTTGT	54.866	345	(TCT)6	2595038	2595055
1306	scaffold_1	AGTCCTGAGTTGGGATTTG	55.001	AATGAGTTGCAGGAAAAGAA	55.088	320	(TGC)8	2596557	2596580
1307	scaffold_1	TATCAATAACCAGGTGCCTT	54.77	GAGACGAGAATATTATGGCG	55.011	385	(CCTA)3	2598860	2598871
1308	scaffold_1	ATCTCTCTTCTCCTCTGCCT	54.793	GATTGGGTTCGTGTTCTG	54.679	354	(GACTC)3	2599719	2599733
1309	scaffold_1	TTTGGAATGCTCTTTGATTT	55.023	CTGCAAATGCTCTTTCTTCT	54.994	347	(TC)25	2601914	2601963
1310	scaffold_1	GTTGATGCATGAGAGGATTT	55.105	CCATCCACGAATGAAGTAAT	55.004	383	(CCTA)4	2602801	2602816
1311	scaffold_1	CTCCGTCACCTAATCAAAAG	54.971	GGGAGCGCTATTATTGTCT	54.567	322	(AAGGCA)3	2604059	2604076
1312	scaffold_1	AGACAATAATAGCGCTCCC	54.567	AGAGGCGAGGGATAGTCTC	55.982	304	(CCAGTC)6	2604260	2604295
1313	scaffold_1	GAGACTATCCCTCGCCTCT	55.982	GCTGTTGTTGTTGAGGTTG	55.07	239	(GCGTCT)4-(CCGCTG)3	2604485	2604581
1314	scaffold_1	CTTTATCGACTTTGTCAGGG	54.971	AGCTTGAGCTTGAGCTTGT	55.498	337	(CAAGCT)3-(GCACAG)4	2607216	2607278
1315	scaffold_1	CCAATGAACCTCAAGTCAA	54.415	ATGGCTTGAATGTTGGTACT	54.648	309	(CAAGCT)8	2607282	2607329
1316	scaffold_1	GTTTCTGACCATGACGATTT	55.02	TATGCTATTCCCGAAGTTTG	55.511	322	(TCG)9	2608081	2608107
1317	scaffold_1	TTTCAAGGATAGGATGGATG	55.062	TATCATTGCATTTCACCTCA	55.041	228	(AGA)8	2608632	2608655
1318	scaffold_1	GCATGAGAAAAGAGACAAGG	55.07	CTTATCAGCTTCCTCCTCAG	54.324	381	(TTG)5	2609199	2609213
1319	scaffold_1	GGGGTAGACTTTGAGGATTC	55.205	ATCCGTTTATGATTGTCGAG	55.169	226	(AAG)4-(AGAAA)3	2609474	2609512
1320	scaffold_1	CTTCTTCTTGGAGGACACTG	54.979	GTTTGAAAAACAACAGAGCC	54.994	241	(GGT)5	2609929	2609943
1321	scaffold_1	CTTCTTCTTGGAGGACACTG	54.979	AAAAAGGTTCGCAGATGATA	55.058	346	(TCGT)4	2610175	2610190
1322	scaffold_1	GTGTACTAGATAGGGCACGC	55.018	GGGTATCATGAAAAGATGGA	54.881	213	(AC)9	2613800	2613817
1323	scaffold_1	GTACGAGTACACGGAGAAGG	54.891	TCATAAACATACACCTCCCC	54.836	340	(CTG)5	2618624	2618638
1324	scaffold_1	TGTCTTTCTGTGGACAATGA	54.963	AGTTGATCAGTCAAGAGCGT	54.99	272	(GGA)4	2618972	2618983
1325	scaffold_1	TGTCTTTCTGTGGACAATGA	54.963	AGTTGATCAGTCAAGAGCGT	54.99	272	(TA)6	2619101	2619112
1326	scaffold_1	CACAGCAAGACTTTTGTTCA	54.976	GTTACCAGATGGTAGAACGC	54.815	318	(TC)6-(ACC)6	2619578	2619652
1327	scaffold_1	GCTTGCAGAGAGACTCAATC	55.214	ACGAGAACATCAAGGACAAG	55.276	351	(GGC)5	2621239	2621253
1328	scaffold_1	TTCTTCCAAGTTAGCCAAAG	54.866	AGCCCAGTTACAAAAAGTCA	55.043	343	(TGC)4	2624024	2624035
1329	scaffold_1	CACGCAGTAAATCACAGAGA	54.924	GCTTGTAGGAAAGTGAGGTG	55.024	283	(CTCA)6	2627427	2627450
1330	scaffold_1	ACGACGACTTTGAGATTGAC	55.264	GTTGTGATTTCTGAGGCTGT	55.264	286	(CGA)4	2635844	2635855
1331	scaffold_1	TCACTCATTCACTACCTCCC	55.013	AACTCTTTCCAATCTCCCTC	54.913	379	(CTT)4	2636477	2636488
1332	scaffold_1	TCACTCATTCACTACCTCCC	55.013	AACTCTTTCCAATCTCCCTC	54.913	379	(GATGGC)3	2636671	2636688
1333	scaffold_1	GCTGACAATCGTCTTCTCC	55.79	ACCTCGACTACATCGACAAG	55.313	311	(GCGA)3	2641229	2641240
1334	scaffold_1	TACCAATCTCCAGCCAGTAT	54.742	ACAACTGGCTGTTCTCTCTC	54.496	372	(ACAG)21	2644042	2644125
1335	scaffold_1	TGTCTGGTCAACTTGTCAAA	55.057	GATAAGGCTGTGTCCAAAGA	55.372	238	(CTA)4	2644947	2644958
1336	scaffold_1	TCGACAGATTCTCTTTGGAC	55.327	GACTGTCTTTGATTTGTCCC	54.538	304	(GCAAA)3	2645245	2645259
1337	scaffold_1	GGACAAATCAAAGACAGTCC	54.538	CTTGTAGTCGACGAAGACG	54.452	374	(CAGCAA)3-(CGC)4	2645587	2645629
1339	scaffold_1	CTTCGTCGACTACAAGAACA	54.011	CCGAGTGATACAGGAGAGG	55.672	252	(CAGCAA)3	2645830	2645847
1340	scaffold_1	GTTTGATAGCCACCAGCA	55.564	GTCGTGGAGTGACGTCTG	55.866	367	(CAGCAC)3-(ACC)4-(CCG)4-(CAGCAA)4	2646001	2646207
1341	scaffold_1	CTACAGCTTCATCAGCAACA	55.101	CGCCTGATGATACTGATCTT	55.324	216	(CAG)9	2647075	2647101
1342	scaffold_1	GTTCCAGGGGTCTTCTTAGT	54.869	ATGCAAGGAAAAGATGAAAA	55.023	296	(CTAC)3	2650126	2650137
1343	scaffold_1	GCTGTCTTTTTGTCTTTGCT	54.901	CAAGCAGGCATCTATCTTTT	54.805	380	(TTGT)3-(TTTCG)3	2651357	2651468
1344	scaffold_1	AGACGGAGAAGGAGAAGAAG	55.323	AGCTCGTGACCAAGAAGAT	54.887	353	(AAC)5	2652797	2652811
1345	scaffold_1	TCTGTGTTGGAAAAGTTTGA	54.247	CTCTTATTTCGCAATTCCAC	55.058	380	(TTG)5	2659664	2659678
1346	scaffold_1	GATGAAAATCAACGAATGGT	54.954	CTCTGAGGTGAAAAGACGAC	54.965	392	(GA)7	2666432	2666445
1347	scaffold_1	AAAGGAAGGGAAAGAAAGAA	54.846	GACCTTTCTTTGACATTTGC	54.909	354	(TCGTTG)3	2668850	2668867
1348	scaffold_1	AAAGAAAGGTCAAGATGCAA	55.088	AGGAAAATCTCCAATAACCC	54.752	214	(GGAAAA)3	2669110	2669127
1349	scaffold_1	AAACATGGATACTGCACACA	54.871	GTATCAGAAGCAGATCGAGG	55.02	242	(GTG)4	2671485	2671496
1350	scaffold_1	TTTTCGAAGTGGAAGCCTA	56.123	GCCAGGTCATACAGTAGAGG	54.803	400	(TG)6-(GAG)5	2679517	2679640
1351	scaffold_1	CCAAGTTCTGTTCTAGCGAC	55.192	CCCTGTCAAATCAACTCTGT	55.103	302	(GGTA)3	2682974	2682985
1352	scaffold_1	TGTTGTTGCTTGTTTGCTAC	55.021	AAACGCACATCACCTTCTAT	54.815	228	(GTC)6	2687355	2687372
1353	scaffold_1	ATAGAAGGTGATGTGCGTTT	54.815	CCAATGGACAAATCAAATCT	54.967	270	(TCAA)3	2687656	2687667
1354	scaffold_1	AGTTGGTGGTTTGATGAGAG	55.103	AGTGCTTTGCTGAAGAACAT	55.18	260	(TCA)4	2689100	2689111
1355	scaffold_1	GTCTCTGCTCTCAACCTCC	54.821	CTTGCAAGAGTAAGGGTCAG	55.204	336	(CTC)5	2690253	2690267
1356	scaffold_1	CTTGGCAAAAAGGTACTCAC	55.043	AAGTGAATCGAATCGAGAAA	55.004	335	(GATG)6	2691207	2691230
1357	scaffold_1	ATTCGTTTCAGAGCATCAAT	54.86	ACCACATCAGCTCACATACA	54.844	252	(TC)6	2691961	2691972
1358	scaffold_1	ATTGTATATCGTGAGGACGG	55.04	GTACGCTACCAAGGTACTGC	55.101	303	(GT)16	2692636	2692667
1359	scaffold_1	GTAATGATCGGATCTGTGCT	55.142	ACGCAACTCTCAGGTGTAAT	54.877	381	(AGT)4	2701098	2701109
1360	scaffold_1	GAAAGACATTGTGGCGAG	55.054	GTCCGTATTCTCCCTCTACC	55.24	377	(GAGC)3	2702249	2702260
1361	scaffold_1	GTTGCAGTCGAGTGTGTATG	55.122	GCCATTTCTGTAAGGTATGC	54.919	319	(GGC)4	2744346	2744357
1362	scaffold_1	TGCTTGTATGACTTCGAGTG	54.924	CAACGTGACGTCTATGACTG	55.136	221	(AAAG)3	2788757	2788768
1363	scaffold_1	GGACTGTTTGAAGTAGCAGG	55.024	AGATACGAGAGAGACGACGA	55.09	350	(CTC)4	2804749	2804760
1364	scaffold_1	GTAATTGTGTTCGTCGGTCT	55.143	ACTTCAGCCTCTTCAACAGA	55.14	261	(GGCTTT)3	2807420	2807437
1365	scaffold_1	GGCAATATCCACATAGGAGA	55.086	ATCGAGTACTTGACGGAGAA	54.937	297	(GC)6	2831715	2831726
1366	scaffold_1	TGAACGACGAGACATTGTAA	55.201	GTCACCCACCCAACTACTAA	54.987	371	(TCG)4	2843853	2843864
1367	scaffold_1	GTGTGGTTGGATTTGAAGAT	54.848	CAACTCTTTTAGCTCGGAAA	55.026	340	(AGAA)3	2845906	2845917
1368	scaffold_1	GTGCTCTCTGACTGCTTCTT	54.852	ACTGACTCTTCGTATCGCAT	54.961	281	(AGC)7	2848240	2848260
1369	scaffold_1	ATGAAAATTCCATGTTTTGC	55.137	TGCTTATCAGGTCCTTCAGT	54.937	302	(AGA)4	2850764	2850775
1370	scaffold_1	TTGGAGCTCGGTCTAATAAA	55.229	CTTCTGTGTTGTCGACATTG	55.096	379	(AAG)4	2851444	2851455
1371	scaffold_1	GAATCTAGGGCGTGATGTAT	54.244	CGGTGCTAGAAGAGTAGACG	55.405	222	(AT)10	2853207	2853226
1372	scaffold_1	TCTGCTCCTTTATCTGGTGT	54.937	ATGGTGGTTGATGTAAGGAG	54.899	242	(GCTC)3	2858696	2858707
1373	scaffold_1	CTCCTTACATCAACCACCAT	54.899	CAACTGCACATGCTTAGAAA	55.118	396	(TGGA)4	2859137	2859152
1374	scaffold_1	AACAAAGTAACCGAACTTGC	54.637	AGCTGTTCTACCAAGGACAA	55.024	398	(CGGCTC)3	2861877	2861894
1375	scaffold_1	TTCGCTGCTCTTATATACCC	54.783	AATCATGCAGAAAAAGCAAT	55.046	241	(TTC)4	2864322	2864333
1376	scaffold_1	ATTGCTTTTTCTGCATGATT	55.046	TCTCGCTCTCTCTCTCTCTG	55.084	376	(AG)9	2864564	2864581
1377	scaffold_1	AGCAAATGCAAGAGAGGTAG	54.865	AAAAACAAACAGTGACAGGG	55.204	368	(AG)7	2864708	2864721
1379	scaffold_1	TTGACGTCCATCTTGGTAAT	55.504	GACATCTTTCTCGACGACAT	55.176	359	(TGT)17	2867828	2867878
1380	scaffold_1	CCCTGCATAGTTCATCAGTA	53.732	TGTCCCTCTTATCCTCAAAA	54.85	323	(GA)9	2868455	2868472
1381	scaffold_1	TGTAACCGGAGATGCTTAAT	54.932	AACATCGAAGTACAGCCAAC	55.312	393	(AT)6	2871377	2871388
1382	scaffold_1	GCTGGGTATAAAGACCACTG	54.829	AGCTTTGATGGGCATTACTA	55.092	238	(GA)6	2878386	2878397
1383	scaffold_1	ACATTCTGCGCCTTTAAGTA	55.331	AAAGGAGCATATAGGAAGGG	55.11	385	(TAC)4	2888375	2888386
1384	scaffold_1	GCGCTCTAAGAGGTCAGTAA	55.03	GGCTTTAGGGTTAAGGGATA	55.124	327	(TA)7	2889834	2889847
1385	scaffold_1	ACTATAGGAAACGCAAGCAG	54.923	AATAACCAGCGCAATAACAT	54.974	338	(TTAA)3	2896596	2896607
1386	scaffold_1	TATAGCCTTATAGTCGGCCA	55.23	AGCATAAGGGTTATTCAGGG	55.848	314	(AAT)4-(AT)7	2897980	2898027
1387	scaffold_1	CTTTATTAAGCATGACCGCT	54.864	GCATCTGTTTTAGGCATCTC	55.027	269	(TA)6	2905658	2905669
1388	scaffold_1	ACAAGTCTTAAGCGTTTTGC	54.958	TTTTCCTTACATTAGCTGCC	54.83	375	(AGA)4	2914338	2914349
1389	scaffold_1	AGGATGAGTTTTAGCAAGCA	55.287	AGCGGAATTAGTAGGAGGTC	55.162	318	(TAA)4	2916298	2916309
1390	scaffold_1	GGTTAAATAAAGGCGTGTTG	55.032	ATGCTAAAAGCAAGTTAGCG	55.252	331	(TCTTTA)3	2928061	2928078
1391	scaffold_1	CTAACCCTAGAGGTAAGGGC	54.793	GGCAAAACCACACATTTATT	55.092	291	(AGC)5	2928303	2928317
1392	scaffold_1	CTCTGCTATAAGGGCAGCTA	55.173	ACACCCATGCTTCTTCTTTA	54.959	392	(TAA)4-(ATA)4	2928692	2928732
1393	scaffold_1	AGGTCTATGCGTCTTTACCA	54.994	AAGGAAAAGGAAGAGGCTAA	55.034	337	(AAAT)4	2929094	2929109
1394	scaffold_1	AAGTAGGAGGGAGTAGCGTT	54.837	ACTCTGCACATCCTTATTCG	55.408	360	(AAAG)3	2932074	2932085
1395	scaffold_1	GATAGCCGCTTCTGAAAGTA	54.967	TGAATATCATGGCTGAAACA	55.041	315	(ACTG)3	2943304	2943315
1396	scaffold_1	TTGAAGTCGGAGAGACTGAT	54.875	CAGCACTTGATCAACGATAA	54.858	364	(AG)6	2947629	2947640
1397	scaffold_1	AGCAGGATTAGCAACACACT	55.047	ACGAGGTCAGAGAGACTCAA	54.942	324	(AATC)3	2948088	2948099
1398	scaffold_1	GTCACTGCATCCCAAATAAT	54.991	AAAAACAGATGCCAAAAGAA	55.104	385	(TCAG)3	2949833	2949844
1399	scaffold_1	ACAAAGAAACCCCTGAATCT	55.286	ATGGTCAGTGTAGCGAGG	54.426	231	(CTT)5	2950429	2950443
1400	scaffold_1	CATCCTCAACTTCAGCGAC	56.843	GATGGAGTTGGCCATGTT	56.713	283	(CGC)5	2950846	2950860
1401	scaffold_1	CATGAACATGGCCAACTC	55.671	ATAGCTTATCCCCATGCAA	55.696	397	(CTG)4	2951102	2951113
1402	scaffold_1	ACAAGAAAGGGCAGACACTA	55.024	TGCTAATTAGTCTCTGGGGA	55.052	215	(CCAT)4	2953834	2953849
1403	scaffold_1	GACCAATAAGACTCCATCCA	54.946	ATCTATTGATCGATGATGCC	54.987	320	(CAA)4	2954095	2954106
1404	scaffold_1	CTCCCTTTTGCCTCTTATTT	55.306	ACATTCAGTTTCTCGTCGTT	54.84	304	(CT)16-(CATT)3	2954332	2954463
1405	scaffold_1	GTACCTGATTGACCGCTTAC	54.815	TCTGGAACAGCGAGTAGAGT	55.178	222	(GGCAGC)3	2958181	2958198
1406	scaffold_1	ATTTGTTCCTGATTGGACTG	55.033	ACCAAGGTGAGATTCTGTTG	55.103	290	(ATCC)3	2958939	2958950
1407	scaffold_1	TGTCTGAACTGAAGCTGATG	54.859	AGGATGATGATTGAGAATGG	54.856	241	(CCTA)3	2969265	2969276
1409	scaffold_1	AAATTCCCTTTTTAAATAGCTT	52.916	AAATAAAATAAAGTAAGGGCTTT	52.372	342	(TAA)13	2982642	2982680
1410	scaffold_1	AAATTCCCTTTTTAAATAGCTT	52.916	AAATAAAATAAAGTAAGGGCTTT	52.372	342	(TAT)5	2982681	2982695
1411	scaffold_1	GCTTTCTAATGCCTCTGATG	55.205	ACCAGACAAAGAGACGACAC	55.162	367	(GT)7	2995543	2995556
1412	scaffold_1	ATCTCTTCGTGCTTCTTCTG	54.803	AAATTCTCCTTCAACCCATT	55.218	266	(TTG)4	2998993	2999004
1413	scaffold_1	AGAGTCCAAAACTCAGCAAA	55.156	GTCAACGTACAAAGCTCTCC	55.011	362	(CTGG)3	2999442	2999453
1414	scaffold_1	TTATACATTCTGCCCTGGTT	54.77	ACAACGAGGCTATTCACAGT	54.877	222	(CTCGGC)3	3000462	3000479
1415	scaffold_1	GTTGGACAAAAGGTGGAAT	54.836	TGGGTGTTTAAAGAAAGGAA	54.957	205	(TGA)5-(TGC)6	3002077	3002127
1416	scaffold_1	GGGATAAGATCAGGGAAGTC	55.123	AATCTCTGCTGGAAATCTGA	54.983	280	(GA)10	3002494	3002513
1417	scaffold_1	ACATGTGGTATCTCAGAGGC	55.038	GAGGAGATCTTTTTGCACAC	54.886	214	(CAT)7	3004494	3004514
1418	scaffold_1	GTGGAAAACGACTTCTTCAG	54.987	CTCCTCGTTATGACTTCCTG	54.95	307	(GTAG)3	3007169	3007180
1419	scaffold_1	AGGGAATGGCAATTATCTC	54.102	CTCGGAATCTGTTTCTTCAC	54.899	379	(TTGCT)6	3008118	3008147
1420	scaffold_1	AATTCGACAAGCGGTTACTA	55.173	GCTGATCACTACATCCCACT	55.038	352	(CTC)9	3011270	3011296
1421	scaffold_1	GAATCCCTCTCAGACACAAA	55.152	TAGTACTCGTTGGGATCGAC	55.24	261	(TGAC)4	3011519	3011534
1422	scaffold_1	GCTCGTTTTACATCTTCCAG	55.123	CGTCAGAGTGATGATGTACG	55.043	299	(CCT)8	3011893	3011916
1423	scaffold_1	GCTCGTTTTACATCTTCCAG	55.123	CGTCAGAGTGATGATGTACG	55.043	299	(CCA)4	3011917	3011928
1424	scaffold_1	TAGCAATCATCCTCTGTGAA	54.272	GTTACCGAAAAGAAGAGGGT	55.05	348	(TGGACA)3	3017436	3017453
1425	scaffold_1	AGCTGACGGATAGTCCTGTA	54.974	GGGAGAACTATTCAACCACA	55.033	243	(ACAT)3	3018987	3018998
1426	scaffold_1	AGCTCTTGAACGAGTGTAGC	54.915	AGAATCGCAAAAGAAAAATG	54.795	391	(CAAA)3	3023866	3023877
1427	scaffold_1	TGGAACGAGAGAGACAGAAT	54.875	CGTCATCACATGACAGCTAC	55.029	377	(GCTG)3	3025542	3025553
1428	scaffold_1	ACACAGCATACCTTTTGCTT	55.066	AATGGAGTGCTATCTGCTGT	54.961	221	(GAC)6	3025776	3025793
1429	scaffold_1	GTGATGACTCCGTTCCTAGA	55.189	ATCACCACGTATTAAGCACC	55.111	388	(TTTC)3	3026096	3026107
1430	scaffold_1	AATGTCATCGTCGTAGAAGC	55.396	ATTGACCATGGTGAGTTTTT	54.441	318	(CGA)7-(CAA)4	3028092	3028138
1431	scaffold_1	CCATGCTGTGTGTTTGTATG	55.913	TGAGTTGTGTCCCTCTCTCT	54.76	391	(CAAA)3-(AG)8	3028786	3028911
1432	scaffold_1	GTGTCTCTCGTGTTCCATCT	55.071	ACATACCTAGCTTGGAGCAG	54.735	396	(TTGC)5	3029815	3029834
1433	scaffold_1	GTAAGCCGTCCAGTCTAATG	54.994	TTGAATATTTGGGTTATGGG	54.973	343	(CATCAA)4	3030439	3030462
1434	scaffold_1	CCCATAACCCAAATATTCAA	54.973	CGAGAAAGAAGGTAAACGAA	54.866	367	(CTG)4-(CTAC)4	3030680	3030772
1435	scaffold_1	ACAGGTTCAGTTGATACCCA	55.412	ATGCAGCAAGTAGATACCGT	55.018	324	(TACC)5	3031182	3031201
1436	scaffold_1	GTAGGCGATGCATAAAGAAC	55.08	ATAGGTACAGGTCCCAAGGT	55.032	296	(CTAC)3	3031381	3031392
1437	scaffold_1	ATTCATTGATAGCTGGATGG	55.086	AGGATCTCATGGTGTTTGAC	54.821	376	(ACCT)3-(GGTGTG)3	3031937	3032021
1438	scaffold_1	TACTACATCCTCCTCCCTCC	55.666	GTTTTGGATAGCTTTGCTGT	54.714	270	(AAC)7-(AAC)5	3038544	3038594
1439	scaffold_1	ATCATGACGGAAGAACAAAC	55.02	CTCAAATCATCAAACCACCT	55.033	281	(GGC)8	3038916	3038939
1440	scaffold_1	ATCATGACGGAAGAACAAAC	55.02	CTCAAATCATCAAACCACCT	55.033	281	(GGT)6	3038940	3038957
1441	scaffold_1	TTGATTTCGGTCATCTTCTT	54.836	TACGAAACCTTCCAACAAGT	54.878	302	(CTT)7	3040258	3040278
1442	scaffold_1	TTCTCGCTTTTGATCTTTTC	54.896	TACGAAACCTTCCAACAAGT	54.878	236	(TCG)9	3040415	3040441
1443	scaffold_1	TACCAGGCATACATACCCTC	55.04	GTATCATCATTGGCCAAACT	54.991	358	(CGG)4	3044102	3044113
1444	scaffold_1	TCGAATGTTTAATACACCCC	55.023	TTTCCTTGAAAGCTTCTTTG	54.991	373	(TG)8	3044968	3044983
1445	scaffold_1	ACGTAGAAGACGTTGACGAT	54.877	AAATAGTGTTGTGGACGGAC	54.974	324	(GAGGTC)3	3045292	3045309
1446	scaffold_1	GTCACGTTCTCGTTGGAG	54.939	ATGCATCGTCAATCAACAG	55.396	280	(CTC)4	3047288	3047299
1447	scaffold_1	CTAGACAACCCTCTCCTCCT	55.026	CAGTTCGAGCTTTACACACA	55.015	293	(CTG)4	3048283	3048294
1448	scaffold_1	TTGTTGTAAGTCTCATCCCC	55.033	TACAACTTGGACCCAGACTC	55.103	358	(AGC)8	3050192	3050215
1449	scaffold_1	TCGTATCCATCTATAACGCC	55.298	AGAGACTGCAGGTCCTTGTA	55.003	268	(AGA)5	3050657	3050671
1450	scaffold_1	GCAGAAGAAGAAGAAGACGA	54.937	TAACCCGTAATTCCTACGTG	55.308	249	(CTAC)3	3050806	3050817
1451	scaffold_1	ATTTTGTCTACCTTGCTCCA	54.959	GGAGGAATTTCAAGGTTTTT	54.955	381	(CTAC)3	3051794	3051805
1452	scaffold_1	CCTAATATAAGGTCCCCTGC	55.383	AAGAGCTTGAGGTACTGCTG	54.928	394	(CT)8	3055762	3055777
1453	scaffold_1	CGAAATACGATCAAAGGAAG	55.07	GAATTCAGCTGCAAAGAGTT	54.815	290	(TGG)6	3058622	3058639
1454	scaffold_1	AACTGCATGTTACATCCCTC	55.057	TATGTATGCATGCACCTTGT	55.018	396	(GCTTTG)4	3059215	3059238
1455	scaffold_1	TCCTCCTCTCTTCTCTCCTC	55.19	TTGAGGTAGTGGTGCTTCTT	55.024	382	(TC)6-(TC)9	3059435	3059482
1456	scaffold_1	CCTGAAAGAGAGTGAGCATC	55.052	AAGAAAGAAAAGGAGGAAGG	54.446	387	(CA)6	3060908	3060919
1457	scaffold_1	GGTGAATACAGGTGGGAGTA	54.899	TCAACGCGAATTAGACCTAT	55.092	363	(CT)30	3061573	3061632
1458	scaffold_1	ATATTCTCCGTCCTAGAGCC	55.082	ACACCCTACTATGATGCCAC	54.923	290	(GCT)4	3068975	3068986
1459	scaffold_1	AAAACACCCATCTGAAACAC	54.937	CCTGGTCTACTCGTCGTAAG	55.073	348	(CATG)4	3072073	3072088
1460	scaffold_1	TATTTCCACCAATATTCCCA	55.366	TGGTGTATGTAAGTGAGGCA	55.063	306	(CTGT)3	3073610	3073621
1461	scaffold_1	TATTTCCACCAATATTCCCA	55.366	TGGTGTATGTAAGTGAGGCA	55.063	306	(TACC)3-(TACC)3	3073796	3073907
1462	scaffold_1	TGCCTCACTTACATACACCA	55.063	ATTGCCGCTATTGTGATAGT	54.954	380	(CCAT)3	3074039	3074050
1463	scaffold_1	CGCATCTGGTACAACTATCA	54.722	ACGATGGGATTCTGTCTATG	54.983	372	(CTCGGT)3	3074388	3074405
1464	scaffold_1	GTCATGGAGATTGAGGAGTC	54.403	CCAATAACACTCTCTGGCTC	54.937	397	(GCA)5	3076696	3076710
1465	scaffold_1	GATGGCGACTTTCTTGAC	53.975	TCATTGATTCACTGTCTCCA	54.868	326	(CTG)9	3095909	3095935
1466	scaffold_1	CTGCTCCTCATCGCTACTAT	54.815	GGGCTTGAAAATATGATCTG	54.812	300	(GAC)5	3098769	3098783
1467	scaffold_1	AAGATCTCCCATCAAATCCT	55.123	CTCTTCATCATCTTTCGAGG	54.996	209	(GGTAGA)4	3099923	3099946
1468	scaffold_1	GCTGATCTTTGTCTTCGTTC	55.057	ATCATCCTCTGAAGACATCG	55.1	358	(TAC)5	3102155	3102169
1469	scaffold_1	GCAACATTGTTCCTTTCTTC	54.909	TAGATCTGTAACCCGCTTGT	54.994	327	(GA)11	3102380	3102401
1470	scaffold_1	GGGGAAGAAAGAAACACTCT	54.997	TCCTGGAGTGAGATATACCG	55.167	327	(CTAC)3	3105701	3105712
1471	scaffold_1	TGGGGTTGTTATTGAGAAAC	55.052	TTGATCGGGGAGTAGAGATA	54.8	306	(TCTGCC)3	3106725	3106742
1472	scaffold_1	CACAATTCGACTGATTCCTT	55.203	GAGAACAGTTGTATGAGGGC	54.751	301	(TGTCTG)3	3113583	3113600
1473	scaffold_1	TTTTCAAATTTTCGGTCAAT	54.884	ACTTGAGCTTCAGTTTCAGC	54.877	296	(TTC)4	3115124	3115135
1474	scaffold_1	TAGAGTCAAGGCAAGGTAGC	54.865	ATCTCATATCGTTTTCCCCT	55.172	233	(TGGCT)3-(TAGG)3	3118800	3118851
1475	scaffold_1	GCAGAAAGAGGAGTTTGATG	55.07	TGCAAAAAGTCAGTTGACAG	54.976	276	(CAGGG)3	3120348	3120362
1476	scaffold_1	CAGGTACTTTAACCAGTGCC	54.914	TTGTAGAGACAAGAGGCGAT	55.107	307	(TC)6	3121386	3121397
1477	scaffold_1	CGCCTCTTGTCTCTACAACT	54.758	CAGGAGATGGTAGGTATGGA	54.996	384	(ACAT)6	3121595	3121618
1478	scaffold_1	TCGAGTCTGAGGAGAAGAAG	54.75	CGAAGCATTTTATAACCCAC	54.952	393	(CTT)5	3128509	3128523
1479	scaffold_1	AAGAAGCTCTTGTCCAGCTT	56.005	ATCCTCAAGGACTACGTCAA	54.765	251	(TCG)4	3129324	3129335
1480	scaffold_1	AAGAAGCTCTTGTCCAGCTT	56.005	ATCCTCAAGGACTACGTCAA	54.765	251	(CGC)4	3129337	3129348
1481	scaffold_1	AGAAGAATAACAAGCGCAAG	55.048	GTCGTACACCTTTTTCGTGT	55.228	365	(AGA)4	3133556	3133567
1482	scaffold_1	TCCGAAAAGAAAAGTATCCA	55.035	GAACCACTTTGTAAAATCGC	54.967	285	(CTACTC)3	3136401	3136418
1483	scaffold_1	ATTAACAATAAGCGAAAGCG	55.038	TTTCGTTTTCCAGAGGAGTA	55.1	256	(GGA)4	3137509	3137520
1484	scaffold_1	CGGAGCTATTGATACAGGAG	55.088	TGTGTGACTCTGTTTCCTCA	55.036	301	(CT)7	3137801	3137814
1485	scaffold_1	TCAGTCTCGGTCTCTCTTGT	54.942	AATTGGATTGGTTTTGAGTG	55.052	230	(CATCG)7	3140788	3140822
1486	scaffold_1	AATTGATACCTAAACGCCAA	54.952	GACAAGAAGAAGCGAAAGAA	54.959	344	(AGAAAA)3-(CTTCCA)3	3141417	3141546
1487	scaffold_1	GAATGTGAAAAGGTAGCGAG	55.123	TTATACAACCACAGCTTCCC	55.252	235	(TGA)4-(TGA)4	3145805	3145831
1488	scaffold_1	TATAATAACATGCAGCGTCG	55.056	GATGGATGTTACGGTATTGG	55.299	214	(GA)6	3146103	3146114
1489	scaffold_1	GATTCTCATTCGTAAGCCAG	55.04	GATTTGCATGGATCTGAAGT	55.105	224	(AAT)4	3149757	3149768
1490	scaffold_1	TTGTAGCCTTGACGGTAGAT	54.994	AGAGGCAAAGAAAACACAAA	55.171	285	(GAGGTC)3	3150267	3150284
1491	scaffold_1	ATCTGATTGGACGTTGAGAC	55	ATGGGATTCTTACTGTGCTG	55.24	259	(TAGG)4	3151451	3151466
1492	scaffold_1	CTTTCCTTTCCCTTCTGC	54.959	AGTCTACAGCCTCGTCAGAG	54.729	395	(ATCGC)4	3152711	3152730
1493	scaffold_1	GCTACGTAAGTGGGAGAGG	54.962	GCATGAACAACGTACTCTGA	54.73	218	(CT)6	3152975	3152986
1494	scaffold_1	TGGTACAAGAGAGAGGGAGA	54.889	AGAGAAGTGCGATTGTGTCT	54.99	356	(GAGT)4	3155146	3155161
1495	scaffold_1	CTAAAGCGAAGAAGGATTCA	54.944	CTCTCGATACTGGATGGTGT	55.052	256	(ACC)5	3156032	3156046
1496	scaffold_1	ACACCATCCAGTATCGAGAG	55.052	GGACACGGTAGTCCTCATTA	55.07	274	(TGC)5	3156417	3156431
1497	scaffold_1	ACACGTCAAAGATGATCTCC	55	ACGAACTCCTGCCTGTAGTA	55.06	262	(CCT)7	3156877	3156897
1498	scaffold_1	TACTACAGGCAGGAGTTCGT	55.06	AGGATTGGATGATGAATGAG	54.856	397	(ACC)5	3157362	3157376
1499	scaffold_1	GCCTAGGCTGCAGTATCTTA	55.002	TTAGGAGGCATAGTTGCAGT	55.159	206	(ATA)4	3173111	3173122
1500	scaffold_1	AAAGGCAGAAGTTTATGCAG	54.889	GGCATTTCCCTTTTCTAAAT	55.081	372	(TAAA)3	3176392	3176403
1501	scaffold_1	GAGATAGGAGGGCAAGAAAT	55.047	TATAAGCTTAAGGCAGGTCG	55.032	347	(AAAT)3	3177383	3177394
1502	scaffold_1	TGCCAGAATCCTTAAACAGT	54.959	TTTACTCCTCCTCCTCCTTT	54.697	383	(ATT)4	3178314	3178325
1503	scaffold_1	CTTAGTAAGGGTTAGGGGGA	55.046	TTCTAGGCCTAAAGTAGGGG	55.349	348	(AGG)4	3178462	3178473
1504	scaffold_1	AATGCAAGAGGCATTAAAGT	54.249	TACTAGCATCTTCCTAGGCG	55.014	249	(TAGCAG)3	3179726	3179743
1505	scaffold_1	GCTGGATAGGTAGTCTGCAC	54.961	GCTTCAACTGCAAGGTACTC	55.18	340	(TCCT)3	3181167	3181178
1506	scaffold_1	TCCTGCCACATACCTTACTT	54.829	GAGGTATGACAGTGGATCGT	54.86	219	(TCTTCC)3	3182690	3182707
1507	scaffold_1	GGAAGAATACGCAAGAGAAA	54.77	CTTATCTATGCGAGCCAACT	54.841	234	(GAG)4	3184358	3184369
1508	scaffold_1	TCTCTGGTTTCATGGGTATC	54.946	TTGAGGATGAATGACACGTA	54.933	369	(AC)6	3184865	3184876
1509	scaffold_1	ATTCATCCTCAAGTGAATGG	54.946	ATTCATGTGATATCGTGCAA	54.891	344	(CTGG)4	3185276	3185291
1510	scaffold_1	GGTGCCTATTGATTTTCAAC	54.72	ACTGGGTGTTTAACAATGCT	54.735	233	(GAA)9	3186070	3186096
1511	scaffold_1	TTGGTAAAGACCTTTTGCTC	54.692	CCTCAATCTCTCCTCAACAA	55.339	398	(GTCCTT)4	3189179	3189202
1512	scaffold_1	TTGGTAAAGACCTTTTGCTC	54.692	CCTCAATCTCTCCTCAACAA	55.339	398	(GGA)5	3189402	3189416
1513	scaffold_1	ATCAAGACTCGTTCTAAGCG	54.865	GCTGTCTAGGGGATTTCTCT	55.112	277	(TCA)4	3190137	3190148
1514	scaffold_1	TAGAGCTCTTCAGTCAAGCC	54.974	GGAGGAGGAGTTTGTCTTTT	54.997	304	(TAGG)3	3192462	3192473
1515	scaffold_1	TGAGTAGTTTGGTCATCCCT	54.592	CCAATATCAGGTGTCGTTCT	55.07	274	(GTT)6	3193126	3193143
1516	scaffold_1	GATGATTGGCGAGATGTACT	55.142	GACTGAACTCTATTCGTCGC	55.094	288	(CGC)4	3193837	3193848
1517	scaffold_1	GATGATTGGCGAGATGTACT	55.142	GACTGAACTCTATTCGTCGC	55.094	288	(CCT)4	3193966	3193977
1518	scaffold_1	AACTCATCCTCATCATCCAC	54.728	ACAATACCGGCATCAATATC	54.963	374	(TGT)4	3194720	3194731
1519	scaffold_1	CCGGTATTGTTATGGCTTAG	54.998	ATTCGAGGTGTATGTCAACC	54.886	335	(GTT)4	3195104	3195115
1520	scaffold_1	TCTTGTTTCACTCTTGAGCA	54.565	GTTGTCTTTGAGGACGTAGG	54.854	377	(CAA)6-(ACC)5	3197936	3197975
1521	scaffold_1	CTACAAGTACTCGGACCAGG	54.905	GGGTAGCTCATCGAGTCC	55.55	291	(CGG)6	3198395	3198412
1522	scaffold_1	CCAGTCCAACCTCTTCTTCT	55.959	AAGTCCTCGAGGTAAGCACT	55.718	321	(CGG)4	3198575	3198586
1523	scaffold_1	CCAATACGTGAAGGAGTCAT	55.07	TCTCGAATCATTGTCTGTGA	55.054	395	(GCA)6	3199569	3199586
1524	scaffold_1	GAATGGCTCTAGTGATGAGC	55.007	TCATCAGCATGATTTACGAG	54.767	396	(CCTTGC)3	3203101	3203118
1525	scaffold_1	GAACAACTGGGCTAAACAAG	55.043	GAGACTGAACGTTGTTCGTT	55.35	284	(TGG)4	3204793	3204804
1526	scaffold_1	ACCTACCCAGACAAAAACAA	54.713	GTGGTCGATGATGATGAAGT	55.766	390	(GCC)4-(TCCTCG)3	3208516	3208602
1527	scaffold_1	ACTTCATCATCATCGACCAC	55.766	AGCTCCTCGACCTCTCTATT	54.856	329	(CAC)5-(GAT)4	3208784	3208838
1528	scaffold_1	GAATAGAGAGGTCGAGGAGC	55.69	TTTCCAACAATCCAATATCC	54.904	352	(AGA)4	3209057	3209068
1529	scaffold_1	CGGACACATGCCTATAAAGT	55.287	ATCTGGTACAAGGTCTGGTG	54.965	235	(TCC)9	3214722	3214748
1530	scaffold_1	AGCCCGTGTCTGATAGAATA	54.909	ATGAACAGCAAAGGAAGAAA	55.088	264	(CGA)4	3215091	3215102
1531	scaffold_1	AATAGATCAACTGGTCGTCG	55.24	CATCTTGGGTACCTGTAGGA	55.083	250	(TACC)3	3225154	3225165
1532	scaffold_1	CTTCCATCTCTGCATCAACT	55.364	CGGTATGAAAGATGCTTAGG	55.104	361	(GTC)4	3225636	3225647
1533	scaffold_1	CTCGATTTCTGACAGTCCTC	54.875	GCAGGATCTCATAGTTCTCG	55.02	213	(CGACT)3	3225926	3225940
1534	scaffold_1	GCTCGTGATATCATTCAGGT	55.142	AGTGCTTTGGAGGATACTGA	54.937	395	(CA)8	3226539	3226554
1535	scaffold_1	CTCCTGTCACAAGGTCTCAT	55.084	CCCCTTCTATCACAGAACAA	55.216	349	(GAGCAT)3	3228859	3228876
1536	scaffold_1	GCTGCAGTGTTGTGAAGATA	54.91	AACAACATCTCATCGAGGTC	55	211	(TC)6	3229752	3229763
1537	scaffold_1	CTGTCGTCCCAACCTATCTA	55.252	ATCAAGCTTCTTCATCCAAA	55.004	380	(TACC)3	3230050	3230061
1538	scaffold_1	AGTATATCGCTATCCCGTCA	54.884	TTTTCCATTATATCGTGGCT	54.872	273	(AT)9	3231167	3231184
1539	scaffold_1	AGTAATTTATCATGGGCACG	55.218	AGGAGAGTAGGAGGTTCAGG	55.026	340	(AAAC)4-(TCA)5	3231386	3231438
1540	scaffold_1	CGATTTACTGAAGCGAGAGT	54.865	GGTGAAGCTGATAAACAAGC	55.111	305	(GACA)3	3246340	3246351
1541	scaffold_1	GCTCTCGATTTATTCTGTGC	55.193	GTTTCTAAACACCAAGTCGC	55.03	396	(GCC)4	3251939	3251950
1542	scaffold_1	TTGTCGTTTGTACTGGATGA	55.025	GCTTGTCGTTTGGGTATTAG	55.014	374	(TGGCG)3	3252688	3252702
1543	scaffold_1	TAACAGATTCGATTGCCTTT	55.058	GCAGTTGAACGATCTGTTTT	55.443	370	(GAAC)7-(GA)6	3253590	3253691
1544	scaffold_1	ATCTGATCCATATCAACCCA	55.166	GTATCAACCGCTCGGTATAG	54.967	340	(TAC)4	3259259	3259270
1545	scaffold_1	CTGTTTGCGTTATTGCTACA	55.17	AACAAGCTAGGAAGCATTTG	54.889	375	(TAC)4	3259826	3259837
1546	scaffold_1	TTCTCCAAGACAGCAAATCT	55.07	GAACTTGCTGGAGAAACAAG	55.156	227	(AGAA)3	3260526	3260537
1547	scaffold_1	TCTGTCATGATGAATGCCTA	55.021	GCTTGCTTTACTCGACCTTA	55.048	264	(TACC)3	3260763	3260774
1548	scaffold_1	TAAACACAAATTGCCTCCTT	54.979	GCTTCTCCATTGGTATTACG	54.932	350	(TCT)4	3261407	3261418
1549	scaffold_1	ACTACCTATCCCCAAAGACC	54.683	CAGCTTCGATGTAACCTCTC	55.107	201	(TACC)3	3266884	3266895
1550	scaffold_1	GTACGGAGACGTATGTTGGT	55.011	AGACGCATATACGGGATAGA	54.884	337	(CA)6	3270666	3270677
1551	scaffold_1	CTTTTTGACAGCCAGCTAAT	54.889	GATATGCCCTGATCATCCTA	55	313	(CT)13	3278016	3278041
1552	scaffold_1	TAGGATGATCAGGGCATATC	55	CGTAGTACACGATACGCAGA	55.021	318	(GGTGA)4	3278386	3278405
1553	scaffold_1	AAGTTGACTGACGAAGAGGA	54.965	TCACATACAAGAGCGTGAAG	54.924	285	(CTTG)3	3278898	3278909
1554	scaffold_1	AAGTTGACTGACGAAGAGGA	54.965	TCACATACAAGAGCGTGAAG	54.924	285	(TTG)4	3279020	3279031
1555	scaffold_1	GTAGATTGTGCGGAAGCC	56.742	TAACAAATTTCATCACGCAG	54.883	385	(GAA)4	3280735	3280746
1556	scaffold_1	TGCGTGATGAAATTTGTTAG	54.883	AGTCAAGAGGGTGATGGAG	54.979	215	(CTT)5-(CTC)5-(CTT)7	3280976	3281050
1557	scaffold_1	CTTGACAATGTCCAAAGGAT	55.033	GAGGAAGATCCCCTTACCTA	54.9	282	(AG)16	3281354	3281385
1558	scaffold_1	TCAGAGGAAGGTAGCCACTA	55.12	TGCCGACATACAAGATACAA	55.166	326	(CAT)4	3282667	3282678
1559	scaffold_1	AGTACATCCTCAGCAAGGAG	54.495	GCATTGTAGGGAGAAGGTC	54.648	373	(GCC)7	3284118	3284138
1560	scaffold_1	GTGGACTTGCTGTAGAGGAG	55.003	AGCAGTTCTATCACCAGAGC	54.654	299	(CGG)4-(TGC)7	3288297	3288384
1561	scaffold_1	GTCATGTTTGTCATGGACTG	54.615	CATAACCAACTTCATCAGCA	54.683	395	(CTG)5	3288528	3288542
1562	scaffold_1	GCTCTGGTGATAGAACTGCT	54.654	GAGGAAAGCATGAGACTTTG	55.07	358	(TGC)4-(CTG)4-(CTG)4-(TGC)8	3288544	3288738
1563	scaffold_1	CAAAGTCTCATGCTTTCCTC	55.07	GAAATAACGGAAGTCTGTCG	54.959	341	(AAG)5-(CTCTT)5	3288903	3288978
1564	scaffold_1	CAAAGTCTCATGCTTTCCTC	55.07	GAAATAACGGAAGTCTGTCG	54.959	341	(CCTC)3-(TC)6	3288979	3289009
1565	scaffold_1	CGACAGACTTCCGTTATTTC	54.959	TTCCTCTCTTTCTCTCCCTT	54.797	336	(TAG)6	3289451	3289468
1566	scaffold_1	TTTGACTGCATACAAACGTC	54.76	ACAAGGGATAAACAACAACG	55.171	312	(GGA)5	3294449	3294463
1567	scaffold_1	GAAGACGTAGGAGAGCAGAA	54.803	CATCTCGACTCTGATCGTTT	55.364	237	(GACAG)4	3294572	3294591
1568	scaffold_1	ACAAGAACTGGAAACTTGGA	54.817	CCCACTTAGGTACTTTGTCG	54.927	302	(GCTGGA)3	3295479	3295496
1569	scaffold_1	AAGCGAGATTCTTTCCTCTT	55.004	ATATTTGGTACGGATGTTGC	55.046	209	(TTCTCT)4	3303156	3303179
1570	scaffold_1	GTTTCTGAGGTAACACCTGC	54.84	CTTCTGACCTTGGTCGATAC	54.765	360	(GCA)10	3304165	3304194
1571	scaffold_1	GCTGTGTGATTCATGAGTTG	54.989	CCGTGTGGTGTACCTCTTAT	55.024	289	(TTTC)3	3308743	3308754
1572	scaffold_1	CGCTAGAAAAATGTGAGCTT	55.048	GAGGAGACCTTTGAGGAGTT	54.976	394	(GT)6	3309930	3309941
1573	scaffold_1	TGAGAGCCAATTGATATTCC	55.216	TTGTCAAGCTTCTTTCTGGT	55.156	292	(TAGG)4	3314807	3314822
1574	scaffold_1	CTAGGTTGTCAGTTGCTCG	54.452	GAAAGAAAATTGACGGTTTG	54.944	382	(TC)14	3315329	3315356
1575	scaffold_1	GGGGCATTGATGTTTTACTA	55.183	ACAAACGTCTTCTTTAAGCG	54.971	236	(TATG)4	3319166	3319181
1576	scaffold_1	ACTAGACCTGTTGTGGGATG	54.965	TTTAGAGTCGAATGGAGCAT	55.04	305	(GAAG)3	3320139	3320150
1577	scaffold_1	TGGTCGACTGTTTTTCTTTT	55.007	GAGTGTAGCAGGGTAGCATC	54.961	325	(GTAT)4	3321004	3321019
1578	scaffold_1	CCGTCATACAGTCACTTCCT	55.14	CACGTACACACATGAGAAGG	54.954	347	(GGTAC)3	3321291	3321305
1579	scaffold_1	CGTATAAACATGTGTGTGGC	54.934	CATCTGAACAATCTTGGGTT	55.033	396	(AG)7	3322472	3322485
1580	scaffold_1	CGTATAAACATGTGTGTGGC	54.934	CATCTGAACAATCTTGGGTT	55.033	396	(TG)6	3322486	3322497
1581	scaffold_1	CGTATAAACATGTGTGTGGC	54.934	CATCTGAACAATCTTGGGTT	55.033	396	(GAAC)4	3322695	3322710
1582	scaffold_1	GGAGGACAATGAGTTTTGAA	55.167	ATGGCACATCAAGCATAGTA	54.205	371	(GGAGA)3	3323465	3323479
1583	scaffold_1	CCCGTCCTGATACTTACTGA	55.252	GCTAATCAGCATCAACCACT	55.396	289	(AGA)5-(CTT)5-(GGT)7	3324027	3324212
1584	scaffold_1	GCCATCACGTACTTGAATCT	55.228	CTTGTGGTCAGAGAAGGAAG	54.979	337	(GAAGA)3-(TTC)6	3325384	3325496
1586	scaffold_1	GTCTTCCTAGCTTCTTGGGT	55.194	GACTTCCAACAGAACAGGAG	54.789	283	(CATGT)3	3328156	3328170
1587	scaffold_1	ACGTTATTAGCTTTGGCAAG	54.944	ACCGTCACTTTTGATACACC	54.974	317	(TAG)4	3328522	3328533
1588	scaffold_1	TCTGTTTTTATTTTGGGGTG	55.241	GAAAGCAAAAGGATCATCTG	55.004	260	(GTAT)4	3328979	3328994
1589	scaffold_1	GACATGAAACACTGCATTTG	55.011	GCAAGTCTCTGTGGTAAAGG	55.024	269	(GCT)4	3329798	3329809
1590	scaffold_1	TGTCTGACAGCACATCAACT	55.063	TATTGCTCATTTCGGTAGGT	54.932	326	(TCCATC)3-(ATAC)4	3330144	3330254
1591	scaffold_1	TGTCTGACAGCACATCAACT	55.063	TATTGCTCATTTCGGTAGGT	54.932	326	(TTGCC)3	3330355	3330369
1592	scaffold_1	ACCATCACCATCATCATCTT	55.048	GCCCAAAAAGAGGTTTTACT	55.219	387	(CAA)4-(AGC)6	3330874	3330913
1593	scaffold_1	AACAACAACAAAACCCTGAC	55.024	ACAGAATGAATGCTTGTTCC	55.191	297	(ACC)4-(CCT)6	3330914	3331010
1594	scaffold_1	CAAAGAGAAGGTGGTTCTTG	55	TACTCTGCTTCTTCTGCTCC	54.974	291	(GCC)4	3334898	3334909
1595	scaffold_1	TAGGTAGACTTCTGCCCTTG	54.713	GTACCTCACCTCCTCACCTT	55.651	362	(TCA)4	3335832	3335843
1596	scaffold_1	GAAGCCACTGACCAGAATAG	54.937	AACTTCATCTACCTGCCAAA	54.959	341	(GAA)4-(AGA)6	3342928	3342968
1597	scaffold_1	GAAGCCACTGACCAGAATAG	54.937	AACTTCATCTACCTGCCAAA	54.959	341	(TGA)4	3342969	3342980
1598	scaffold_1	CCTTACCAAGGAGGAGATTT	54.982	GGGTTGTTCTTGTCAAACAT	54.937	282	(CAG)4	3346184	3346195
1599	scaffold_1	CTTGCTTTACTGCCAAGAGT	54.95	CGTTATCACCGTATTTCCAT	55.058	292	(AGAAG)3	3350134	3350148
1600	scaffold_1	GGATTGACAACTCGACAAAT	55.02	GAACCACAAAAGCTCTCAAC	54.974	391	(CAG)4	3350751	3350762
1601	scaffold_1	GTTGAGAGCTTTTGTGGTTC	54.974	CAATTGTCCAGTAACACACG	54.976	236	(GCAA)3	3351002	3351013
1602	scaffold_1	ACTCTCCTCTTCTTCCTGCT	54.881	TGCTTTGGAGCCTAGTCTAA	55.459	222	(CCT)4-(CTT)4	3353489	3353603
1603	scaffold_1	GTGATGAACATTTCCTGGTT	54.848	TGAAGATGGACAACAACAAA	54.986	373	(TTG)5	3355464	3355478
1604	scaffold_1	CACAAAGTCGAGGGTGTTAT	55.156	GTCTTTAATCATCGCCTCAG	55.04	265	(ATGT)3-(GTAT)3	3360381	3360413
1605	scaffold_1	GGAACTAGCACTGACTGAGG	55.003	TACGAGCACTTGACCCTATT	54.994	372	(AGCC)3-(GACCAA)3	3361446	3361537
1606	scaffold_1	TCATTGTTCTGCTCTTGTTG	54.885	AAGGTAGGTACCTGGGTAGG	54.815	295	(TGCG)3	3362158	3362169
1607	scaffold_1	AGTCCTGCCAGTGGTTAGTA	54.891	GCAGCTAGAGAAAGACTGGA	54.974	262	(CTAC)3	3362469	3362480
1608	scaffold_1	TACCTACTTCTTTCCTCCCC	54.982	GCGTAGGTGCTAGTTGAGTC	55.216	305	(TTGG)3	3366901	3366912
1609	scaffold_1	AGTCGAACAGCAAGATGATT	54.923	GAATAGGCAGCATCAGACTC	55.007	209	(CGGGC)3	3369768	3369782
1610	scaffold_1	GTAATCCAGTGGAACCTGAA	55.033	AATGAAAACACCCCAACTC	54.836	376	(TC)6	3372501	3372512
1611	scaffold_1	CTCACTCAGAGAGGTCAAGG	54.957	CTGCTTTGTTATGTTAGGGG	55.026	347	(TTCT)3	3374516	3374527
1612	scaffold_1	TTTCGGTAAGTCTCTTTTCG	54.866	ATTGCACCAACTACAAGACC	55.143	306	(GTC)4	3378135	3378146
1613	scaffold_1	CAAGGTCCCCTTATCTTTTT	55.001	TGCTTTATCCCACCTACCTA	54.944	201	(GGTA)3	3379169	3379180
1614	scaffold_1	ACTTGAGTTAGTAGCAGGCG	54.985	AGGTACCTGAACCACATACG	55.024	273	(TGGC)3	3379651	3379662
1615	scaffold_1	CAAGCACCACTAAGCATACA	54.984	GAATGTTTGTAGGTGGGAAA	55.052	367	(CA)10	3382618	3382637
1616	scaffold_1	AGACCAGGAATTTGGGTAAT	55.094	TTTGTCTTCTTCTCTTTCGC	54.959	286	(TTCGT)3	3386214	3386228
1617	scaffold_1	TTCCCTCTGTTCTCTTTTCA	55.046	TTCATCGTCTACAAAACACG	54.774	262	(AGCA)3	3387862	3387873
1618	scaffold_1	ACCTCGATCAGCATACAGAC	55.214	ATGTGAGTTCAAACTGAGGC	55.264	388	(GAC)4	3389205	3389216
1619	scaffold_1	GCAGACAAGCTAGAAAAGGA	54.994	AGAACTTACGCAGCTTCTTG	55.113	289	(CTG)6	3391445	3391462
1620	scaffold_1	CGTCATACGCTATGCTCAG	55.527	GACCTACTGCTTTGATCTCG	55.107	386	(GCCGTG)3	3392261	3392278
1621	scaffold_1	ATAAACACACAGGACAAGGG	54.987	TCAAGTTCCACCCTATCAAC	55.033	379	(GACAG)3	3395791	3395805
1622	scaffold_1	ATCAAGACGGTTGTCAGGT	55.38	TGAGCATCGTCTAGGTAAGG	55.585	262	(CAGCA)3-(CAGT)4	3398704	3398739
1623	scaffold_1	CCGATGAAATCAATAAAAGC	54.995	GCAACTATGGTGGACAGTCT	55.127	261	(GCC)4-(GCC)6-(GCC)4	3401229	3401348
1624	scaffold_1	GGGATGTCATCGTACTTCTC	54.483	ATTTACAGTCAGGGTCAGCA	55.753	329	(CCA)4	3402838	3402849
1625	scaffold_1	GGGTATGATGTATCGTTCGT	54.86	AAGTTCGAGATAGAGAGCCC	55.275	284	(CCAG)3	3407097	3407108
1626	scaffold_1	ATTCACATTGTTTGAAAGGG	55.052	CGCTATCCATTTGTCTTTTC	55.058	357	(GAAAAA)3	3409584	3409601
1627	scaffold_1	CAAGACAGGTTGGAAGAGAG	54.979	CGACAGAGCTACCTATGCTT	54.901	351	(CTCCT)5	3414026	3414050
1628	scaffold_1	CTTTAGCACCTGGATTCTTG	55.135	GTTGTGAAGAAGCCAAAGAC	54.974	384	(AGGC)3	3414823	3414834
1629	scaffold_1	CTCCTCCAAGAAGGAAGAAT	55.089	AGTCCTCTGCAAGCAATTAG	54.865	365	(AT)11	3415518	3415539
1630	scaffold_1	TGGTAACGTCTGTCATCAAA	55.025	TGATGAGCTGTACCAACAGA	55.187	296	(GTA)4	3418898	3418909
1631	scaffold_1	TCTGTTGGTACAGCTCATCA	55.187	TCCATGCATTTACAGTGGTA	54.994	217	(TCCTCG)3	3419139	3419156
1632	scaffold_1	CGTTAGCAGCACTTTTAGGT	55.005	CACAATATTCGAGAAGAGCC	55.04	315	(TC)8	3421468	3421483
1633	scaffold_1	AAACCCTGTGAATGATGAAG	55.033	TCATGATCTCGACAATTGAA	54.982	397	(GGATGA)4	3423433	3423456
1634	scaffold_1	AGATGGAGTCTGAAGGGAAC	55.703	TAGGTGTTGACGGTGTTGTA	54.976	349	(GAA)4	3424585	3424596
1635	scaffold_1	GTCATCTGGGGATACTTTGA	54.946	AGTCTGAAGATCCGTCCAG	55.161	277	(GAC)5	3425819	3425833
1636	scaffold_1	TGAAGAGGACGAAGAAGAAG	54.779	TCCTCTCCATCCTCATAGTG	55.114	276	(GAA)4	3426407	3426418
1637	scaffold_1	AGATGATGACCAGAATGGAG	54.922	ATGATGTATGGACGGTTGAT	55.105	342	(ACC)5	3426722	3426736
1638	scaffold_1	ACTGCTTCAACCTCGTAAAA	55.206	AATGCGAAGAATGTCTGAGT	54.923	347	(CAC)4	3427744	3427755
1639	scaffold_1	CTGCTCAGAAACGCAAAT	54.972	ATGGATAACGGCTCTCAGTA	54.909	374	(TGT)4	3429152	3429163
1640	scaffold_1	TCTTCGCAAAATTGTGGTAT	55.828	CCTGAACGAGAAAGCTATTG	55.298	395	(TCCGTA)3	3429702	3429719
1641	scaffold_1	AAACTCGAGATCCACAACAC	55.09	CACTCTCGAAGAGGTTTGAC	54.965	208	(GGA)5	3431164	3431178
1642	scaffold_1	GTTTGAGAATGGAAGAGACG	54.899	CCTACCTACTGTCCATACGTG	54.81	319	(GCACT)5	3432006	3432030
1643	scaffold_1	GATAATCCGGGAATAAGGAC	55.108	GACTCGAATGATCTTTTTGC	54.991	257	(CACCT)3-(AGGT)3	3435327	3435383
1644	scaffold_1	CAGAAGCATCAAGTCACTCA	54.859	GTGGGTGGTGTAGTCGTAGT	54.905	381	(CT)6	3438105	3438116
1645	scaffold_1	CTGCCGCTACAGGTATTATT	54.741	ACGACAGGAGGCAGATAGTA	54.974	363	(TACA)5	3438610	3438629
1646	scaffold_1	TCCATCTGAACCTCAGTCTC	55.135	GTGGTGCGGTATTCTACTGT	55.18	318	(CCCAGA)4	3439175	3439198
1647	scaffold_1	AGACCTTCTCCTGTCACCTT	55.349	GTCCTCTTCTAAGCGACACA	55.62	298	(CGGCTG)3	3444514	3444531
1648	scaffold_1	GTTCTGCAAGTAAATCCGAC	54.946	CAATCAAAAATAAAGGTGGC	54.918	284	(TTGCT)4	3446743	3446762
1649	scaffold_1	TGGGATATCAGACAGGTAGG	54.996	CTAGACTGAACGGGTTTGAC	54.854	288	(GAT)6	3448294	3448311
1650	scaffold_1	GCTCAATGAAATAGGAATGC	54.963	CAGCAATGATCAACAATCAG	55.112	285	(CTAG)3	3455258	3455269
1651	scaffold_1	TCGTACCTTATGTTGGCTCT	54.994	GTAGGTGTGCAGTTGGATCT	55.127	244	(TAGG)3	3460966	3460977
1652	scaffold_1	ATGTTGTGGTAAGCTATGGG	55.123	ACCTCACTCTTGAGAATTGC	54.44	392	(AAG)38-(CCTA)3	3472741	3472945
1653	scaffold_1	TGGCAACATCGTGTAAATAA	55.181	CGTGTGTGAAAATACAATCG	55.081	247	(GGTA)4	3473368	3473383
1654	scaffold_1	AGATCTGGTGAGACCAACAC	54.888	GTGAAGCTAAAGGAGAGCAA	54.994	376	(CCAAG)3	3476039	3476053
1655	scaffold_1	ATTCCCATTTTGATTTGTTG	54.988	ATTTGTTTCAGCAATCGTCT	54.946	365	(TGAA)3	3481225	3481236
1656	scaffold_1	CGTAGAAACCACTCTGGAAG	55.037	AGGTGGTAAACATGTTGGAG	54.987	231	(TTTC)3	3484296	3484307
1657	scaffold_1	AGCTCAGCTTTTCTTCAGTG	55.06	GCCATTTAGTGCAGATTCTC	55.027	399	(TA)6	3487392	3487403
1658	scaffold_1	AACCCATTGAGAGACATCTG	55.013	GTAGAAGCTCCGTCTCTGTG	55.178	207	(CAG)4	3488638	3488649
1659	scaffold_1	CGAGCTGTTCTACACTGACA	54.993	TACGAAGTATGGGGTACAGG	55.135	348	(GTCGA)3-(CTGA)3	3498455	3498501
1660	scaffold_1	CGAGCTGTTCTACACTGACA	54.993	TACGAAGTATGGGGTACAGG	55.135	348	(CTGATT)4	3498631	3498654
1661	scaffold_1	TGAGTGATGAGGGTTTCTCT	54.696	ACAGCTCAGCTCTACAGGAG	54.905	200	(GGT)5	3503825	3503839
1662	scaffold_1	TAAGTTGGGCTTTCAAGTGT	55.043	CTTTCAGCTGCTCTTTGACT	55.06	298	(CAG)7	3506766	3506786
1663	scaffold_1	GAATCTGAGGGGAGAGAGTC	55.314	ACTATTACCTACCAAGGCCG	55.951	399	(TGGA)7	3509176	3509203
1664	scaffold_1	CTCTTTGTCTGAGACCATCG	55.906	AAGGGGAGAGACATGACAG	54.979	264	(TCAAA)3-(CTGCA)3-(TGC)5	3509983	3510102
1665	scaffold_1	TTTTCTTCCTCTTCCTTTCC	55.229	TTCTTCTTCATGGTCAGGTC	55.152	393	(GAA)8-(GAA)6	3510891	3511010
1666	scaffold_1	CAAGGAAGAAGCCGACAT	56.273	GAACAACCCCCTACACATC	55.126	373	(GCA)8	3521225	3521248
1667	scaffold_1	ACGACGTTGAATCAGGTAAC	55.143	CAAGTATCTCGACCAGGAAG	54.95	397	(TAC)4	3522043	3522054
1668	scaffold_1	TAGAATGATTCGGCAAGTCT	55.04	AGCCTGTATTTGAGAACCAA	54.959	278	(TCAC)5	3527045	3527064
1669	scaffold_1	ACAATCACGAGTCACTTTCC	55.09	AAGAGGTACGCAAACAGGTA	55.078	293	(AGC)4	3530988	3530999
1670	scaffold_1	CATCTCACTCTCATTTCCGT	55.189	GTGTAGAGAATCTTGCTGGG	54.937	312	(AC)11	3538176	3538197
1671	scaffold_1	ATGAGATGATATCCCTCCCT	54.908	TAAATAAGTCGGTGCTTGGT	55.014	356	(CT)8	3539587	3539602
1672	scaffold_1	GAGATGATATCCCTCCCTTC	55.039	TAAATAAGTCGGTGCTTGGT	55.014	354	(TGAGCC)4	3539761	3539784
1673	scaffold_1	ACCAAGCACCGACTTATTTA	55.014	GCGAAGAACTTCATCTTGTC	55.057	267	(TCT)5	3539972	3539986
1674	scaffold_1	CTACCACTGCTGCTACTGC	54.657	AGTACCCATTCATACGATGC	55.027	214	(TGC)4	3540818	3540829
1675	scaffold_1	AACAGGAAGGACTTTGTGAA	54.817	ATGTCCATGTTTCGGTTCT	55.302	304	(TCG)6	3543632	3543649
1676	scaffold_1	CTCGTATTCAGTGGCTTCTT	54.699	CCTTCTGCAACTTCTCATTC	55.07	312	(ACCTG)3	3544159	3544173
1677	scaffold_1	GAATGAGAAGTTGCAGAAGG	55.07	ACTAACAAGCCAGCACTGAT	55.047	380	(GAGG)3	3544537	3544548
1678	scaffold_1	GAATGAGAAGTTGCAGAAGG	55.07	ACTAACAAGCCAGCACTGAT	55.047	380	(GCTGG)3	3544653	3544667
1679	scaffold_1	GTACAACGAGCTGTTCGACT	55.557	CTGCAATATGATTCAGAGCA	54.943	360	(GAA)4	3548557	3548568
1680	scaffold_1	CTCCTTCATACAAGTTTGCC	54.959	CCTTTTCTCAACTTTTCCCT	55.185	328	(GA)9	3551120	3551137
1681	scaffold_1	TATGTATACAGCACAGGGCA	55.203	GCAGGAAACTGGACTATACG	54.994	367	(AG)6	3558877	3558888
1682	scaffold_1	ACAAGGCCAGAGTTTCTACA	55.024	ATCGTAGTAGGGCATCACAC	55.094	341	(GTAG)3-(GA)7	3559538	3559638
1683	scaffold_1	AAAATACCCGTTCGTATGTG	55.139	GTTGACATGGACATTGAACA	55.094	371	(TACA)3-(TAGG)3	3560509	3560557
1684	scaffold_1	TCCAACTGCCACTACATACA	55.063	TGTTTACTAACTCTGGGGGA	54.806	392	(TGC)7	3560670	3560690
1685	scaffold_1	TTGCTAGTATCCCGTCAGTT	54.994	TCACTCGTAAGCACTGTTTG	55.015	379	(TTC)8	3561178	3561201
1686	scaffold_1	ACAGTGGTAGGTATTGGTGC	55.011	GATGATGATGAGGAAGAGGA	54.971	361	(TAAGG)4	3565402	3565421
1687	scaffold_1	CTTTCTGCTCACATCCTCTC	55.052	GCTACTGTATGCCACCTTTC	54.982	394	(TCTTCC)3	3565693	3565710
1688	scaffold_1	CTTTCTGCTCACATCCTCTC	55.052	GCTACTGTATGCCACCTTTC	54.982	394	(TCA)5	3565711	3565725
1689	scaffold_1	GTGTGATGAGATTTCGGACT	55	ACCGTCTCAGCTTACCTACA	55.06	238	(GTAG)3	3573114	3573125
1690	scaffold_1	TGTAGGTAAGCTGAGACGGT	55.06	ACGTGAGTAGGTATGATGGC	55.094	282	(TACCT)3	3573400	3573414
1691	scaffold_1	TTCAATGTCATCAGAGTTCG	54.61	AAATTGCACGGATAAAATTG	55.351	358	(TAG)4	3573560	3573571
1692	scaffold_1	TGATATAATACCACGAGCCC	55.137	GGCAAGATTGTCGTACTAGG	54.994	263	(GCT)7	3574064	3574084
1693	scaffold_1	AAGCCTGAGTGGAGAATGTA	54.937	TTACCCAAACAACTGACTCC	55.12	252	(GT)10	3577336	3577355
1694	scaffold_1	GGGTTATGAATGGAATGAAA	54.904	GTATTGGAACGATTCTGAGG	54.705	242	(TCC)4	3577760	3577771
1695	scaffold_1	CCTCCTCATAATCATCCTCA	55.043	TCGAGTTCAACAGGACCTAC	55.276	276	(CGT)4	3577959	3577970
1696	scaffold_1	GACGAAGAAGTTGACAAAGG	54.987	AGACTACGAAGAAGATGGCA	55.107	325	(CTG)4	3578193	3578204
1697	scaffold_1	TGCCATCTTCTTCGTAGTCT	55.107	ATCCCCAGAGAGATCAGAAT	55.106	319	(CGT)4	3578502	3578513
1698	scaffold_1	TTCATATCCCTCCAAGACAC	54.946	AATCTCGAGTAAAACGCATC	54.628	392	(AGA)5-(GCA)5	3581331	3581372
1699	scaffold_1	ATGAACATCCGTTTTGAGTC	55.02	CTGAGCCTTTACATAGTGGG	55.007	228	(AAAG)6	3581991	3582014
1700	scaffold_1	AAGTACGTCGTGAGAGAAGC	54.744	ACAGTATCTCGGTGTCAACC	54.952	361	(GAC)4	3586218	3586229
1701	scaffold_1	CCTGGCAGTAAACTAACCAC	54.914	CACATGTACAAGCATAACGG	55.118	338	(GCTG)3	3588599	3588610
1702	scaffold_1	GTAGCTCAGAGTATCGCCAC	55.131	ACTTGATATCCCTGGAGGTT	55.077	224	(TACC)3	3589871	3589882
1703	scaffold_1	ATTGATCTTGATCCATCAGC	55.017	TGTCGAGATTCATTGACAGA	55.054	342	(GTCT)3	3594554	3594565
1704	scaffold_1	GTTTACCAAACAATGACGGT	54.994	GTGAAACACTGGTTTGGAGT	55.003	297	(CATA)3	3599591	3599602
1705	scaffold_1	CTTCTGTTAGTCTGCAAGGG	55.204	GTCTACAAGGACGTTCAAGC	55.011	267	(ATGT)3	3604317	3604328
1706	scaffold_1	GGCCGGGTCTAGTTAGTAGT	55.118	CAAAATTGCAGACTTGAACA	54.91	223	(TTCC)3	3606276	3606287
1707	scaffold_1	GCTGTAGCAACCTACCATTC	54.982	TACATAGTCCAGAGATGGGC	55.154	328	(GT)8	3607151	3607166
1708	scaffold_1	GTCCATCCATTCATCCAAT	55.404	TCAGAGATGACGTTGTGAAA	55.147	366	(GCC)4	3608991	3609002
1709	scaffold_1	CTGGCCCTACCGATTATT	55.098	CTTGAGGTTGAGACGTGACT	55.353	306	(AGCCCA)3	3610692	3610709
1710	scaffold_1	TCCTGGAAATTATCTCATGC	55.216	TTTCCTCCTCTTCCTCTTTC	55.217	211	(GAAAG)3	3613100	3613114
1711	scaffold_1	AGGAAAGGAAAGAAAGAGGA	54.822	GAGGAGGACTTTTTCGTTGT	55.939	348	(CGA)4	3613411	3613422
1712	scaffold_1	TTTGTGTATCCTCCTCATCC	54.946	TATGTACCTCAGGGCGTACT	54.865	328	(AAAG)3	3615853	3615864
1713	scaffold_1	GATCTCCAAGTCAGCTCTTG	55.052	ACACACCAAGAGAGACAACC	54.982	372	(CCT)4	3616544	3616555
1714	scaffold_1	CTGACCTCAGCAAAAATCTC	55.07	CTAAACTTCGCACCACAAAT	55.493	384	(CTG)10	3618233	3618262
1715	scaffold_1	CATTCGCATAAAAGCACATA	55.021	ATTCTCAAAGAAGGGGTAGG	54.982	338	(AGAA)3	3618874	3618885
1716	scaffold_1	CTATCCTCCTGAGCTGGTG	55.847	AGTGCTACCGACAACAGTTT	54.965	297	(CAGGCA)6	3622550	3622585
1717	scaffold_1	ACTTGGAAAGGAAGAAAAGG	55.185	ATCAGATACACCCATTCCAG	54.81	390	(AAGC)3-(GATGGT)3	3623497	3623535
1718	scaffold_1	TGGAATGGGTGTATCTGATT	55.252	ATGTTCTTCTGTGCGAATCT	54.923	280	(TGTCGA)3	3623669	3623686
1719	scaffold_1	GGCGATACTATATCGAGTGC	55.033	ATCAAGCAGTCAGTCAACCT	54.814	378	(CAT)4	3623895	3623906
1720	scaffold_1	ATCAAGGTTGACTGACTGCT	54.814	GAATCTCGTAGACATCTCGC	55.007	374	(ATGG)3	3624117	3624128
1721	scaffold_1	TAACCTCCCAATAGGTAGCA	54.944	TACACGTGATGAGTGACGAG	55.596	400	(TC)14	3625017	3625044
1722	scaffold_1	TGAATATAGCATGTGCTTCG	55.001	GCAATTCCAGCTCAATCTAC	55.027	236	(TACC)3	3628069	3628080
1723	scaffold_1	GATAACGAACAACGAATGGT	55.075	CTCGTCTATTTCTGAGCGTT	54.865	360	(AAG)6	3634038	3634055
1724	scaffold_1	TAGTTGGCAGCAGGTAATTT	55.173	TTTAGGTACTTCTCCAGGCA	55.135	385	(TCTG)3-(GCGG)3-(AG)6	3635028	3635143
1725	scaffold_1	AGGCCTTCTTTCATACAACA	54.959	CGACACTATGAGAGCCTACC	54.974	312	(GCAA)3-(TC)7	3637505	3637582
1726	scaffold_1	ACACTGCTGCTTAACATCCT	55.047	CTAAAGAAGCAAAGCGACAT	55.048	320	(CTGCCT)3	3644036	3644053
1727	scaffold_1	TCTCAGGGAGACAAACTCC	55.122	CGTGGTCCATAATCTGGTAG	55.55	339	(ACCA)3	3646029	3646040
1728	scaffold_1	GGCTGCTGGTATTCTTATTG	55.092	TGTGTGTGTGTGTGTGTGTT	54.77	287	(GCGA)3	3647821	3647832
1729	scaffold_1	GGCTGCTGGTATTCTTATTG	55.092	TGTACGAAGTGATGATACGC	54.707	361	(AC)11	3648034	3648055
1730	scaffold_1	CTCGCTCATTCAGACTCTCT	54.775	GTATCATTGTCATGCCCTTT	54.991	386	(TCGC)3-(CAC)4	3648563	3648617
1731	scaffold_1	CTGAGACTGGAACTTGGAAC	54.789	GTATCATTGTCATGCCCTTT	54.991	265	(GAAA)3	3648869	3648880
1732	scaffold_1	AAAGGGCATGACAATGATAC	54.991	GGAGGAGGAAGAAGAAGAAG	54.797	275	(CCT)4	3649124	3649135
1733	scaffold_1	AAAGGGCATGACAATGATAC	54.991	TCTTGTCTCTCTTGCTCCTC	54.736	396	(CTT)4	3649136	3649147
1734	scaffold_1	GTGGAACTCTGTTCCTGATG	55.545	GTCTCTCCATCTCAACTTCG	54.875	363	(TGTA)3	3656883	3656894
1735	scaffold_1	AGTAAGGACTCAGCACAAGC	54.744	TGTACATACACGCACCTACC	54.487	334	(AG)8	3658825	3658840
1736	scaffold_1	GTCAGGAGTTGATCCGTAAA	55.203	ATGGTCGTTAGCAGACAAGT	54.877	322	(GTCC)3	3659729	3659740
1737	scaffold_1	CCAAGTACTGTATCGTCCGT	55.192	CTTGTTAGCAGCTCCGACT	55.811	345	(GAC)4	3660260	3660271
1738	scaffold_1	AAAGCTGGAAGACGCAGT	56.07	TACATGTACCTTGCCCTGTC	56.055	398	(CTACC)3-(AGGGC)3	3660962	3661038
1739	scaffold_1	CCCTCCACTGTAACCAACT	54.953	GGAAGAGAGAGGAAGGAAGA	55.204	390	(TGCCTC)3	3661336	3661353
1740	scaffold_1	GCAACCTGTACAATGTGATG	54.871	GAAAAGAAAAGGGTTGGAAT	54.955	363	(CGA)4	3664810	3664821
1741	scaffold_1	CTTAAGCGACGAAAGACAAT	54.889	ACAAACCAAAAACGAAAGAA	55.026	334	(TTTTC)3	3665161	3665175
1742	scaffold_1	GTCCTCTCTCGGTATCCTCT	54.926	ATGCAACATCAAAGAACACA	55.011	261	(CT)6	3665693	3665704
1743	scaffold_1	CTAACCAGGAAAACATCTCG	54.971	GTTGTCCTCGTCCTCCTC	55.412	383	(CAG)4-(AGC)7	3667223	3667261
1744	scaffold_1	TTTTTCTTTTTCTGGGATGA	55	AGTCTGCTTCTTTTGTCGAG	54.891	218	(GAT)4	3669513	3669524
1745	scaffold_1	AAAATAGCATCCCGTTATTG	54.498	GCACATACATGAAGCTCTCC	55.832	389	(TCC)4-(CTT)5	3669907	3669962
1746	scaffold_1	GTAGATGTGGATGTGGGAGT	54.681	TAGTATGGCGGGGTAAAATA	54.939	360	(GGA)8-(TGGTGA)3	3671035	3671099
1747	scaffold_1	GCTGTAGTTTCTGGAGATGC	55.094	ATCATGACCAGCTTCAAGTC	55.176	375	(ATGT)4-(GGT)6	3671715	3671815
1748	scaffold_1	GGGAAGTTGTAGAGCAGGA	55.351	CTGGGGTGAGTTCTATACCA	55.083	208	(GAT)4	3672583	3672594
1749	scaffold_1	GGCGTTGATGTACTTGTAGG	55.783	ACAAGGTGATCCTGGAGTG	55.855	371	(GCA)4	3676394	3676405
1750	scaffold_1	ACAAAGTAGATGCCTTGCTC	54.685	AATCAAGACCCAACAACAAC	54.937	205	(CCAGCT)3	3676885	3676902
1751	scaffold_1	GTGAAGCTGGATGAAAAGAG	55.07	AGCAAAAAGGAAAGGAAAAT	54.889	293	(CT)6-(TCC)4	3677611	3677700
1752	scaffold_1	GACGATCGCTTGATAGGTAG	55.075	GAGGGAGAAGAGGAAGAAGA	55.204	314	(AAGA)3	3681813	3681824
1753	scaffold_1	CATCTCTTGATCTCTCCGAC	54.782	GATCGTGGTAGAAGTCGTGT	55.127	327	(GAA)4	3682851	3682862
1754	scaffold_1	GACATTTACTACTGGGCGAC	54.815	ACAATATCAATACACCCCCA	55.134	343	(GAG)4	3686331	3686342
1755	scaffold_1	CTTTGAGTTTCCAAGTCCTG	55	TCACCAACGAATCCCTATAC	55.004	372	(TAC)4	3686723	3686734
1756	scaffold_1	CTTCCCTCAAACAAAGACAC	54.817	TCGTTGCTGTGATACATAGG	54.722	324	(CGC)4	3691298	3691309
1757	scaffold_1	CTATCTTTCGTTTTCCATGC	55.058	CGTTGATGTTTCTCTTTTCC	54.923	255	(GAA)5	3695675	3695689
1758	scaffold_1	AATGCCTTTTAGGCTTTCTT	55.072	ATATTAAGAAGCAGGAGGGC	55.252	364	(TTA)5	3700857	3700871
1759	scaffold_1	TAAGGCTGGCAGTGTTATTT	55.173	TTAAGAAAGGTTTAGCAGCG	55.23	400	(ATT)5	3702065	3702079
1760	scaffold_1	AAAAACAAAACGGATTACGA	54.998	AGTGGATCTGGAGTTGACAC	54.888	394	(CTAC)3	3702767	3702778
1761	scaffold_1	AATGAAGCTCACGTCACTCT	54.99	GTTAGGGAAATCGTGATGAA	55.134	352	(TC)6	3705119	3705130
1762	scaffold_1	AAGGAATGAAATGAGAAGCA	55.004	CTTTTCGAATCAGCTCAAGT	54.829	385	(AAGC)3-(GT)6	3707439	3707514
1763	scaffold_1	TGTGTATGGATTCAACGAAA	54.956	CTCTCTCCCTCTCACCTTCT	55.141	294	(GTC)4	3707635	3707646
1764	scaffold_1	GGCCAGTCTATTATGCTTTG	55.092	AATTCGAAGACTTTCCCATC	55.78	227	(GA)6-(AGG)9	3707828	3707896
1765	scaffold_1	AGAGGAAGAAAGCAGGAGAT	54.82	ACTGGTCATCCATAAGCATC	54.97	357	(GGGA)3	3708069	3708080
1766	scaffold_1	ATAGGGCACATACAGCAACT	54.852	GTTTTGACAACTTCAGGGAG	54.817	265	(AG)13	3712636	3712661
1767	scaffold_1	AGAAGAAGAGGAGGTTGAGG	55.157	CAACTCACACAGTTCACGAC	54.97	239	(TGCTGG)4	3713712	3713735
1768	scaffold_1	GCTTGGAAGCTAAAAACAGA	55.014	AATAAGCAAGAGCAGTCAGC	55.018	355	(GTTG)3	3714707	3714718
1769	scaffold_1	ACTGGACGTGGATCTCATAC	54.86	AGAGATGCAAAAGAGACCAA	55.07	204	(CAT)4	3724405	3724416
1770	scaffold_1	CTGCCTTTATTATCGTGACC	54.932	CAACAGCTAGAGAGACACCC	55.003	356	(GCA)6-(GCA)11-(GCA)4	3732199	3732291
1771	scaffold_1	GACGACCACGACTACGAG	54.981	GTTCTTCTACTGCTGCTGCT	55.084	353	(CAGCAA)3-(GGT)4	3734976	3735024
1772	scaffold_1	CAACAGCAGTTTCAGTCACA	55.828	GCTGTCGTTTCTTGTTCTTC	55.143	286	(AGC)9	3735205	3735231
1773	scaffold_1	CAGCAACAGCAGTTTCAGT	54.966	GTGGTCTTGGAGTTGATGTT	54.913	360	(AAC)4-(AAC)5	3735232	3735311
1774	scaffold_1	TACGAGATCGTCCAAGAAGT	54.937	GCATTGAGAACAACCCTTAC	54.779	356	(AGA)8	3742085	3742108
1775	scaffold_1	GAACCTTTGTCTTTTGCTTG	55.171	GAAGCATTGAGGTCAAAAAC	54.909	346	(CGA)8	3742678	3742701
1776	scaffold_1	GAACCCCTCATTGCATAGTA	55.169	ACATGTAACAACAGACGCAA	55.139	388	(TGTA)3	3743129	3743140
1777	scaffold_1	GCCGTTGTATACCAGAAAGA	55.414	GCGTTACTCTTCTTAATGCC	54.41	333	(AACTA)3	3754344	3754358
1778	scaffold_1	TAGCAGCCTAGCTATAAGGC	54.48	AAAGGTTAATAGTAAGGGATTT	50.458	366	(AGC)4	3755773	3755784
1780	scaffold_2	TTTTTATTTAGCTCTCTTCTTTTT	52.751	AAAAGCCTTGCCTTTAAATA	53.8	396	(TATT)3	658	669
1781	scaffold_2	CTTAAGAAATATAAGCAGAGCG	53.427	AATTTACTTTAATGCCCTCCT	54.005	320	(ATA)4	1223	1234
1782	scaffold_2	TGCTTATCTTTCTCCTCTCCT	55.027	AGCTTAATTTAGTAAAACTTCTTT	50.024	330	(TA)6	1746	1757
1783	scaffold_2	TGCTTATATATTAACTGCCTGC	54.269	TCCTAGGTCTTAATAATTACCCC	54.912	273	(TAA)4-(AAT)4	2162	2207
1785	scaffold_2	CGTTCAGAGTCATAAGGAGG	54.95	GATTTATTCATCCGAAGCTG	54.975	390	(GA)10	4180	4199
1786	scaffold_2	GAGGATTGTCGAGACATGG	56.416	TCAACAGATGATTCAAGCAG	54.792	270	(GGC)4	5529	5540
1787	scaffold_2	TGTTTTGGAAGGAAAGAGAA	55.065	AGTTTAGCATCTCGCCAAT	55.051	270	(GGGCTC)3	6587	6604
1788	scaffold_2	AGTTGACTGCTGTCCTTGTT	54.905	TGAAAAGACCGAGAAGCTC	55.659	379	(GCT)6	8551	8568
1789	scaffold_2	AATTGGGAGCCGTATTATTT	55.379	GCTGAAGAAACAAGAGGAAA	54.792	328	(TGT)5	11412	11426
1790	scaffold_2	AATTGGGAGCCGTATTATTT	55.379	GCTGAAGAAACAAGAGGAAA	54.792	328	(CGCAA)3	11548	11562
1791	scaffold_2	GGAAGAGGAGAAGAAAGGAA	55.217	ACACAAACAACAACTCCTCC	55.003	391	(GAG)5	12243	12257
1792	scaffold_2	TTACTAACAACCAGGGATGG	55.1	CGTAGGTATCCAGTCCTCAA	55.252	216	(GA)8	16435	16450
1793	scaffold_2	ACACACAGACAAAAAGGAGC	55.35	GTACCAGTTGCTGTGCTTG	55.29	354	(AGCGAC)4	18449	18472
1794	scaffold_2	ATCAAGAGTGGGAAAAGGTC	55.7	TCCTCCTCTTCATCACTGAC	55.135	391	(CGA)6	19208	19225
1795	scaffold_2	CTGGAGAAGAAGAGGGAGAG	55.759	AGTGTTCCATTTGCTGCTAT	54.982	380	(GAG)6	19497	19514
1796	scaffold_2	TTGTTTGTTACCTTTGCCTT	55.06	TCGATATTCGTAGGGTGTTT	54.77	384	(CTT)9	20374	20400
1797	scaffold_2	CCAAACACCCTACGAATATC	54.606	TGACGGTCGAGTAGAGGTAG	55.496	230	(CCA)5	20620	20634
1798	scaffold_2	CACGAGGAGAGCATCATC	54.934	GGTGTGTTATATTGAGCCGT	55.111	328	(CGC)4	20957	20968
1799	scaffold_2	CACGAGGAGAGCATCATC	54.934	GGTGTGTTATATTGAGCCGT	55.111	328	(GAC)4	20973	20984
1800	scaffold_2	TGCTTCTTTCTCTCGTTTTC	54.959	TATCACTCGAGATACAGGGG	55.167	316	(AAG)4-(CACT)4	22142	22261
1801	scaffold_2	GTAGTCTTCTTCCGTCATCG	54.937	CAATATCTGCTCGGTCCTAC	54.909	374	(TGG)4-(AGA)4	25369	25398
1802	scaffold_2	GTCCGTAGATGCATAAGGAG	54.909	TACCCGTACCTGTACCTGAC	55.024	337	(AAAAG)3-(TACCT)3	25663	25734
1803	scaffold_2	ATTCAGACGTGCCTACCTTA	54.994	TACCCACATGCAGATACTGA	54.972	377	(TACC)3	25977	25988
1804	scaffold_2	CGAGCAAAAAGAGCATAAAT	54.986	TCGATATCTACACGGGAGTC	55.154	373	(GA)6	26517	26528
1805	scaffold_2	CTCGAGTTTCTCGTTGAGAG	55.325	ATGCTGAAGCAGAGGTAGAA	55.276	314	(TCG)4	28042	28053
1806	scaffold_2	ACCTTTGAAAGAGCGAAAG	54.817	CATGGTAGACTCAACCTGGA	56.043	200	(CGG)4	28608	28619
1807	scaffold_2	GCGGAAGCTTAAATCATAAA	54.927	CACAGAGACGCAGACAGATA	54.899	312	(GTCT)10	30462	30501
1808	scaffold_2	TATCTGTCTGCGTCTCTGTG	54.899	CTGCGTCACATCACATTATC	54.958	285	(TG)6	30630	30641
1809	scaffold_2	GATAATGTGATGTGACGCAG	54.958	TTTGTTGAGCTCCTCAGACT	55.14	329	(TAGG)3	30971	30982
1810	scaffold_2	GAAGTTGAAAGTGAGTTGGC	54.974	AAGACATCACCTCGTCACTC	55.071	228	(CA)8	31242	31257
1811	scaffold_2	TTCATTCTTTGGTTGTGTGA	54.986	TACATTTGCTCTGACCCTTT	54.959	259	(ACGG)3	32892	32903
1812	scaffold_2	GATACCAGGGAAGGAAGTTT	54.809	ATAGGAAGGAACCTCTTTGG	54.982	280	(CTAC)3	42241	42252
1813	scaffold_2	ATAGGAACAAGGAGAGCACA	54.937	TCATGACATGTCCGTAAAGA	54.933	237	(TAGG)3	43453	43464
1814	scaffold_2	CTCACAACATAACGCAAAGA	54.947	TATAGCAGACACCAGTGCAG	54.963	273	(GTAT)6	46432	46455
1815	scaffold_2	AGACGAAAGACGACATGAAC	55.264	TGGTTTTCGATTCCTTTCTA	55.035	213	(TACC)3	48083	48094
1816	scaffold_2	AGGGTCAAGAGTGTCTTCAA	54.789	GTCAGTGTGTCTCCCAACAT	55.763	216	(AGGGGG)3	50369	50386
1817	scaffold_2	TCAGACTCCAACTCCAACTC	55.226	GCATCCAACCAGTCAATAAT	54.991	229	(GACTCA)4	51331	51354
1818	scaffold_2	ATACATACCCAAGTTGGCAC	54.946	CACTCCCCTACCACTTACAG	54.735	377	(GT)19	52868	52905
1819	scaffold_2	AATTTAGTCTCGGGTTCGTC	55.888	GTAATCAGACCATTTCGCTC	54.86	297	(TCG)9	53119	53145
1820	scaffold_2	GAGCGAAATGGTCTGATTAC	54.86	TCAAGTCCAGAGGAGGTATG	55.202	371	(CAGCG)4	53343	53362
1821	scaffold_2	GCATGTAATACGGCTCATTT	55.365	GGTGCAGGTAAAGATTTGAG	54.959	246	(TCAC)7	53865	53892
1822	scaffold_2	ACTCACTCACTCACTCACCC	54.959	GGGGTTTATTTTTGGTTTTT	54.878	249	(ACCT)4	54081	54096
1823	scaffold_2	AAAGAGATGCCAAGTTGATG	55.372	AGTCAATCCCCTCTTCTCTC	54.889	393	(TG)6	64337	64348
1824	scaffold_2	GAGAGAAGAGGGGATTGACT	54.889	CGCACATACCTCCTAGTACC	54.865	216	(GAG)4-(GTA)5	64451	64510
1825	scaffold_2	TCGTGTTCTTGTAAAGGGAT	54.792	GTAACTGAAGAGGGCACAAG	55.024	386	(TAGG)3	65046	65057
1826	scaffold_2	TTATCGCCTTTGTTCTCCTA	55.229	CAGGAGAATAGACGAAGCTG	55.288	318	(CTT)8	66420	66443
1827	scaffold_2	TACTCCATTCACACCTTTCC	55.033	ATCCTTTGTGAAGTTGATGG	55.033	340	(AGA)4	67606	67617
1828	scaffold_2	CTTCATCTCTCACAGGCTTC	55.052	CAGAAGGAGAGCTTAGACCA	54.817	351	(TCT)4	69131	69142
1829	scaffold_2	GGTCTGTGTAGATGGACGAT	54.86	GTGCCCATAAGAACAAGAAG	54.959	392	(TTC)6	71913	71930
1830	scaffold_2	TTCGTCTTTCAAGGCATAGT	55.123	AGGTACTGAATGGTGGACAG	54.965	366	(CTT)4	72174	72185
1831	scaffold_2	AATTCGATCGTAATGGTCAC	54.991	GTATTGACTGGCTCCCTATG	54.742	341	(GCC)5	75723	75737
1832	scaffold_2	GGTAGAGCAGGTATCGTCTG	54.974	TTATGTATGCGCTGGTACTG	54.956	302	(AGGT)4	77268	77283
1833	scaffold_2	TTTGCAAAAGTCTCAGTCCT	55.156	ACGTATTTGGAGACGAGAGA	54.937	368	(CCTA)3-(GAAC)3	93558	93598
1834	scaffold_2	GGTCAAACATGGAAGACTGT	54.913	GCTGAAGATGTTGGATTAGC	55.027	207	(TTCT)3	94226	94237
1835	scaffold_2	CAACATAACAGCACCATGAG	55.063	CCCATCGGTCTATATCAAAA	55.114	245	(CGGTGA)3	95239	95256
1838	scaffold_2	TGCTATGCCTATATAGTCCCTT	54.962	GCTACTGCAGCTGCTTAAAT	55.229	393	(ATA)5	99957	99971
1839	scaffold_2	AAACTTCAACCACAGGTGTC	55.003	CTGACTGCATTCATGTTGAG	55.187	381	(AAG)4	105918	105929
1840	scaffold_2	GGATTGTTTTCGCTATGAAG	55.058	TTATTTTGATGTTATGGCCC	55.118	348	(AGG)4	107263	107274
1841	scaffold_2	ATTTCACGCAGTAACGAAAT	55.002	GAGATTGTTGATCTCTTCGG	54.81	386	(CAGC)3	140712	140723
1849	scaffold_2	AACTCCTTTTATTAAGGCTTTT	52.93	CCTTTAAGGCTTTATAAGCTAAC	53.334	341	(TTA)4	157676	157687
1851	scaffold_2	GACTAGCTAAAGAGAAAGAGAAAG	52.606	TCAACCAAACTCATGTCTGA	54.963	327	(AAAT)3	158375	158386
1852	scaffold_2	AGCAAGTATGGAGAAAGCAC	54.685	CAGCTGAACCAACCTGTACT	55.398	227	(AGTGC)5	164312	164336
1853	scaffold_2	GAGATTTGAGCCAGAAACAG	55.07	GATTGAGAAGAGAATGTCGC	54.97	370	(AGC)4	164747	164758
1854	scaffold_2	CCTCTCCCATACAGATTTCA	55.13	CTAAAGACTGCAGCACAACA	55.19	296	(CAT)5	167450	167464
1855	scaffold_2	CAGACCGACTCCTAATGAAG	54.95	ACATTCCTCAATCCCCTTAT	55.013	389	(AT)6	169180	169191
1856	scaffold_2	ATGATGAATCGTAAACGGAC	54.991	TCCATTAGTCAAGGGTCAAC	55.033	400	(GCCG)3	169588	169599
1857	scaffold_2	TTTGTTCGCACAAGAGTATG	54.947	TTCCATTTTTCTCTTTTCCA	55	390	(AAAG)3	181003	181014
1858	scaffold_2	AAGAAGAAACATTGAGAGCG	54.829	TGGAACAAAAGAAGGAAAGA	55.065	210	(GTAG)3-(CGAG)3	186490	186579
1859	scaffold_2	TCTTTCCTTCTTTTGTTCCA	55.065	GTGATGGTGCTGTCAATGT	55.088	299	(ACAACC)3-(GCAGCG)3-(CGA)4	186774	186858
1860	scaffold_2	CCCCCAAATCTGTATAACAA	55.035	ATTGTCCTTCATGCGAATAC	55.157	229	(CCGTG)3	188885	188899
1861	scaffold_2	TCTGTAGATGGTCTTGGCTT	54.937	ACCTGGTGCAGTGTTTATCT	54.706	400	(AAG)4	195473	195484
1862	scaffold_2	AAACACCACCACTAGACCAG	55.055	GGTAACAGACTCAAGATGCC	54.751	325	(TGA)9	198461	198487
1863	scaffold_2	GGGAGAGAAGAAGAAGGAAA	55.217	AGAAGCAGAAGTTGAAGCTG	55.06	370	(AG)15	200290	200319
1864	scaffold_2	AACGACAACAAACTTGATCC	55.107	TATTTGGAATTTGACAAGGC	55.309	336	(AGC)7	200894	200914
1865	scaffold_2	GTCATGGAGGCAAATTAGAG	54.873	AGCAAAATGAAACAACGTCT	55.03	382	(GAA)4	202820	202831
1866	scaffold_2	CATGTTGCTCTGTTCCTCTC	55.896	CTGCTCTTTTCTTCTCCTCA	54.95	375	(CT)6	203686	203697
1867	scaffold_2	GGATAGGTTCAATTTCACGA	55.134	TACAACAAGGTTTGGTCCTC	55.12	348	(GAGCA)3	204550	204564
1868	scaffold_2	GTTCGAGTATGAGCAATGGT	55.228	TCAACTGCGGATAGTAAGGT	54.994	342	(TACC)3-(ACCT)4	208183	208219
1869	scaffold_2	CAAATCTAAAGCCCATCTTG	55.07	CATGGCTTGTTGTATGTTTG	55.081	328	(TCC)6	211612	211629
1870	scaffold_2	ATGTATTTTGGACGATGGAG	55.004	GAGCGTCAGACTGAAGTACC	54.99	392	(TACC)3	218614	218625
1871	scaffold_2	CAGAGTACGGAAACAACCAG	55.843	AGAGCTTGTCTTTCGTTTTG	54.914	364	(CCAGGT)3	221650	221667
1872	scaffold_2	CATAACGGATATGACCAAGG	55.473	GTTGCGATTGTCCTGAATAC	55.66	400	(CAG)7-(AGC)5	223080	223200
1873	scaffold_2	TGTAGGGGAATAGACGAGAA	54.886	GTTATCAACCTGGACTGCAT	55.057	324	(TTC)4	224662	224673
1874	scaffold_2	CTCCACCTAGATCCCCTAAC	55.252	ATGCACAAAAGGGTAGAAGA	54.959	396	(TC)7	235208	235221
1875	scaffold_2	TCTTCTACCCTTTTGTGCAT	54.959	CTAATCTGTCCTTCCAACCA	55.216	370	(AAAG)3	235487	235498
1876	scaffold_2	GTCGCTTTACTATCGCAGTT	54.911	TCTCTTTTCTCATCTCTGCC	54.674	206	(TCGAG)5	240060	240084
1877	scaffold_2	ACTTGGCTCTTCTCTCTCCT	54.881	GGAACTTGATCAAAGATGGA	55.081	342	(CT)8	240405	240420
1878	scaffold_2	ACTTTTAGGGCTCCATTGTT	55.485	ATTAGTCGCGGTCGTAGTAG	54.798	391	(CTC)4	252423	252434
1879	scaffold_2	CTACTACGACCGCGACTAAT	54.798	GTGCAGGTAAAAGAGACTGG	55.024	280	(CCAGA)3	252747	252761
1880	scaffold_2	CCATCTGGACAACAAGATTT	55.033	TGGCCAGAACACTTATATCC	55.169	384	(CT)9	253519	253536
1881	scaffold_2	AAAGAGCAGGAGATGAGGAT	55.526	TCATTGACAGTAGGCATTTG	54.683	347	(GAC)5	255824	255838
1882	scaffold_2	AATATACAGCGCTACAAGGC	54.886	GATGTTGGATGAGGAAAGAA	55.081	371	(CTCC)3	260436	260447
1883	scaffold_2	AATGTTCCTGTTTGTTGTCC	54.937	TCGTTACAACAAGTGAGTGC	54.824	286	(TGCTG)3	263624	263638
1884	scaffold_2	GAGTCGCATCGTCTAGAGTC	55.076	TCTGGTATCGATCCTATTCG	55.264	386	(ACAT)3	265377	265388
1885	scaffold_2	GGACGAGTTGACACAAGAGT	55.162	TCTAACTGTGAGTGCGTCTG	54.993	273	(GTC)4	267242	267253
1886	scaffold_2	CCCGTATTACAAGCAAAGAG	55.184	CTTACTTGCTGTTGTTTCCC	55.043	381	(TACC)3	269333	269344
1887	scaffold_2	GTCATTCAGTTGGTAGGAGC	54.751	TATCCAGTCATCACTTGCAC	54.452	340	(TAGG)3-(AAGC)5	269586	269666
1888	scaffold_2	CTCGAAACTGTCACAATCCT	55.276	GAGAAGCGAAGTATGAGTGG	55.107	382	(CCT)4	272581	272592
1889	scaffold_2	TGTATCGCGTACTGAATGAG	54.896	CAAATCATCAATCTACCCGT	55.004	291	(AAG)9	281729	281755
1890	scaffold_2	AGGAGGATCTGATTGGAGTT	55.192	TACCTCATCATGAAAGGACC	54.946	346	(AAGC)4	282681	282696
1891	scaffold_2	CTTACAGACTCGGTGGTTTC	54.854	CCCTTCTCTTATACACGACG	55.007	324	(GGATGT)3	284064	284081
1892	scaffold_2	CTTGGTTATGCATGTACCCT	55.123	GTGTGTTTGTGTGTGGTGTT	55.011	366	(GCGAG)3	284253	284267
1893	scaffold_2	AAAGCAACTCTTCTTTGTCG	54.914	GGGTTAAAGGTCCAGGTATC	55.094	266	(TGC)6	284975	284992
1894	scaffold_2	CAGTCCAGTCCAATCCTTT	55.001	TTCGTATAATAGCGTCGGTT	55.142	396	(CTCA)3	290251	290262
1895	scaffold_2	ATCGAGTCTGAAGACCAGC	55.329	ACCTCCAATACCTGGTGAG	54.862	375	(GCC)5	292377	292391
1896	scaffold_2	CTCACCAGGTATTGGAGGT	54.862	CTGAATGTCTCCCAGAAGAG	54.889	349	(CGCCTC)3-(CCT)6	292529	292647
1897	scaffold_2	ACAAGGTACTTTTTGCTGGA	55.043	CGTTGGAAGTTTTCTTTGAC	55.007	290	(GT)10	295452	295471
1898	scaffold_2	CCATGGATGAGAGTATTCGT	54.983	CGGCTTTTACGTCTTCTTTA	55.077	331	(GGGGAG)4	299595	299618
1899	scaffold_2	GTGGTAGTTCCATTGTGGTT	54.803	CACAAGACATGTCGTCCATA	55.33	268	(TGT)10	301251	301280
1900	scaffold_2	GACGAAAGCTTGAAAGAAAA	54.979	CTGACGCTATTCCAAGCTAC	55.321	282	(CACTCA)4	307054	307077
1901	scaffold_2	GGACATTTAGCAGCCAATAA	55.501	GTAAGGTAGGTTGGTTCGTG	54.749	300	(ACAG)3	307515	307526
1902	scaffold_2	ACAGACCAAAGACGAAGAGA	54.965	TAGAACTCGAGATCCGTCAT	54.848	357	(CTTT)3	308885	308896
1903	scaffold_2	GAGTCTTGCCTCGACTCTC	55.005	ATCTGGCTGTGCAGATACTT	54.961	216	(GCC)6	310508	310525
1904	scaffold_2	GGGTTTCCTTCTGTTTCTCT	54.997	CACGCTTTTCTTCTTTGTTT	54.936	373	(GCTATT)4	312358	312381
1905	scaffold_2	ATTCCTTGCTCTCCTTCTTC	55.24	CAGCTCAAGAACTCGCAGTA	56.955	337	(TCT)4	317168	317179
1906	scaffold_2	GTAATGGAGCCAAGATCTGA	55.288	ATGATCATTGGACTTCAAGC	55.105	347	(CTC)4	319014	319025
1907	scaffold_2	TAATCACCCACGCTAACTCT	54.994	AGATGAACAGCTTCAACGTC	55.437	329	(ATGGC)3	322648	322662
1908	scaffold_2	AACATCAACAGCAATCAACA	55.011	AGGAATAAGAGGATGAAGGC	55.047	372	(CT)11	322904	322925
1909	scaffold_2	GAGACCCAGATAAACACCAA	55.033	CAAAGGTCATTTCGAGTAGG	54.971	317	(TC)6	324341	324352
1910	scaffold_2	AGAGTGTGACGAAAGAAGGA	54.965	TGTCTAATTAGCCCTCAGGA	55.052	299	(GATG)4	326200	326215
1911	scaffold_2	TCTCCCAGTCAATCTCGTAT	54.674	TACACCTCACAAGACAAGCA	55.277	344	(TGC)4	327562	327573
1912	scaffold_2	TCTCCCAGTCAATCTCGTAT	54.674	TACACCTCACAAGACAAGCA	55.277	344	(GCT)4	327575	327586
1913	scaffold_2	GCTCCAGGTATCTGAAGTTG	54.937	CAAAAAGATCAAGGTGGAAG	54.936	260	(TGGC)3	335376	335387
1914	scaffold_2	CCTCACCAAAACCAATCATA	55.94	TCCGGTACTTGTGACTTACC	55.156	210	(CTAC)3	344391	344402
1915	scaffold_2	TTCTGAATTATCTTGGGCAT	54.812	GCTAGAAGGCATAGAAGCAA	55.127	288	(TCA)6	345331	345348
1916	scaffold_2	TTGCTTCTATGCCTTCTAGC	55.127	ATAGCATGAATGGATTGCTC	55.24	371	(GCCTG)3	345582	345596
1917	scaffold_2	GAGCAATCCATTCATGCTAT	55.24	TCGTATGTAATACGTCGCAG	54.956	400	(CCTTC)3	345835	345849
1918	scaffold_2	TTGGCCAGTATATGAAGACC	55.169	ATGAAGCTGCAAGTGATTCT	55.094	400	(GGAGCT)5	350308	350337
1919	scaffold_2	GTTTATCGAGCACATCAAGC	55.989	GCCTGACAGAATACGGATAG	54.909	303	(CAG)4	354916	354927
1920	scaffold_2	GCCCTGCTTCTATCAATATG	55.011	TACATTCTCCTCGCTTCATT	55.04	246	(AAG)5	355821	355835
1921	scaffold_2	CCTTAGACTCACCTTTGTGC	55.024	AACCTTCAAAGCATCTTGTC	54.479	270	(CAAG)4	361372	361387
1922	scaffold_2	ATGACTGGAATTCAGGTACG	55.07	CCTCTCAAGCCACACTACTC	55.003	312	(CTA)5	368486	368500
1923	scaffold_2	TATCTTTGCGACACCTTTTT	55.139	GCAATATCTTGAGCCAGAAC	55.027	396	(AG)6	373447	373458
1924	scaffold_2	TATCTTTGCGACACCTTTTT	55.139	GCAATATCTTGAGCCAGAAC	55.027	396	(TCC)4	373572	373583
1925	scaffold_2	GTAGATGGTGCTGACGATG	54.921	TTATCAAGACTGAGGAACCG	55.383	398	(TTGGCA)3	377362	377379
1926	scaffold_2	TCCTTGTCCTTGTTTGACTT	54.817	ACCAAGAAGGAACTCATGG	55.001	371	(CCTTTT)3	378074	378091
1927	scaffold_2	ACGTGACTGCAGGTACAGAT	55.693	ACAGCATCGACCACTAGAAG	55.485	214	(GTT)4-(GCT)5	379317	379416
1928	scaffold_2	CTTCTAGTGGTCGATGCTGT	55.485	CAGAACTCCTCGAAAACAAC	54.987	370	(GCT)6	379522	379539
1929	scaffold_2	GTTGTTTTCGAGGAGTTCTG	54.987	CAAGCAGAAGAAAGGAGAGA	54.95	302	(TTC)47	379917	380057
1930	scaffold_2	TAGAAATCCCAGGAACAGAA	54.85	CTTAAGAAAGCGGTTCAAGA	55.026	273	(CTGT)3	381173	381184
1931	scaffold_2	ACTCTGGAAATCTCCTCCTC	54.889	GTAAATTCGAGGAGTGAACG	54.959	359	(TGCCT)3	384748	384762
1932	scaffold_2	TTATTTACGTTTCCAGCTCC	54.672	ATTTCCATTTCCATGTTGTC	54.786	283	(TTGT)3	385298	385309
1933	scaffold_2	GACAACATGGAAATGGAAAT	54.786	CTGATGAAATCAATCCCACT	54.946	342	(ATTTC)3	385580	385594
1934	scaffold_2	CTCAGATACGAGTCACAGCA	54.899	CAGATTGAGTGGAGGTGTCT	55.084	390	(AAC)5-(TAC)5	386010	386058
1935	scaffold_2	ACAGACAGACACCTCCACTC	54.959	AGATGTCATGTAGGTGGGAG	54.875	227	(TTC)4	386277	386288
1936	scaffold_2	AAACACTGACACCAGGAGAC	54.982	CAGACAATGCATCCATACAG	54.972	377	(AGCTGG)3	387050	387067
1937	scaffold_2	TTCTAGCAGGATGGGAATAA	54.988	CACCTTCTTCACTCGTCTTC	54.965	372	(GGGGA)3	392561	392575
1938	scaffold_2	GTGCTTCAAAAACTCCAAAG	55.171	CCAGCACAGTTCCTACCTAA	55.5	357	(GTAG)3-(CTAC)5	393568	393663
1939	scaffold_2	AAATACAGAGTAAACGCGGA	55.173	CCTACCTAGGGAGATGAGGT	54.833	346	(CCTTA)3	394541	394555
1940	scaffold_2	GTAAAGTGACACTCGGTCGT	55.215	TAGATGAGAACACGGAGCTT	55.107	378	(CATA)3	395066	395077
1941	scaffold_2	CATAAAGAGCCGTCCAGTAG	55.171	TGCGTTGAGTGATAAAGATG	54.858	381	(AT)6	395331	395342
1942	scaffold_2	TTTCACCTCATGAGTCTTCC	55.152	CAAGAAGATATTTTGTGGGC	54.896	238	(CATA)3	397172	397183
1943	scaffold_2	AAGACAGTTTTGTCACCACC	55.003	GAATAGCATGAAATTGGAGC	54.963	296	(TGT)4	397978	397989
1944	scaffold_2	GTACACATGCGACATACAGC	55.075	CTGCTATCACAACCTTCCTC	54.937	396	(GCT)5	406456	406470
1945	scaffold_2	AGATGGGTGTCTGATTCTTG	55.013	GACAAAGTACGACGGATCAT	55.057	381	(GTC)6	409012	409029
1946	scaffold_2	GATCAGGGGAGCTTTAGATT	55.047	GCCGAATGTCTCTTTAATTG	55.058	240	(GGA)7	409164	409184
1947	scaffold_2	TATTTTCCTTCCTCCTCCTC	55.025	GAAAGGATACACTCGGTCAG	54.765	400	(AGCT)3	409972	409983
1948	scaffold_2	GTTCTTGAGCCTCTTCTTCA	54.765	ACTACGTCGATCCTGACATC	55.038	200	(CTC)4	413202	413213
1949	scaffold_2	TGTCAGAAGGGAGAGAAAGA	55.027	GGGAGGATAAAGGAGAAAGA	55.025	302	(TTA)4	416927	416938
1950	scaffold_2	CGTGTTGCTTGATATACCCT	55.287	AATATCGTACACAACCAGCC	55.111	342	(AAAGA)3	420676	420690
1951	scaffold_2	GACAGGCAAAGACAGACAAT	55.264	ACATCATATTGGGCAAAGTC	54.991	376	(GGGGA)3	421682	421696
1952	scaffold_2	TGCATGTGTTTTGTTTTGAT	55.031	CGATCTGTCAAACAGGATGT	56.034	232	(TCT)4	425681	425692
1953	scaffold_2	CTGTATGTTGAGGTGCATTG	55.063	ATAAGGCACAGGTACTGAGG	54.4	338	(CCTA)3	429109	429120
1954	scaffold_2	ACGAGACAGGACAAGAGAAA	54.965	TGAAGGAAAGAACAGATGCT	55.07	370	(CTA)4	436529	436540
1955	scaffold_2	ATGTTCTAGAAGGGTACGCA	54.994	CCCTCACTCCTCTCCTATTT	54.961	329	(GAA)4	441132	441143
1956	scaffold_2	AGACAGCGAATCACATAAGC	55.563	TAAGGGAAGGAGTATGACCA	54.719	346	(CAG)8	443819	443842
1957	scaffold_2	AAGCAGACGTTCATGTTTTT	55.03	CCCCCTTTTGTTTCTCTTAT	55.001	356	(AAGAA)3	447004	447018
1958	scaffold_2	ACCTCTTCTTCTTTGGGTTC	54.997	AAATGAGAATGCACAACTCC	55.191	360	(GCA)4	450480	450491
1959	scaffold_2	GCGAGAGTGAGTGAAGTCTC	55.11	GATACTGCTCGTTAGCACCT	54.722	225	(TAGG)3	452704	452715
1960	scaffold_2	CATGTTTCACTCATGTCTGC	54.989	TATTGAAGCGGTTCGTAGAT	55.092	390	(GGTA)3	455654	455665
1961	scaffold_2	GTTGACTGATCACATGTTGC	54.788	GTCTGCGATAGAACGGTAAC	54.982	205	(CTC)4	456629	456640
1962	scaffold_2	TGGTAGACCTTGATCTCGAC	55.189	CGAGTCTGTCAAGTCCATCT	55.264	276	(GAG)4	460637	460648
1963	scaffold_2	CTATTATGGCTCGCAAAGAC	55.252	TGACAAGAAGATGGAAGACC	55.152	267	(GCC)4	464299	464310
1964	scaffold_2	CTATTATGGCTCGCAAAGAC	55.252	TGACAAGAAGATGGAAGACC	55.152	267	(GCT)5	464311	464325
1965	scaffold_2	CCCCCTTCAATACCTCTACT	54.857	GAGTCTGTTTAAAAGCCGAA	54.854	331	(TACC)3	468497	468508
1966	scaffold_2	CCCCCTTCAATACCTCTACT	54.857	GAGTCTGTTTAAAAGCCGAA	54.854	331	(GCC)4	468623	468634
1967	scaffold_2	CGGAGTCTTTTCAATCTGAG	55.083	GATTTGTGAGTTCGTCACCT	55.09	378	(CAAG)3	476034	476045
1968	scaffold_2	CAAAAGCTGGTTATTTGTCC	54.979	ATATCACAGATCAGGATGGG	54.719	334	(TGTA)3	476571	476582
1969	scaffold_2	GCTGTAGTGTGTGTGTGAGG	55.011	GAACTGGACCTGAGTTGAAG	54.789	318	(TACC)4-(TC)12	478039	478159
1970	scaffold_2	AATAAGACAACGAGGAACGA	54.959	TATCTTGGGTAAGGCAGAGA	55.052	220	(AC)8	482626	482641
1971	scaffold_2	CAGTCAAACCCCTGTTGTAT	54.987	AACCCCTTTGATACGTTTTT	55.338	368	(CAT)4	485331	485342
1972	scaffold_2	GGCTCTATCTCCTGCTGTC	54.974	CTGACATGATTGACAAGTGC	54.989	320	(CTG)4	485882	485893
1973	scaffold_2	GGTACCCAAGGTAAGGAAGA	55.74	CTGCTCTGATTTGATCCTTC	54.983	362	(GTAG)3	489894	489905
1974	scaffold_2	GGTGTGTAGGTAGGTAGGCA	55.192	CTGCTCTGATTTGATCCTTC	54.983	340	(GAGTC)3	490067	490081
1975	scaffold_2	CGCATAAGGTAATAGCGAGT	54.898	ACCTACCTATGCAGAGACGA	54.974	323	(ATCT)3	490625	490636
1976	scaffold_2	GTCGAACCTCTTGTCATGTT	55.09	CATCCAATGAACCTCAAAGT	55.033	324	(TAGG)3	490853	490864
1977	scaffold_2	TCCCACTGATTCAAAGTACC	55.033	TCGGAAAAGAATGAGGAATA	54.953	291	(CTGTCT)3	491775	491792
1978	scaffold_2	GCCACCTAAACTAACACGTC	54.901	GGAGGTTTGAGAGGAAGAAT	54.913	246	(CTAC)3	492111	492122
1979	scaffold_2	GTACTGTACTTGCTGCGTGA	55.039	ATCATCATCACCCACTCACT	55.121	206	(AGC)5	496944	496958
1980	scaffold_2	GTACTGTACTTGCTGCGTGA	55.039	CTATTTCGTACCATTTTGGG	54.808	286	(TGA)4	497099	497110
1981	scaffold_2	AACATGACCTGACCATGAAT	55.139	GCATACAACCACTCTCACCT	55.127	364	(GATGGT)3	497651	497668
1982	scaffold_2	AACGAGATTAAAACCACGAA	54.979	TCACACAATGATGTTGATCC	54.999	253	(CTTTTC)3	503875	503892
1983	scaffold_2	TCTCTTCCAACGTTTGTTTT	55.007	ATGTACACACAAGCCCTTTC	55.143	397	(AACT)3	506044	506055
1984	scaffold_2	GTGCAAGGTATACCGACTTC	54.815	AACGAAATGTTGCTGAAAAT	54.967	378	(TGCT)4	507188	507203
1985	scaffold_2	AGAACATGTAGTCAACGGCT	54.877	TCTCCAGACATCCATTTACC	54.946	366	(TG)6-(GT)6-(GTT)4	509146	509249
1986	scaffold_2	TAAACGGAGTCTCTAGCCTG	54.878	TCTTGTTCCTCTGAGTCACC	55.226	362	(GCACCC)3	509718	509735
1987	scaffold_2	ATAGAGCGGGAACTCTTTTT	54.901	TCCATACTACTACCATGGGG	54.886	294	(TG)7	510844	510857
1988	scaffold_2	CGACCAGATCTCATTCTTTC	54.81	GTTTCTCTCGCTCAGATGTC	55.038	327	(ACCAG)4	511519	511538
1989	scaffold_2	CGACCAGATCTCATTCTTTC	54.81	GTTTCTCTCGCTCAGATGTC	55.038	327	(GCCAG)6	511539	511568
1990	scaffold_2	GACATCTGAGCGAGAGAAAC	55.038	TACTGACAACTGCTTGCATC	54.91	395	(AGGT)5	512052	512071
1991	scaffold_2	TTCGTACAGCAAACAAACTG	55.034	AACCAGGAAGGGAAATTAAG	55.001	255	(AG)13	513067	513092
1992	scaffold_2	AACAGGGAAGCAAGAATACA	54.959	CCCTGAAAAGAACAAGTCAG	55	248	(GTAC)3	513467	513478
1993	scaffold_2	ACTTAGACCCGTTGGTTACA	54.749	GCTTCCAAGATTCGCTACTA	54.967	293	(AAC)24	514333	514404
1994	scaffold_2	CATGGTGTTTAAGTCCTCGT	55.156	TTACGGGAAATACTTTTGGA	54.931	206	(GTC)7	522397	522417
1995	scaffold_2	GATCTTCCATGAGCATAACC	54.601	GAGTAGGCGACCACTATTGA	55.408	216	(TACC)3	525222	525233
1996	scaffold_2	TAATGTACATGCATCCCTCA	54.905	AGACGGATGATGATGAAGAC	54.908	355	(TCG)4	529699	529710
1997	scaffold_2	ATACAAGCTTTTCAACCACC	54.386	CCCAACACTCTCTACCTCAA	55.289	379	(GTAG)3	538591	538602
1998	scaffold_2	GTTGTGAGCAGGAGAATGAC	55.711	GCTTTGATAGTATCTGCGCT	54.989	392	(GGA)4	540564	540575
1999	scaffold_2	TACGTGCTAAGGTACGGATT	55.048	TGTCACTTTGTTGATGCAAT	55.011	393	(AGG)4	547410	547421
2000	scaffold_2	GCGAAGAGTAAGACTGGCTA	55.03	TATAGGTAGTTTGGGCGAGA	55.104	315	(TCT)5	552169	552183
2001	scaffold_2	TCCGAGACGTCTACTTTTGT	55.024	CTAGCGTTATCGACACTTCC	55.159	330	(GTT)9	552657	552683
2002	scaffold_2	AGAGATAGGCTCAGAACGTG	54.668	TGCTTACTATCGTGCTGTTG	55.155	350	(CAA)4	558282	558293
2003	scaffold_2	GGATTGCTTGAAGATGCTAC	55.027	AGATAGTCATGCCAATACGG	55.205	294	(AGGT)3	561468	561479
2004	scaffold_2	TACAGGTAAGTTGGACAGGG	55.168	GCAGCAGAAGAAGAAGAAGA	55.107	398	(TCTTC)3	562630	562644
2005	scaffold_2	ATATTCTCACTCTTGCTCGG	54.611	GATTAGCAGTGGTGAGGAAG	54.937	330	(TCT)8	562648	562671
2006	scaffold_2	GATGGAATGAAAGATTCTCG	54.749	GGATAGTAGCCTGCCTTCTT	55.319	241	(AGC)4	563548	563559
2007	scaffold_2	ATCTCAGAGAAAGCCAGATG	54.538	CTCCTGGAACAAGTGAAGTC	54.789	247	(CCA)4	564190	564201
2008	scaffold_2	GACAACAAGAACTACGAGGC	55.011	CTGAGTAGCAGGAGGAGTTG	55.19	262	(GAA)4	565169	565180
2009	scaffold_2	CATAACGAATTTTGTCCAGG	55.678	AATGTTTCTGTGATCAAGGC	55.191	313	(CCAGCA)3	569524	569541
2010	scaffold_2	GATTAGCAAGCTTCATAGCG	55.567	AGTTCAAAGGTCTCTTGCAG	54.72	246	(TTC)6	572953	572970
2011	scaffold_2	CTTTTCGACAACAGATTTCC	54.923	GTAGTTTGTGCCAGTGTGTG	55.033	354	(AAC)5	573343	573357
2012	scaffold_2	GATTTGATAGATGGGGATGA	54.793	CCTCTACATCGTCCTTCTTG	54.95	298	(GGA)8	575399	575422
2013	scaffold_2	CAAGAAGGACGATGTAGAGG	54.95	AGGTGAGGTGGTACAAGATG	54.965	396	(TACC)3	575955	575966
2014	scaffold_2	TTGTACCACCTCACCTTACC	54.987	TGTAACAAGAGCCAGTCCTC	55.449	394	(AGGT)3-(TCC)4	576245	576296
2015	scaffold_2	TGATTTGTTTTGCTTCTCCT	55.088	GTGAGACAAAGGTGAAGAGG	54.789	390	(TCT)5	576991	577005
2016	scaffold_2	AATCAAGAGTCCCCTTTCAT	55.205	GGATAAGCTGGAGTAACCCT	55.004	211	(AAAG)3	579822	579833
2017	scaffold_2	ACTGTCTGTTTTGGATGAGG	55.103	TATGTCCTTTCAAGTCCCAC	55.033	329	(TGG)6	580477	580494
2018	scaffold_2	CCAGAGCAAAAGTACAAACC	55.043	AGATTAAGAAGGCAAAACCC	55.143	321	(TC)18	590000	590035
2019	scaffold_2	TTTGATATCGACCAAGTTCC	55.134	GATATTAGACGAAAGCCGTG	55.092	248	(GA)6	603288	603299
2020	scaffold_2	GCGTCAAGTGATATAAAGCC	55.08	TCACCACGACTACGAAGAA	55.174	260	(CAT)5	604629	604643
2021	scaffold_2	GACACTTCCGTAGATGATGG	55.5	CCAGTTTTGGTGTCAAGATT	55.12	346	(GAGTCG)3	605151	605168
2022	scaffold_2	GGATCCGAACAAATAGAACA	55.134	TCAGTCAATCCCTTCCTTTA	54.85	246	(AG)7	606521	606534
2023	scaffold_2	ACCGGGAGTATCTATGAGGT	55.112	CACATTAGCTCACTGCTTGA	55.101	396	(GTT)4	610857	610868
[truncated: 13,503 more rows]
