# Supplementary material for: A Comprehensive Characterization of Simple Sequence Repeats in the Sequenced Trichoderma Genomes Provides Valuable Resources for Marker Development
Source: Front Microbiol. 2016 Apr 27;7:575. doi: 10.3389/fmicb.2016.00575 (PMC4846858; doi:10.3389/fmicb.2016.00575)
Supplement: Supplementary file 4 [file Table_4.XLSX]

## Sheet: Sheet1
Sequence_ID	Contig	Foward	TM Foward	Reverse	TM Reverse	Product Size	Motif
2	scaffold_1	GATAGAGGACTAGCAGGCAA	54.779	CTAATTGAATTTGCAAAGGG	55.086	354	(AAT)4	10010	10021
3	scaffold_1	GTTCAACGTATTGGGAGAAG	54.792	TAAAAACCATACATCCCGTC	55.023	327	(GTG)4	11558	11569
4	scaffold_1	ACGTCATATCACGCATACAA	55.018	TTTAAGAAATTCGGCATAGC	54.927	268	(ATC)5	15162	15176
5	scaffold_1	TGGTCTCCCTCATTACTGTC	55.013	CTGTATCGAGGGAAAAGATG	54.886	254	(AATG)3	21743	21754
6	scaffold_1	AATGATGGATACGAAAATGG	54.94	TGAGGTATTTCCACCTTGAC	55.033	341	(TTC)4	23020	23031
7	scaffold_1	ATTAGATTTTTAGGGCCTGC	55.263	TTAACTGCTATAAAGCCCACT	53.723	294	(TATT)3	33959	33970
8	scaffold_1	TTATTTACCCCTTTGATTTT	50.949	CCTTTTACCTAATCTTTAAATAAC	50.419	396	(TTATT)3	35072	35086
9	scaffold_1	TGCTGCTATTAAGAATATAAACG	53.751	AAAAATTAAGCTAAAAGCAATAG	51.822	390	(TTAA)3	36128	36139
10	scaffold_1	TTAATAATAAGCTTAAAAACGC	51.086	AAACCCACTACCCTTAATTT	52.196	271	(TTA)4	36953	36964
11	scaffold_1	AAATATAAAGTTGGGGGTAGG	54.134	ATTGCTATTTGTGGTCCATC	54.991	391	(TA)6	37706	37717
12	scaffold_1	AAGGAAAATAATAACTATTAGGGC	53.835	AAACTTTTAGTGCCTGCTTT	53.693	312	(TAA)4	72685	72696
13	scaffold_1	TATATCTACGGCCTACTGCC	54.659	AATATTAAAGCTGCCTTTTT	50.734	344	(TATAAA)3-(TTTAA)3	73489	73545
14	scaffold_1	TTAACCTAAATAAAAATTACCCT	50.901	AACTTTAAAAACCTTAACTGCTT	53.107	383	(ATAAA)3	76528	76542
16	scaffold_1	CTCCTTTATGCCTTATGCAC	55.092	CAGAATACCTAACGGGAGTG	54.842	302	(TCAT)3	89496	89507
17	scaffold_1	AAATAGAGGAGGGTTCCTTG	54.982	CAATAGAGGCTCTGGATGAG	55.033	386	(GATT)3	90292	90303
18	scaffold_1	TTTGAAAGGTCGAGTATCGT	54.959	CGATAAGCTGATTTCCAATG	55.921	324	(TCCTTA)3	96148	96165
19	scaffold_1	TCTGTTTGAGAGCAGCTACA	54.784	CTCGTATTTTGTATACGGGC	54.986	313	(TAT)4	134231	134242
20	scaffold_1	TTCAGGAAATTTATGGGATG	55.08	CTACCGAATCCTGTGTGATT	55.07	385	(ATCT)3	139711	139722
21	scaffold_1	GAACATTGGAGGTGATGACT	54.821	TATCCAGATGTCTACTGGGG	54.996	337	(TCG)4	157104	157115
22	scaffold_1	AACCCGGATAGTCTAGATCC	54.761	ATTATCATCCACCAAAGTCG	55.004	268	(CAAAG)3	158326	158340
23	scaffold_1	AGACACCAAGTGGGATAGTG	54.965	TACACGAAAAGTACCCCATC	55.088	217	(CGA)6	160018	160035
24	scaffold_1	CAGAGATGACATTTCCCATT	54.946	GCTGTATAGTTGGAGTTGCC	54.982	377	(GCAGAG)3	162018	162035
25	scaffold_1	CCATATTCTCTTTTAAATCGG	53.432	AACAGCAGGGAGTATAAAGAAA	55.031	400	(TTA)4	166887	166898
26	scaffold_1	CTTCATCTTATCTAATTGCCCT	54.519	CAGTATTGCGAGCCTAAAGT	54.923	392	(TA)6	167297	167308
27	scaffold_1	GTAAAAAGTCTTACCGCTGG	54.35	GAAGCCCGGAATAAGATAGT	55.098	378	(AT)7	173659	173672
28	scaffold_1	CTCAATCTCTACATGGAGCC	54.848	CCTTTCTTTCTCTCCCTCTC	54.797	354	(GAAA)4	185066	185081
29	scaffold_1	AAGTTGGAACCTTCCTCAAT	55.286	CACGTAAGCGTGTAGAATCA	54.984	380	(TTTCC)3	186962	186976
30	scaffold_1	CAACTTTCGTTCTGCTTTTT	54.936	TGGGAGGTAGGTATGATGAG	54.996	246	(CCAC)3	191499	191510
31	scaffold_1	TAATTAAAACCAGGGTGGTG	55.116	TCCTCTTTTGTCTGCTTGAT	55.07	391	(AGC)4	204035	204046
32	scaffold_1	ATACACCTCTGACGATCCAG	55.052	ATCAGAGAGCATTGAGGGTA	54.848	297	(AT)6	207951	207962
33	scaffold_1	TTTTCTGGACTTATCGGAGA	55.016	AGAAGACGATAAAGCGATGA	55.205	331	(TCT)4	210158	210169
34	scaffold_1	AAATAGACCAGGCGTGTAGA	54.994	TCCTCATCATTGGATTTTTC	55.013	213	(AAAT)5	214788	214807
35	scaffold_1	TTGCCTCTTAGAAAGTCTGC	54.994	AGCGATGGTAGCGATAGTAG	54.876	315	(TAGG)3	233146	233157
36	scaffold_1	CTTGTACTTGGGACTGCTTC	55.024	ACAGGAGAAAGATCAGAGCA	55.052	351	(CTT)4	234894	234905
37	scaffold_1	CGGATCAATCTTTTGAACTC	54.836	TTTTGATTCCATCAAGCTCT	55.004	335	(GAAAT)3	241272	241286
38	scaffold_1	GCCTGATAATTTCAAGCAAC	55.046	AGAGTCAGCAGCTCTACCAG	54.905	315	(GAAA)3	268024	268035
39	scaffold_1	GGTTTTATTTGAGCAGCCTA	54.83	AAGTTGAAACAATGATTGGG	55.052	381	(AGC)4	296830	296841
40	scaffold_1	TTCTATCATCCCTGTGTTCC	54.946	CAGTCCAAGAAGGTGAAAAG	55	203	(TCT)5	297271	297285
41	scaffold_1	CTAGAAGCAATTGATCCGTC	55.04	GAGTGAGAAGATGGCAAGAG	55.052	201	(AC)18	300146	300181
42	scaffold_1	ACAAATGCAGTTTCTTCTGG	55.454	TCGAATATCACAGCTCCTTT	55.04	302	(CCGC)3	301616	301627
43	scaffold_1	CACTGGTTTCTCTTCCACAT	55.103	ATGCAATTGGAATTTTTCAC	55.137	206	(CACC)3	302287	302298
44	scaffold_1	GAAGTCCTTGGTCTCGTACA	55.276	ACATCAGCAACCTGATCAAC	56.025	272	(TCG)5	303159	303173
45	scaffold_1	GAGATGAGATGAGCTTCCAG	54.961	CTCGTTTAATTGCATAACCC	54.952	269	(GCAGA)4	304196	304215
46	scaffold_1	GTCTAAGTGACGGTGAGAGC	54.99	AAGATTGGTTGTCATTTTGG	55.052	361	(AGAGG)4	322336	322355
47	scaffold_1	TCTTTGCTGGAACTAACGAT	55.123	AATGTACGAACAACGGTAGC	55.356	390	(TGAT)3	325886	325897
48	scaffold_1	CAAGGCAGACAAAATCTACC	54.959	TAGTATGGGGATGGAGAGC	55.055	305	(TCT)5	327241	327255
49	scaffold_1	CAAGGCAGACAAAATCTACC	54.959	TAGTATGGGGATGGAGAGC	55.055	305	(ACACGC)4	327356	327379
50	scaffold_1	CCATCTTCTTCGTCTTCTTC	54.097	AGAGACGATGCAGAGACAAC	55.431	355	(CAGA)3	327536	327547
51	scaffold_1	ATAGAGTTGCAGGAATCGAA	55.04	GAGGTATGTAGGATGCGTGT	55.094	342	(GCAT)3	328665	328676
52	scaffold_1	TCCTCATGAGAGTATCGACC	55.1	TCTTTTGTGCATATAGCGTG	55.086	354	(CTGA)3	329207	329218
53	scaffold_1	CAAAAGCATTGAAAAGGAAC	55.104	CCAAAATAAATTCGACCAAG	54.931	381	(AT)7	330030	330043
54	scaffold_1	TGTGATTGCTGTTGTGAGAG	55.741	AGTAGCTGCAGAAGACAAGG	54.928	324	(GGA)4	330968	330979
55	scaffold_1	GCTTTTCTGGGTTCTCTTCT	55.321	GGCATGTCCATACTCTAGGA	55.154	394	(TGAGC)4-(AGAA)3	331609	331661
56	scaffold_1	TCTTTCTCTCTGCCTTATGC	54.909	GACGACTTGAAGTACTTGGC	55.011	242	(TCC)19	333792	333848
57	scaffold_1	CACCTTCATCTTCAGGTAGC	54.937	CGGAAAGGTATGCTATTGTC	54.932	338	(GAAGCA)3	335881	335898
58	scaffold_1	AATGCGATGCAAATTCTACT	55.08	CTCCTTCACAAGCTAAATCG	55.298	303	(AAGAA)3	336979	336993
59	scaffold_1	CAGCCTCGAGAGAAAAATAA	54.944	AACTCACCCTTAGAACAGCA	55.024	279	(TTTAT)3	340728	340742
60	scaffold_1	CCGTAGTAGCACCTATGGAG	55.043	AAGTGGCTTCATGTGATGTT	55.573	396	(TGAG)3	341572	341583
61	scaffold_1	TAGAGCCTTAGGTTGGTTCA	55.135	CTATCGGAAAAGGAAAAGGT	55.154	374	(CA)6	346075	346086
62	scaffold_1	CTGGGAACTGAAAGATGAAG	54.913	TAACCTCAATCTGGCGTATT	54.932	320	(GAGT)3	347786	347797
63	scaffold_1	AGCTTGAGTTGTTTAGTGCC	54.772	TGGAATCCAAAAATACCTTG	55.161	330	(AGTG)4	351343	351358
64	scaffold_1	AGCTTGAGTTGTTTAGTGCC	54.772	TGGAATCCAAAAATACCTTG	55.161	330	(ACAA)3	351549	351560
65	scaffold_1	GAGAAGGCAGCATTATTCAC	55.027	GTTCGTCTTTCGTCTTTGTC	54.974	374	(CT)6	352554	352565
66	scaffold_1	AAAAGTGCCTATTTTGGTCA	54.979	CTGGAACCACAAACTGATCT	55.103	338	(CA)10	357925	357944
67	scaffold_1	TCACATCCTGCATAGTCAAA	55.112	AGCTGCTAAGACACGCTACT	54.715	349	(TC)7	376362	376375
68	scaffold_1	ACAAACGTGCTCTCAAAACT	55.097	ACAGCCAACCATTGAAGTAT	54.648	229	(TACA)3	381462	381473
69	scaffold_1	CCATAATTTATACTTGCGGC	55.079	CGCAGTTCTTCAATTTTCTT	54.854	265	(TAAT)3	383204	383215
70	scaffold_1	CATCTCAAACTTTAGTGCCC	54.959	GCCAGAAACAGAAAAGCTAA	55.014	394	(TTC)4	384811	384822
71	scaffold_1	CATGGTCTTTGGATAGTTGG	55.515	GCTGTAGGTCTAAAGGGGAT	55.004	334	(TG)6	409885	409896
72	scaffold_1	ATTCATCCACTCAAGGATTG	54.946	GTTTCCATAGCTGTCGTAGG	54.994	304	(CAT)4	410825	410836
73	scaffold_1	GCCAAATTACAGGTAGTTGC	55.002	TTTTTCAAGACCTTTGAGGA	55.065	306	(CAAA)3	417648	417659
74	scaffold_1	TTTCGGCTCTTGTTCATACT	55.123	TCCCATATGGAACTTCAGAG	55.13	354	(GAG)4	418118	418129
75	scaffold_1	GCTAGCTGAATAGGTGATGC	55.228	TACACGGGCTTCTAGATTGT	54.994	233	(TGA)4	419285	419296
76	scaffold_1	TGATACCCTTCTCAACCAAC	55.033	GTAGGGTGATTTTGTCTCCA	55.033	343	(AGT)4	426495	426506
77	scaffold_1	TGGAGACAAAATCACCCTAC	55.033	GCGAATAGGAATGAAGAATG	54.975	377	(GCT)4	426700	426711
78	scaffold_1	GTATCAACATTGGCTGGTTT	55.075	GCTCGGCTCAATACAAATAC	55.08	373	(AAAAAT)3	440645	440662
79	scaffold_1	GTCGGGACACTTACTGTGAT	54.952	TTGCTGTCCTCTCTCTCAAT	55.052	297	(AAT)4	463351	463362
80	scaffold_1	AAGGGTGTGAGTGATTATGC	55.057	AAAGTAGTCATCATCCCGTG	55.07	223	(CATT)4	468098	468113
81	scaffold_1	GTCCAGGAAAGAGGAGAACT	54.976	AACATTAGTGTGATGGGGAG	54.899	400	(TTA)4	480069	480080
82	scaffold_1	ACATCCTGTCCGACTTTGTA	55.584	CAACGAGGGAATAAAACATC	54.734	386	(CATCAC)4	490471	490494
83	scaffold_1	AGAGCTGTAAAAGCTTGGTG	54.95	AAATTGCAAATTAGGGCATA	55.046	367	(TGCCA)3	492264	492278
84	scaffold_1	CCTAATTTGCAATTTCCATC	54.837	ACTAGCAGTGTCAGCTCCAT	55.028	363	(TCAT)3	492657	492668
85	scaffold_1	ACCACCAATCATTCATTCAT	55.068	TGAGAAAGATTCCTCGGATA	54.931	279	(TGC)7	492881	492901
86	scaffold_1	GAATTCTGCGTAGCTCTCTG	55.443	CAAGATTGAGAATCTCCTGG	54.824	297	(GCA)4	493474	493485
87	scaffold_1	CTCGTATGGAGGAGACTTTG	54.95	ATCTTCATGCCGTGTCTAAT	54.728	275	(TGC)4	499316	499327
88	scaffold_1	CGCATCTAATACAGGTAGCC	55.127	CAATCCAGCTTCTCATTCTC	54.983	325	(GTCCTT)3-(CT)6	502121	502182
89	scaffold_1	ATGGATATGCCCGTATAATG	54.948	GATGCTGCACAACTTTAACA	54.934	220	(CATG)3	503640	503651
90	scaffold_1	AGTCAACTGAGCTCCCTGTA	55.003	AGCACAGTACTCGGTAGCAT	55.084	208	(CTT)4	524235	524246
91	scaffold_1	ACAACGTCATCATCTTCACA	54.803	GATGTCAAAATTTCCCAAGA	55.098	304	(GAA)4	536765	536776
92	scaffold_1	TTCCGAAGCAGCTTAAATAG	55.153	ATCCTTTACCAAGTGCAGAA	54.959	380	(AGAT)3	540518	540529
93	scaffold_1	AGAACTACGAAAGACCGACA	55.024	TTTATTAAAGATCGGGCAAA	55.177	289	(TGAG)3	541762	541773
94	scaffold_1	GTCATGAACCAGAGATCGAG	55.636	GTACCACAGTGTAGCCGTG	54.966	283	(AGCGCC)3	551339	551356
95	scaffold_1	CTTCTTCATCATCTTCCTCG	54.996	TTACCAAATCCTCTTTTCCA	54.874	331	(GAA)5	553778	553792
96	scaffold_1	TCCATCTTGACTATTCGCTT	55.04	CTTCACTCTCCAGATAACGG	54.95	345	(GAA)4	558238	558249
97	scaffold_1	CCGTTATCTGGAGAGTGAAG	54.95	CTATGAGGTTTGTCTCTCGG	54.95	332	(CATCA)3	558806	558820
98	scaffold_1	GAAAATCGAGACATTTTTGC	55.011	ACCTGTTTTGTTTTGTGCTT	54.95	201	(ATGTAA)3	559347	559364
99	scaffold_1	GAAAATCGAGACATTTTTGC	55.011	ACCTGTTTTGTTTTGTGCTT	54.95	201	(ATGTAG)4	559365	559388
100	scaffold_1	TTCAAGCTCTGGGTTACACT	55.024	ACCATGATTTGATTCGGTAG	55.004	326	(CAACAT)3	566078	566095
101	scaffold_1	AGCAGAAAGTAGACGAGGC	54.814	GCAACTTTGTTATCCTGTCC	54.779	361	(TCG)4	566979	566990
102	scaffold_1	GGACGTCAGATCCAGATTTA	55.118	CTAGTGCTCATGCCTCTTTT	54.865	395	(AAGAGG)3	567882	567899
103	scaffold_1	GTCCAGTCAGAGAGCAAGAC	54.928	GCCTGTATCATGGATGTTCT	54.97	315	(AATGG)3	568246	568260
104	scaffold_1	GCCATGATTTTGGTTTATTG	55.591	ACACGTTTCTTCGTTGAGAT	54.84	328	(TGAG)4	577542	577557
105	scaffold_1	GCCAAATACTTGCTTCACTC	55.111	TGGATAAGGAGCTGGATTTA	54.988	363	(CTCAT)3	577980	577994
106	scaffold_1	AACAATATTGAATCCCATGC	54.927	AATGATGAGGATGATGAAGC	55.017	317	(AAGA)6	579476	579499
107	scaffold_1	CTGATTGAATGAGGAGTGGT	55.013	CGAATCTGATTTGAGAAAGG	55.016	297	(CTT)4	579601	579612
108	scaffold_1	GATAGAACGGATGGGTATGA	54.918	GCTTATCGCTTATCAAGGAA	54.906	356	(AAAAG)5	581430	581454
109	scaffold_1	GACCTGGTAGAGCAGTTCCT	55.984	TCAAGTTCTTGTTTCCCTTG	55.43	334	(AGCGAG)5	582364	582393
110	scaffold_1	ACTCTTCCTCCGACTCATCT	55.435	CCCCTCTTCTTCTTGTTCTT	55.171	388	(AAG)5	582781	582795
111	scaffold_1	AACGAGTACGTCTCCATCAG	55.313	AGCTTCCTTGAACCTCTCTT	54.904	236	(GA)10	583168	583187
112	scaffold_1	AGAATCCCACAGAGTCCAG	54.979	CATCTCTCCTCTCTCGCTAC	54.264	332	(TAG)4	585409	585420
113	scaffold_1	TTTCCATACTCATCCTCACC	54.946	GACGACAGAGAAGTCTACGC	55.165	287	(GGCA)3	588438	588449
114	scaffold_1	TAACGATGGAGTCGAGTCTT	54.937	TCCACCTGTATTTCCATTTC	54.967	346	(CTGTC)3	589856	589870
115	scaffold_1	ACTCACCACACAAACTTTCC	55.003	CGCAATATACTGCAGATTCA	55.001	230	(CCGATG)3	594927	594944
116	scaffold_1	AGTATGCAAAGGTTCGTTGT	54.901	TTCTCTCCTCCGTATCATTC	54.31	400	(GTC)4	600915	600926
117	scaffold_1	GACGATAAGCCTCAAAGATG	55.04	TCCTTTCATCCAGCATCTAC	55.288	326	(TAGA)3	608954	608965
118	scaffold_1	GCGTCACTAGAAAGCAACTT	54.937	ACCTCAACAGACAACCAGAC	54.982	245	(AAC)4	616645	616656
119	scaffold_1	GCTTGTTGAGAGGTTGAGAG	55.14	CCTACGAGTGAGTATAGGCG	55.206	377	(TGTT)3-(ACTGG)6	626267	626342
120	scaffold_1	CCATAGGCTCGACTAATCAC	54.909	GCTAAGGACGATGGTAGAGA	54.611	370	(CAGCT)4	626930	626949
121	scaffold_1	ATGAGTATTTGGTCGAATGG	55.004	CGTTTTCCCGTGAATTATAG	54.965	370	(ATTC)3	631327	631338
122	scaffold_1	CGTGCTAATTCACATTCTCA	54.858	TAGATGGGTTGTTGAGCTTT	54.959	390	(TTTGT)3	634900	634914
123	scaffold_1	TGATGACAACTCCTGAGTGA	54.939	GCATTGTTTCACGACTTACA	54.76	387	(GAGATG)3	640055	640072
124	scaffold_1	CCAACTTGACCGTCTATGAT	55.07	AAAACTTGGCTTACCTCCTT	54.827	394	(AGA)4	641539	641550
125	scaffold_1	TGCGTTGTACAAGAGCTAAA	54.875	CTGGTAGCATTTGGTCTTTC	54.959	203	(ATGCC)3	645746	645760
126	scaffold_1	AGCTGTGCCGTAGTTATTGT	55.101	GGACTGATGTCTATTTGGGA	54.946	251	(CTA)4	647136	647147
127	scaffold_1	ACAGCTGTTGCTTATCCACT	55.047	CACGATCTTCTCAACCACTT	55.276	343	(CGG)4	651896	651907
128	scaffold_1	TCAGCTTTCTCGAGCTTATC	55.075	CATGAGTCTGCACTTCAAAA	54.885	311	(TTC)4	663984	663995
129	scaffold_1	ATACATAAGACAGCGCCCTA	55.127	TCCCCTCTTAGCACTGATTA	55.052	337	(AT)9	682726	682743
130	scaffold_1	TCCAGTTAAGTGTTCCCATC	55.033	CTTTAAGGGAAGTGACGTTG	55.055	347	(CAT)4	683690	683701
131	scaffold_1	CTTAGCACCACTGAGAGTCC	55.003	TGAGAAGCACCTTGATTTCT	55.07	378	(CATC)3	693622	693633
132	scaffold_1	GCAGAAAACAGGGTAGAAAA	54.692	ACACGCTTTGGAGCTATTAC	54.75	231	(AGA)7	698409	698429
133	scaffold_1	GAAAAGTGAGTGAAGTTGGC	54.974	ATTGCAGAGTATGGGAAGAG	54.441	335	(TTG)5	702811	702825
134	scaffold_1	AATAGTAGAGCCACTGGTCG	54.568	TTTGCTGTGCAGTAAAACAC	55.021	366	(GA)11	703913	703934
135	scaffold_1	ATAGGCGTAGGCTTTTCTCT	55.089	CACACATACTGACGAACGAG	55.136	390	(GCT)4	707067	707078
136	scaffold_1	AATTGGATGGATTCTGTTTG	54.967	TATTTGCGATTACAGGGACT	54.932	291	(ATGG)3	708016	708027
137	scaffold_1	CTGTAATCGCAAATACGTCA	54.919	AGAGAGACGAGAAAGAGCCT	55.049	390	(CAT)4	708214	708225
138	scaffold_1	ATCATCATCATCAGCCTCTC	54.996	ATGCAATAGACCTGGATGAG	55.154	388	(TC)7	708518	708531
139	scaffold_1	AGGCTCTTTCTCGTCTCTCT	55.049	AGTGTGTTGAGGTTTTGGAG	55.19	250	(TC)7	708685	708698
140	scaffold_1	AGGCTCTTTCTCGTCTCTCT	55.049	AGTGTGTTGAGGTTTTGGAG	55.19	250	(CT)6	708700	708711
141	scaffold_1	TACTCATCGGCGTTATTTCT	55.092	GAAGAAAAATCCAAAGCAAA	54.761	375	(AACCA)4	708927	708946
142	scaffold_1	CAGATTCTCTTCTCCGTTTG	55.083	CTGTGTAGAGGTCCACTGGT	55.035	287	(CCG)4	709406	709417
143	scaffold_1	GTTTGTGGAACTGGTCAACT	55.003	CCGTTAAAACTCCAAGTCAC	54.878	344	(TCT)7	710229	710249
144	scaffold_1	GTGACTTGGAGTTTTAACGG	54.878	TACAGGCTGTTTTCCTCTGT	55.024	207	(TTTTCT)3	710419	710436
145	scaffold_1	AGTGTGTGTGAGATCTGGCT	55.658	AAGAACAAGGGAATAGCTCC	55.128	337	(GGGC)3	714519	714530
146	scaffold_1	CTCTTGTATTTTCCCCCTCT	54.982	CAGAATAGCCGTTTTGACTC	55.123	369	(ATATGA)4	716116	716139
147	scaffold_1	CAAAACGGCTATTCTGTTTC	55.139	CTCCCAAATCTTTCATGTGT	55.033	398	(TGCCA)3	716645	716659
148	scaffold_1	TGTTGCAGGAAACATTATGA	55.129	TATGCCAGCCTATCAAACTT	55.092	299	(CATG)3	721937	721948
149	scaffold_1	CTGACAGAGGTGGAAAGAAG	54.979	ACATACCGTTTCCACAATTC	54.909	271	(CAG)4	726059	726070
150	scaffold_1	GTATCGAACTCGCTGATCTC	55.007	CTCCCTTCAACACCACATAC	55.412	381	(TTTTC)3	727901	727915
151	scaffold_1	AAGTCTTGTTCCGAGTAGCA	55.192	CCTTAACTCGGCTGTCATAC	54.994	369	(GCTT)3	730663	730674
152	scaffold_1	CTATTTTTCATACTTGCGGC	55.263	TTTGATAAAAACACCATCCC	54.988	380	(GCTGT)3	731990	732004
153	scaffold_1	AAGTAAATGTCATGGGCATC	54.991	TCCAGGCATATAGACAATCC	55.086	258	(ACATGT)3	746948	746965
154	scaffold_1	GCTTCATTTGAGTGGCTATC	55.027	TGTGGGACTTGGATTTCTAC	55.033	321	(CAA)4	747630	747641
155	scaffold_1	CTTGTGACTGTTTGCTCGTA	55.015	GACGTTGATATTCCGAAGAG	54.873	283	(AGAA)3	749733	749744
156	scaffold_1	TAGGCAGAAGGTCGTAATGT	54.994	ATATGTATCACTTCCACCGC	55.027	356	(GACA)3	753174	753185
157	scaffold_1	ACAGAGAGAGGCATGTCAGT	54.785	TTTCTTTTTGCCTTTAGTGC	55.032	395	(ACAGAC)3	771496	771513
158	scaffold_1	CAACTAACTTGGTTCCTTGC	55.043	TATTGGTTGGTAGGAAATGG	55.035	327	(CCCAT)4	772658	772677
159	scaffold_1	CCGGTTCTATCAACTGTGTT	55.156	AGCACGATGCCAAGTAGTAT	55.018	298	(ATAA)4	776003	776018
160	scaffold_1	TGGTGATAGATTCCTAGCGT	54.909	GGAATGACGTCTTCATCACT	55	384	(TTC)5	790962	790976
161	scaffold_1	TTTCGAGCAAAAAGAAGAAC	54.979	TGAGCTCCCGTAGACAGTAT	54.974	262	(AGA)4	793780	793791
162	scaffold_1	TACAAGGGAAACACAAATCC	55.052	GGAGCGACAAGTTTTATGTC	54.946	276	(TAT)4	794232	794243
163	scaffold_1	TCCAAGAGAGGGTGAAGTAA	54.913	ATGTTTTACCTGTGGTCGAG	55.156	288	(TTG)4	794372	794383
164	scaffold_1	GACATAAAACTTGTCGCTCC	54.946	GAGATTGATCAACTGAAGGC	54.796	376	(AGG)6	794487	794504
165	scaffold_1	TGCGATTACACCAACAAATA	55.181	GCACCGTACCTATCAAACAT	55.111	371	(ACG)5-(CTC)36	815615	815825
166	scaffold_1	GGTGTTTAATCTAAGCCCCT	55.022	AAATAAGTGAGCCAGCATGT	54.982	358	(CACT)4	819081	819096
167	scaffold_1	ATTTTGTGCTTGTAGTGCCT	55.066	TAAAGGTGGAGTTGAGGAAA	54.936	249	(CAA)5	822706	822720
168	scaffold_1	AATGGTCTTGATACGAGTGG	55.07	ACAGTCGCTGTCTTGATTCT	54.99	261	(CAGA)3	824774	824785
169	scaffold_1	AGTGACACCAGTCTTCTCGT	54.697	TTACCTTCGAGGAGTACCAA	54.971	221	(AGC)4	825328	825339
170	scaffold_1	TCTCTATCAGAGCATGGGTC	55.277	CATCTTCTCGTGATAGCCTC	55.02	334	(ATGCA)3	826071	826085
171	scaffold_1	CAGAATGAACAACTGCGTAA	54.947	TTGCTTTTCATGTTGTTTTG	54.933	204	(CT)6	830433	830444
172	scaffold_1	TTCGAGATTCATAGCCATTT	54.975	AACCAGATTCCACAAAGCTA	54.959	239	(AAAGA)5	831828	831852
173	scaffold_1	CTACCGCATACCTCAGTAGG	55.043	GATGGGAATATGGATCATTG	55.096	282	(AG)6	836675	836686
174	scaffold_1	AACACGAATTCTCTTCTGGA	54.899	TTACGCAGCAGTTCGACTAT	56.266	398	(CTG)4	841292	841303
175	scaffold_1	TAGCTTCTGATTTCCCACAT	54.873	CGAGTGTGGATAGCTAGGAT	54.479	257	(TCCTG)3	842984	842998
176	scaffold_1	TGTATTATTATGAGGCCGGT	54.748	TAAGCATAGTATTGGGCTGC	55.69	226	(CCTG)3	849715	849726
177	scaffold_1	AGAAGAAGAGCGGTGTCATA	55.107	CTGTATGGTGACACACTTGG	54.77	286	(TCTCT)3-(CT)6	855766	855813
178	scaffold_1	CGACACTGCTCATCATCTT	54.586	ATACGAGAGTCACTGCATCC	55.214	269	(CTGGCT)4	857882	857905
179	scaffold_1	ATGAAGAAGATGCTTGGAGA	54.983	AAGACTCCATTTGCATCAAC	55.191	266	(GTTCA)3	858794	858808
180	scaffold_1	GCAAGTGTGATTGACAACAG	55.083	CCATCTAAGCAGGAACTGTC	54.937	207	(TAT)8	865292	865315
181	scaffold_1	GGACAGTTCCTGCTTAGATG	54.937	TTCCAACCGTAAGTCTCACT	54.854	374	(TGC)5	865630	865644
182	scaffold_1	TCGAGAACTTGATGCTTATG	54.046	TGATCTGCCCTAGACAGTTT	54.937	338	(AAAAG)3	876740	876754
183	scaffold_1	CTCCACTCGCTCATAAATTC	55.04	CGGGATATGAATAGAAGCTG	55.023	268	(TAT)5	880993	881007
184	scaffold_1	GAACCAAAGCAAACTGAGTC	54.974	AGACTACAAGGAGGAGGAGG	55.026	312	(CCA)4	897449	897460
185	scaffold_1	GGTACGTCTCCAAGTCTACG	54.891	GGTGCTGCTATTGCTAAAGT	54.911	379	(CCT)4	897624	897635
186	scaffold_1	TGACTGACTCTCCTCTGGAT	54.663	GAGCTAGGCCAAACTTACAA	54.889	331	(CCAG)4	904395	904410
187	scaffold_1	AAGGAGATCACTGTGACGAC	55.071	TAGAAAAGAGCATCTCCGTC	54.742	279	(TTTC)3	910311	910322
188	scaffold_1	AGAGAAATAAAGCCACACCA	54.959	TAAGAGGGCAATACGGAATA	55.041	359	(AAGAA)3	917944	917958
189	scaffold_1	CTAAAGCTAAAGCCCATCAA	54.998	GGCTAGGGATACAGGACTTT	55.004	297	(AGA)4	922080	922091
190	scaffold_1	CTAAAGCTAAAGCCCATCAA	54.998	GGCTAGGGATACAGGACTTT	55.004	297	(GAA)4	922093	922104
191	scaffold_1	CCAACAATACGCTTTCTTTT	54.754	GGAACAATGTGCTTCTTTTC	54.909	351	(GGAGAA)3	929193	929210
192	scaffold_1	TCACTCAGTGGACCTACCTC	55.084	CAGAGGCGAAAGAAATAATG	55.229	390	(GA)11	936086	936107
193	scaffold_1	TCACTCAGTGGACCTACCTC	55.084	CAGAGGCGAAAGAAATAATG	55.229	390	(AAAG)4	936109	936124
194	scaffold_1	TCTCCAGAAAAAGAACGGTA	55.1	AATGCACCAGAGAAAAGAGA	55.07	342	(GAA)4	983548	983559
195	scaffold_1	AACTCTTAGGAATGCGATGA	55.04	TTTCGAAGGTGAGATAGCAT	55.04	369	(CA)15	1000108	1000137
196	scaffold_1	GGCTTTGTTCAATGCTGTAT	55.403	GTTTTCCCTTTCCAATTTTT	54.974	309	(GATG)3	1013154	1013165
197	scaffold_1	TTTTGGTCTGGTTGTTTACG	56.249	GATGTCGTCTTCAGACATGG	56.509	398	(GCT)5-(GCT)5	1013962	1014000
198	scaffold_1	TGAGGCCTCGATAATGTACT	54.909	GAAGAGTTAAAAAGCAGCCA	55.014	370	(AAG)5	1020790	1020804
199	scaffold_1	ACTTGACAAGGAGCTAGCAG	54.928	GAAGACCCATGAGAAAGAAA	54.365	352	(TGTC)5	1053440	1053459
200	scaffold_1	CGGCTGAATCACTAATCTTC	55.04	AAGAGTGGACATGCCTTAGA	54.937	326	(AAAG)3	1061740	1061751
201	scaffold_1	CTCATACGGGCTTGTTAGTC	54.994	ATCAAGAAAGCAAATCCAAA	55.023	347	(AAGA)3	1070360	1070371
202	scaffold_1	TACAAGTATCCAGTCGCCTT	54.994	TCTGTAGGGATTGAGGAGAA	54.824	381	(CCTC)3	1077682	1077693
203	scaffold_1	TCTTCTCCTCAATCCCTACA	54.824	GATTGATTAGATGGGTGGAA	54.881	206	(CTA)4	1077848	1077859
204	scaffold_1	TACCCAGGATGAGGATAGTG	54.996	AGCTCTGCTCTGTTGTGTCT	55.239	347	(GAGGGA)3	1081077	1081094
205	scaffold_1	TTGAACCATTCTGGGAATAC	54.967	GAGAAGAGACAAGGCTGCTA	54.974	346	(GA)6	1087189	1087200
206	scaffold_1	GAGAGGTTGGAGAAGAAGGT	54.976	TATCCTCACAACACCATGAA	54.752	312	(TGGTGT)4	1093736	1093759
207	scaffold_1	ACTCAGAAAATACCTGCCAA	54.959	TTAGTGCATTGATTGCTGTC	54.844	292	(GATG)3	1094912	1094923
208	scaffold_1	CAACTCACCTCACCTCATCT	55.084	CGCTGGTAGTAGGAATTGAC	54.994	308	(CCCT)3	1095309	1095320
209	scaffold_1	TTTAGGATTAACCACGCATT	54.952	TGCTTAAGCGCTAAGAGAAT	54.898	311	(AAG)4	1108509	1108520
210	scaffold_1	TGACAACGATCTCGAATACA	55.112	GCGTTTTCGTAAAAGATGAC	55.127	381	(CGA)4	1119982	1119993
211	scaffold_1	ATTCTTTAGCAGCACCATGT	54.982	AAGAAGATACCCCCAAAGAG	54.982	260	(GCTC)3	1120818	1120829
212	scaffold_1	GCGAGTGTCTAATGTCGAGT	55.474	AACGTTTGGACTGTGCTAGT	54.965	388	(CGT)4	1123890	1123901
213	scaffold_1	GGAGACTAGCACAGTCCAAA	55.449	AAACTGGTGATTGATTGGAG	55.033	355	(CTGT)3-(ACAAAG)3	1124258	1124347
214	scaffold_1	GGAGACTAGCACAGTCCAAA	55.449	AAACTGGTGATTGATTGGAG	55.033	355	(CAGC)3	1124349	1124360
215	scaffold_1	CAAAGGAAAAATTATCGTGG	54.931	GTTCATTTTCCGTTCAATGT	55.04	234	(GAA)4	1126156	1126167
216	scaffold_1	TGTTTCCTAAAAACTGGGAA	54.957	GAAAGGTCGACAGTCGTAAG	55.024	274	(TA)6	1166703	1166714
217	scaffold_1	GATATTGGAGAGTCGCAAAG	55.04	AAAAGTTCAATTCCAAAGCA	55.104	382	(TAGG)3	1170829	1170840
218	scaffold_1	TGTTAAATTGAACCTTGGCT	54.979	ATGGAGAAATTATCGTGTGG	55.004	223	(TCTA)3	1171351	1171362
219	scaffold_1	TGTTAAATTGAACCTTGGCT	54.979	GTGTACATTATCCGGAAGGA	55.004	375	(AAAAG)3	1171511	1171525
220	scaffold_1	TTGTCGTTGTTGTTGATGTT	54.924	CCTCGTCACCGAGTATTTAG	55.007	204	(GAGAG)3	1184852	1184866
221	scaffold_1	ACCGCATCAAGTCACTCTAC	55.301	TATTATTGCTGTTGTCGTCG	54.919	382	(CT)8	1186571	1186586
222	scaffold_1	CGACGACAACAGCAATAATA	54.919	CCCATCTCAAACAAGACATT	55.033	372	(GAC)4	1186774	1186785
223	scaffold_1	ACATTTTGACAGGAAATTGG	55.052	AATGAAGCTCACGTCACTCT	54.99	357	(AAGA)3-(AAGC)3	1189165	1189251
224	scaffold_1	AGCACAAGGAATGGAGAGTA	54.937	CGATAAAGCGACTCTTGTCT	54.865	211	(CTGG)10	1191106	1191145
225	scaffold_1	CAAGTTGTTGGCAACTCATA	54.774	ATGAGAAAGGGTATAAGGGC	54.943	240	(CCTA)5	1192746	1192765
226	scaffold_1	AGATGCTGTCAAGTTTGGAT	54.751	ATGTACAGGGATCAGCAGAG	55.227	347	(TG)7	1194695	1194708
227	scaffold_1	TTTTGTTCCCACAGAGATTC	55.167	CAACTTCCTACGGCTCTAAA	54.901	326	(ACA)4	1204588	1204599
228	scaffold_1	AGAGCATTCGAGCTCAGTAG	55.011	ACATATGGTCGAAGGAAAAA	54.734	383	(GAG)4	1207287	1207298
229	scaffold_1	CCACGGTTCGTAATATGAGT	55.123	CAGCAGTTCCATCTCTCTTC	55.052	256	(GAT)4	1209718	1209729
230	scaffold_1	GTTTATGTGGAAATGATGGG	55.264	CCACCCTCAAAACTAAGATG	54.806	218	(CTCAAA)3	1212817	1212834
231	scaffold_1	AAGAAAAAGGGATGGTCTTC	54.935	CTTGAAGAAAAATTGCTGCT	55.014	319	(ATC)4-(AAG)6-(CGCA)3	1218282	1218403
232	scaffold_1	CACGCTTTCATACAATTTCA	54.883	GGGGTTTTCTTTCTTCTTGT	55.016	250	(AAAG)4-(AAAG)4	1218605	1218722
233	scaffold_1	CCTTCTCTAGCACTCTCAGC	54.533	AATCGCAAGTCTGTACTCGT	55.047	323	(CT)6	1226762	1226773
234	scaffold_1	ACGAGTACAGACTTGCGATT	55.047	GTAAAAAGGGTCTGTGGATG	54.625	395	(GGAC)3	1227216	1227227
235	scaffold_1	CGAAAATAGAAACGGAGCTA	54.998	TACATAGCATGCAAGATGGA	55.252	278	(TGGCA)4	1229889	1229908
236	scaffold_1	ACTTCATTTCGTGATTCAGC	55.36	AGGAAAGACGGAGAATTGAT	55.368	363	(ACCA)3	1236400	1236411
237	scaffold_1	TACATGTACGAGTGAGTGGC	54.589	ACCGCTTATAGAGACTGTGC	54.722	210	(ACGT)3	1236610	1236621
238	scaffold_1	GTAATGGTGGTGGTCTGTTC	55.227	CAAGATGATGCTCCATAGGT	55.154	233	(GGCGA)4	1240432	1240451
239	scaffold_1	ATTTGCAATCGACATATTCC	55.09	GCTCTGATCTTTGTGGTCTC	54.86	259	(AAATA)3	1242685	1242699
240	scaffold_1	ATCTTATAGGCCTCCTCGAC	55.082	GAATGAGGTTGAGGTTTTTG	54.756	379	(TGAG)3	1245304	1245315
241	scaffold_1	GAGAACCAAATCCAACACAT	54.848	TTGGCAATGTATGAAGTGAA	55.129	392	(ATCAC)3	1247036	1247050
242	scaffold_1	GCACTCAATGCTACCTTACC	54.982	AGTGCAGCAGCAGTTAATTT	55.39	385	(CGATA)3	1249497	1249511
243	scaffold_1	CTTATCCACTCTGCTTCCAG	55.12	AAGAAAAAGAAAAGAGCGGT	55.1	333	(TGT)5	1251016	1251030
244	scaffold_1	CCATTCCATCGACTATGTCT	54.983	TGAGAAAGTCTGCTTCACCT	55.14	328	(CGA)4	1263449	1263460
245	scaffold_1	TTTAAGGCATGAAACGAACT	55.139	CAGTTCCAGTAGACCAAAGG	54.868	357	(GAAT)3	1264675	1264686
246	scaffold_1	CTAACGGCTTTAAACGAGAA	55.077	CTTTTCTTAGCCCTGCATAA	54.998	337	(AG)8	1269825	1269840
247	scaffold_1	AGACGTGCTAACTTCACGAT	55.047	AAGGTTTCAAAGAAGGGAAC	55.016	396	(GCT)4	1271327	1271338
248	scaffold_1	AGTACAGCCGAAACATGAAT	54.815	CCGTTTTTCTTAGGTTGATG	54.991	278	(AAG)4	1273034	1273045
249	scaffold_1	CAACACTGGGTAGTTTGGTT	55.073	ATCATCCCTATCGTCCCTAT	54.965	366	(TGGCAA)5	1274721	1274750
250	scaffold_1	ACTGAGGGTGATGAAGAGTG	55.084	ATAACGAGTATACGGTGCGT	54.911	329	(GGC)4	1275732	1275743
251	scaffold_1	AATTACTCGCTAATCTGCCA	55.252	GGACAAGTCTTTTGGTGTGT	55.003	286	(CATC)5	1276803	1276822
252	scaffold_1	GTCTTTGTGCTTTATACGGG	55.014	GCTTTGTCAAACCATTTCAT	55.205	306	(TCT)4	1300859	1300870
253	scaffold_1	CAGGTACTTCTTGTACGCCT	54.656	ACGGCCTAAATAAAGACACA	55.014	209	(TTGAG)3	1302132	1302146
254	scaffold_1	GGTTCCCCAGAATAAAACTC	55.218	CTCTTTTCGTCCATTTCATC	54.836	204	(CCT)4	1306273	1306284
255	scaffold_1	GAATGCCGTATTTCATGATT	55.09	CAACTCTATTGTAGCCGTCC	54.994	287	(AG)7	1307679	1307692
256	scaffold_1	CTCGTACGCTAGGCAGTATC	55.356	AACAATTGAAGGGTTTTGTG	55.135	352	(CAGT)3-(CAGT)3-(AAAAAT)3	1308926	1308998
257	scaffold_1	CTGTACAGATCCTAGCCAGC	55.143	CTAGACCATCCATGTCGTTT	55.07	284	(AG)9	1312340	1312357
258	scaffold_1	CGATATTTATGAGCCGATTC	54.948	TAACGGAGTTGGAGAGGTTA	54.971	385	(CT)6	1314857	1314868
259	scaffold_1	AGCAATGACTCTTGTCGTCT	54.99	GTTGTTTCTGGCCTTGATAG	54.959	200	(AGC)4	1320042	1320053
260	scaffold_1	CTCATTCTCACTCGAAAACC	54.899	AAGAGCCTGTGCATACAAGT	55.047	289	(GGATG)4	1323086	1323105
261	scaffold_1	TGTGATGTACGAAAAAGCAG	54.947	AAGGATGCTATTGCTGGATA	55.011	368	(TCT)4	1327557	1327568
262	scaffold_1	ACCGGTACAAGTACAACGAC	55.097	GACAAGTGAAAAAGCAAAGG	55.171	395	(ACG)4	1336896	1336907
263	scaffold_1	CTTGGTAGTTGAGTTGAGGC	55.024	TTATTTTTCTCCCTTCTCCC	55.043	342	(GAA)4	1341327	1341338
264	scaffold_1	ATGAAGTGGGCTTGAAGTTA	54.959	CTATTGTTTCAGCTTGGCTT	54.889	334	(TTTCT)3	1350716	1350730
265	scaffold_1	TCCTTTGCTTGGTAGAACAT	54.959	GTGCAAGCATAGCATATCAA	54.988	269	(TTGT)3	1352745	1352756
266	scaffold_1	ACTCATGCAACGAGTCTTTT	55.011	AGCTGATTCTTTGTCGTCAT	54.923	386	(TGA)4	1355318	1355329
267	scaffold_1	ATTGGACGTAAAGAAAACGA	54.979	GTAATTGGGCTGAGTGTCAT	55.057	383	(CCA)4	1356248	1356259
268	scaffold_1	GTACGCATTATCCCTCACAT	55.027	ATGAAGAAGTTGGCGATAGA	55.04	232	(GATTT)3	1361259	1361273
269	scaffold_1	TCCGTACGATAAAGTTGGTT	54.854	CCAAATCTGGCGTCTTATAC	54.932	292	(GAAC)3	1363997	1364008
270	scaffold_1	TTCTAGGTGGCTAAGAGTCG	54.878	TTCTTAGCAGGTAGGGAATG	54.656	398	(TTTA)3	1379585	1379596
271	scaffold_1	GTAGCAAATCATAACGGCTC	55.08	CATATACAGGGAGGCAGCTA	55.542	346	(GCG)4	1388593	1388604
272	scaffold_1	TAGTTGGCGTTTGATAAGGT	55.014	AGTTAAGGGAATATCAGGGC	54.943	376	(GCCGTA)4	1390943	1390966
273	scaffold_1	AGTATGCCAAGAGAAGGTCA	54.937	TGAAGTAAACCAAGGCAAAT	54.979	228	(AG)6	1396533	1396544
274	scaffold_1	AGAGCTGATACTCAACGAGC	54.826	GAGATGGATAAGCGTCTCTG	55.02	307	(AAGAA)3	1414926	1414940
275	scaffold_1	GGATCTTGTAGCTCTTGGTG	54.937	CCTTGATTTGTCTCTCCTGA	55.339	389	(CTT)6-(TCGGCA)3-(CTT)7	1418013	1418129
276	scaffold_1	TCTCCTTGACTTTTGTCGTT	54.987	TGACTCAAACTCTCGACCTT	54.965	320	(GATGA)3	1419081	1419095
277	scaffold_1	GACATGTGAGATGTACGCAG	55.029	GATTTTTCTCTCATTCGCAC	54.991	389	(GAA)4	1425932	1425943
278	scaffold_1	CTTTGCTTTCGTCTTTTTGT	54.936	TCTTCAACTTCTTCCAGCAC	55.584	305	(GATGG)3	1426444	1426458
279	scaffold_1	AGTCTAATAAAGCGAGTGCG	55.083	TTTGATTTGATTTTGGCTTT	55.041	218	(GACAC)3	1428207	1428221
280	scaffold_1	TGCTTAGCAATACGAAAACA	54.814	CACTTCGTGTGAGAAACAGA	54.77	350	(GTGCT)4	1428955	1428974
281	scaffold_1	TAAACTGACTTTGGCACCAT	55.749	AAAATAGTAGCGCGTTTCAC	54.932	370	(TGCTTC)5-(TCTGC)3	1429379	1429454
282	scaffold_1	GTCTCCGACTGTTGCTCTAC	54.99	GTTATTCGTCGTTTAGTGCC	55.002	360	(GACATG)4	1430717	1430740
283	scaffold_1	GCGACAAGAAAGTGTATTCC	54.946	CTAAACTGTATGAGCCAGGG	55.007	394	(TG)6	1432079	1432090
284	scaffold_1	CCTGTTTCTTACACAGAGCC	55.024	ACATACATACAGGCTTCGCT	55.018	331	(GGTA)3	1432458	1432469
285	scaffold_1	TACACTTCTTCTCCTCACCG	55.46	GTGAATAGGATGCAGTTGGT	55.057	397	(GACAA)3	1439311	1439325
286	scaffold_1	TACGCTCTTTCCTTTCTGAG	55.007	CATGCAGCTTTGATTTGTTA	55.05	341	(ACAA)3	1444445	1444456
287	scaffold_1	ATACGCAGATATACCGGATG	55.172	GTTGGATGCAGAGTCAAGAT	55.176	333	(AATAAA)3	1449829	1449846
288	scaffold_1	AAACAAACAGTGAATTTGGC	55.287	TCCAATCTCACAATCTCACA	54.868	373	(AGA)5	1455842	1455856
289	scaffold_1	GAAGCTCAGAGTGTGGAATC	54.86	TCGTGATTCAGAGCCTCTAT	55.02	322	(AGGA)3	1459109	1459120
290	scaffold_1	CACCATCAAATCTCCTGTCT	55.013	TTCTACCTTGTCTCGTCGTT	55.024	255	(GACCTC)3	1461608	1461625
291	scaffold_1	CCAGGTATATAATGCACCGT	55.092	CGAGCATGTTCTTCTGGTAT	55.408	342	(AGA)10	1462354	1462383
292	scaffold_1	CCGTGTACGTCTTCTTCTTC	55.024	CAAAGCTTGTAGATTTGCCT	54.889	293	(CTTGGA)3	1464786	1464803
293	scaffold_1	CCCCGGTGTATATAGTGAGA	55.052	TAATGTCCCTGTTGATCCTC	54.946	372	(TACATC)3	1474174	1474191
294	scaffold_1	GACTTGATCCCTCGCTATC	54.731	TTCTTGTAGCGTTTCCTACG	55.82	227	(AGCCGT)3	1480775	1480792
295	scaffold_1	AAAGCACTTCTAGGAACCCT	54.802	TTTTGAAGAGGGCTTAAATG	54.808	317	(CGC)5	1481935	1481949
296	scaffold_1	CAAGAGGGTGCTTGAAATAG	55.135	GTTGTCGATTTTAATTTGCC	54.906	280	(GTA)4	1486752	1486763
297	scaffold_1	CCAATTGCTTACAGGGTACA	56.209	CAAGGGGTCAGTTTACAAAG	54.891	344	(ATGT)3	1487286	1487297
298	scaffold_1	AGTCGAGGTCGTGTAAGAAA	55.024	ATACGTTGATGTCCGTTACC	54.946	253	(TGC)4	1491463	1491474
299	scaffold_1	CTGATGAATTCTCCCAATGT	54.946	TTCCAGCAGTTTTCTCTTGT	55.156	374	(GCCA)3	1492310	1492321
300	scaffold_1	CTATCGTCATCGGAGTCTGT	55.227	GAGCCTGACAACTCTTTCAC	54.952	329	(CGA)5	1512383	1512397
301	scaffold_1	ACAGAGCACATCATCCCTAC	55.038	CAGGGATATCGTCGTACTTC	54.742	385	(GGT)7	1519144	1519164
302	scaffold_1	TCATCAACTATGACCTTCCC	54.946	TATAGTTGGAGCCTCCCTG	55.324	384	(CGG)4	1520580	1520591
303	scaffold_1	CAACTATGGTGGAGGGTCT	54.862	ACATGATGCGTAAATGTGAA	54.98	306	(GCG)7	1520762	1520782
304	scaffold_1	CTCGTGGTGGTAAACACTCT	55.227	GAGGATGCTGAAATCAAAAG	55.004	327	(TATTT)3	1520964	1520978
305	scaffold_1	GGCATTTTCTTCTCTTGCTA	54.932	GCTTCAACAAAACCTCTCAC	54.974	269	(TTTTCG)3	1521883	1521900
306	scaffold_1	CATCTTCCTTGGCTTACTTG	55.135	AAAAGCAAAAAGCAGAACAG	55.095	218	(GCG)4	1529763	1529774
307	scaffold_1	GTTCCTTTGAGAGGGAAGTT	54.997	TGAGAACCCAAAATAACCAC	55.052	301	(AAACG)3	1534621	1534635
308	scaffold_1	TCTGGTAGTGGAAGCACTTT	55.024	ACCTCGCCTTATTTAGGTTC	55.176	228	(TGGT)4	1538210	1538225
309	scaffold_1	ACGCATTTTTAGAAGCTGAC	54.876	AGCTGCGACAAGAATAAATC	54.792	374	(AGGG)4	1538425	1538440
310	scaffold_1	AGGATGAAGATCTTGCTGAA	54.983	ATTGATTCGTCACCAGAGAG	55.189	309	(AAGGAC)3	1541363	1541380
311	scaffold_1	GTATGCTGGAGAAGCAAAAG	55.287	TTTTAACTCCAAACCTCTGC	54.692	361	(GCCA)3	1547061	1547072
312	scaffold_1	GCGCCTTGTAGTAAAATCTG	55.331	CCAATTTTACCCCTTTTTCT	55.019	397	(TTCT)3	1548491	1548502
313	scaffold_1	AGGGGTAAAATTGGGTATGT	54.989	TACCAAATTACCCTCTTGGA	54.747	241	(AGA)4-(AGAAG)3	1548899	1548953
314	scaffold_1	TCATCTGATCCAAACCTCTC	55.062	ACTCAGGAGTAGCTCAACCA	55.003	331	(CTGT)3	1551505	1551516
315	scaffold_1	GCATTGGGAAGTGTTTTAAG	54.979	CAAACCAAACTAATCCAAGC	54.979	371	(AACC)3	1552062	1552073
316	scaffold_1	TCCTGGGTGAAGACAGATAC	55.013	TTCCTCATCTCTATGCGACT	55.02	250	(ACC)5	1557875	1557889
317	scaffold_1	CCTCGATACAATACCGATGT	55.04	GAAGAGTGGAAAGGGATTCT	54.913	347	(AAAG)5	1559633	1559652
318	scaffold_1	ACGATGAGGAAATAGCAGAA	55.04	TTTTCTTCAGCTAGAGCACC	54.994	283	(CAG)6	1563043	1563060
319	scaffold_1	GCAGGAACTAGATGACGAAG	55.107	CTCTTCATCGCTATCAATCC	54.954	259	(GCGCGA)3	1564305	1564322
320	scaffold_1	ATCCAGCCTAAGCTCTCTCT	55.02	TGAGTCTGCGAATAATGATG	54.767	237	(AGCAG)3	1576702	1576716
321	scaffold_1	TGCATTATTGTGAGAGCAAG	55.031	CCAGAAGGTCCTCCTTATCT	54.961	210	(CGGA)3	1577740	1577751
322	scaffold_1	GATGGTTTTTGGTGCTTTAG	54.979	TTTCAGGATTAGAGACGGAA	55.016	372	(ACTGT)3	1587257	1587271
323	scaffold_1	TTTGGACACTCCTGGTATTC	55.033	TACGAGGGTTGACTTGTTTT	54.878	299	(ACAGC)3	1587744	1587758
324	scaffold_1	GGTCGGTCAAACAGAATAAA	55.217	GTGAAGAAGATCGGTGTGTT	55.09	372	(GAAAG)3	1588124	1588138
325	scaffold_1	ATGAGAATCTCTTGGTGTGG	55.013	GTCTCTCCCTTTGTCTTCCT	54.976	214	(GAA)4	1590929	1590940
326	scaffold_1	AACCCCTGATTTACACACAG	54.987	ATGATTGAGCCTTGAGAAGA	54.983	220	(GACA)3	1594187	1594198
327	scaffold_1	AAGCTGACGGAAATTATGAA	55.058	TTTGGCATTGATCTTAGGTT	54.896	255	(GAA)4	1596676	1596687
328	scaffold_1	GAAACAGAAACCACGAGAAG	54.987	TCCCTTTCTCTCTCCTCTCT	54.77	331	(GCG)4	1599058	1599069
329	scaffold_1	GCTCCTTGCTAATTTCACAT	54.628	TAAAGCTCATGTTCCTGGTT	54.959	228	(CAAT)3	1599699	1599710
330	scaffold_1	ATAAATAATCGCAGCGTCTC	54.77	GTGTTTTGGAGCAAAGAATC	54.909	359	(ATGC)4	1602905	1602920
331	scaffold_1	CCTCCCTTTATGCCTTTTAT	55.124	TTTTTATGCTTGGTTGGAGT	54.979	225	(AAAG)3	1604738	1604749
332	scaffold_1	CCTCCCTTTATGCCTTTTAT	55.124	TTTTTATGCTTGGTTGGAGT	54.979	225	(AGAA)3	1604752	1604763
333	scaffold_1	ACTCCAACCAAGCATAAAAA	54.979	GAGAGAGAGAGCTGGACCTT	55.301	358	(AGA)4	1604942	1604953
334	scaffold_1	TGCGAATATAGTGACATGGA	55.079	CATGGTTCCCTAGAGATTGA	55.13	324	(AGC)4	1611771	1611782
335	scaffold_1	GGCGTACGACTGTCTCTAAG	55.228	ATTTTGACCTGAGATTGGTG	55.033	380	(CATA)3-(AGA)6	1613141	1613261
336	scaffold_1	AACAAGCAAAGGGTCAACTA	55.043	CTAGAACGCTGGCTGTTATT	54.923	380	(GTAACC)3	1615954	1615971
337	scaffold_1	GATTCTTTCGACATGGTAGC	54.86	CCTACTGTTGACCCTATGGA	55.083	347	(GATGAC)3	1619413	1619430
338	scaffold_1	GGAAAGCATGACATGAGACT	55.176	CATATACATGCCGTGTTGAG	55.031	385	(CAG)6	1623206	1623223
340	scaffold_1	GTCGCCTATAAGAACACAGG	54.994	CTGGAGCTCTGAAGGATGTA	55.548	382	(AGC)4	1623924	1623935
341	scaffold_1	TTGGAATATTCGCATGTGT	54.878	ACAGGCCAAATCAAGAAATA	54.896	206	(GCG)4	1627617	1627628
342	scaffold_1	GTTCCATATGAACGAGCACT	55.228	CTCCAGCTCTGTTTCTTGTC	55.14	357	(TTGGG)4	1630514	1630533
343	scaffold_1	ATCACGATACTGACAATCCC	54.796	TGGCATAGATTGTCCTGAA	55.008	398	(CTT)4	1630836	1630847
344	scaffold_1	ATGTGCGTTACTATCTGCCT	55.018	TTTCTTCATTGGACCATACC	54.967	323	(AGAT)3	1631671	1631682
345	scaffold_1	ATACATTGCTATCGTTTGGG	55.218	AAACATCCAATGCCAATATC	54.927	267	(TTC)9-(GT)15	1648927	1649033
346	scaffold_1	ATTATCCATGGAAGCAACAG	55.169	GGAATCTCTATCGGGCTATT	55.019	343	(AAG)4	1657708	1657719
347	scaffold_1	CATTACATTCAAGCTCGTCA	54.858	AATGAATGAAGGGGAGAGTT	55.205	383	(CCATC)3	1671331	1671345
348	scaffold_1	ATCCATAATTGACGACATCC	54.735	GAAAGAAATGAAAACAACGG	54.944	369	(TCCC)3	1671568	1671579
349	scaffold_1	GTTTCGCTTTGTCTCTGTCT	54.706	GGTCTTTGATGTCGTTGAAT	55.02	249	(GCT)4	1677253	1677264
350	scaffold_1	GGGTTAAACTGAAAGCAGTG	55.043	CACCTTGCTAAGTCAGTTCC	55.024	229	(TGGC)3	1678763	1678774
351	scaffold_1	CTACCAGACAGTTCAGCTCC	55.003	ACACGATGGACTTTGTCTTC	55.09	255	(AGAA)3	1680387	1680398
352	scaffold_1	AAAGATGAATGCTCCTCAGA	54.983	GCTCTCTCTCCCTCTCTCTC	54.903	356	(TG)6	1682005	1682016
353	scaffold_1	ATCATTGCGTAGCACTAGGT	55.018	GACCTCGTACGGAGATACTG	54.803	373	(AAAG)3-(TTGA)3	1685925	1686029
354	scaffold_1	ATCATGCGAGGATTTATCAC	55.073	AGATCTAAGTGGATCAGCGA	55.02	277	(GTC)4	1695049	1695060
355	scaffold_1	ATCATGCGAGGATTTATCAC	55.073	TTGATACTCGTTGAATTCCC	55.134	381	(TGT)4	1695340	1695351
356	scaffold_1	ACTTGTAAGAGCCTTGATGG	54.531	TTCTTTCTTCTCGTCTCTGC	54.937	327	(GTAG)3	1698099	1698110
357	scaffold_1	TAGAGAGAAAGATTCCTGCG	54.923	GATATCCGAGCTGGAAAAG	54.943	268	(CCAA)3-(TTCA)4	1701240	1701297
358	scaffold_1	TCTTCAGAAGCATGTGTGAC	54.657	CGGTGAAATGTGTATGAATG	54.82	396	(TGC)4	1710452	1710463
359	scaffold_1	GACTTGACCCTATAACTGCG	54.994	TGGCTAATGATAAAAGGCAT	55.029	365	(CA)6	1714549	1714560
360	scaffold_1	ATAACGCCGCAGTACATTAT	55.008	CTCGTTCTCCTGCTGATACT	54.668	399	(AGC)4	1715230	1715241
361	scaffold_1	GAACGAGAGTGAGGAACATC	54.681	CTCGAACATCCAGTTGTCTT	55.276	296	(TCTA)3	1715500	1715511
362	scaffold_1	AGACTCGACATTCTGAGGAA	54.875	GACGTGCTATGCAAACATAA	54.906	368	(GGGGA)3	1718937	1718951
363	scaffold_1	GTCGACACACTCTGGTTTCT	55.162	GAGTTGGTGAAGACCTTTTG	54.817	394	(AAGGAC)4	1719937	1719960
364	scaffold_1	GAGCTGATTGGGTTTCTTTA	54.606	GCGATGAATTTGAGAAAAAG	55.183	250	(TTTC)3	1722573	1722584
365	scaffold_1	ACGACTACTTCCACATCCTG	55.14	TATCATAAACCCCAATTTCG	55.13	358	(GT)6	1723437	1723448
366	scaffold_1	AAGAGGTAGCAGTAGGGCTT	54.995	ATCACCACTTGCTGTGTGTA	54.939	228	(GCA)4	1726151	1726162
367	scaffold_1	AAGCTGGAATTCATCAAAGA	55.004	CAAAGTGGGATAGGTACGAG	54.842	397	(TC)6	1736766	1736777
368	scaffold_1	TGCATCTCTCTTGGAAAAGT	55.07	AAATGTGGAATCCTGTCAAG	55.033	371	(CAGC)3	1745952	1745963
369	scaffold_1	CCGGTAGTTGTACATGGTTT	55.043	AAGCCTGCTGTAGATTTTTG	54.889	313	(AGGATG)3	1750527	1750544
370	scaffold_1	ATGGGATGCAGAATACAGAC	54.97	GTACGGTAGCATCTCGAGTC	54.961	391	(GCG)4	1750954	1750965
371	scaffold_1	AGATGTGAAAACCATGAAGG	55.033	CCACCCCAGTATATTTTTGA	55.035	323	(ATGA)3	1757635	1757646
372	scaffold_1	CAGGAGAAGAAGAAGCTCAA	54.95	TCTTCCTCTTTTAATCGCTG	54.944	373	(GCT)6	1777128	1777145
373	scaffold_1	AATCCGTATCATCAATCTGC	55.073	AAACGTGGTCTCAAGAAAGA	54.987	262	(CTG)4	1783763	1783774
374	scaffold_1	CTATTACTTGTACAGCCGCC	55.207	ATGATTTTGGTCAAGAGTGC	55.191	275	(AGGTAC)4	1801107	1801130
375	scaffold_1	AGGGAGATGAAGGATTTGAT	55.123	GATGGCATCTTATTTGCATT	55.252	262	(GATG)3	1812948	1812959
376	scaffold_1	TTCCGTAGAATTCACAATCC	55.134	GCATGTTGACATAGCTGAAA	54.844	370	(TCTTGC)3	1818297	1818314
377	scaffold_1	GTCACCATCGTCTTCTGAGT	55.071	GCTACTACGACTGGAACACC	54.877	362	(CTT)6-(TCT)5	1819252	1819352
378	scaffold_1	GCAATGACTTGAACACCTCT	55.264	GAGCAAGAGTCTCATATGGC	55.007	334	(TTC)6	1820304	1820321
379	scaffold_1	AAAATGCTGCAGGGTATCTA	55.092	ACGACAGAAATCGAGTAGGA	54.937	342	(CT)9	1829013	1829030
380	scaffold_1	CACCCCTCCATTATTATTCA	54.953	ACTATTTCGGGGACTTCTTC	54.969	209	(GTC)4	1831552	1831563
381	scaffold_1	AGACCTTAGCATAGGGGTTC	55.004	TTGTCTACAACCCTGAGGTC	55.103	396	(GTG)4	1832918	1832929
382	scaffold_1	CAATTTCTCCTCTTGATTGG	54.85	ATACTCCAGACGGGGTACTT	55.194	346	(GCAG)3	1837161	1837172
383	scaffold_1	CTCGAGAATGAGAGGAGATG	54.975	TTATTGATGAAAAATGGGCT	54.837	378	(TA)6	1839792	1839803
384	scaffold_1	ACCATTTGGACATTGAAGAG	55.033	GTCAAAATTGTCACGGAGTT	55.107	213	(AG)10	1844860	1844879
385	scaffold_1	ACCATTTGGACATTGAAGAG	55.033	GTCAAAATTGTCACGGAGTT	55.107	213	(AAAG)5-(AAAC)3	1844880	1845005
386	scaffold_1	ATGTCCAACTCCAGATGTTC	54.821	CTTTATAATCCTCAGCACCG	55.104	341	(GA)10	1851661	1851680
387	scaffold_1	AGGTAGCGCAGTAGTGAAAG	54.985	TGTGCATAATACACGGTTGT	54.934	346	(AGAGC)3	1852204	1852218
388	scaffold_1	AGGTAGCGCAGTAGTGAAAG	54.985	TGTGCATAATACACGGTTGT	54.934	346	(CAGACG)4	1852370	1852393
389	scaffold_1	CACTACCGAAGGAATACCAG	54.842	GATTGCCGCCATAGTAGTAG	55.127	355	(CCTCGA)4	1857032	1857055
390	scaffold_1	AGGCTAGAGCTGAGTTTGTG	54.928	CCATCCCCATAATTTAGACA	54.953	349	(TGAT)3	1864706	1864717
391	scaffold_1	TGTCTAAATTATGGGGATGG	54.953	TTGATTGTTTGACATGTGCT	55.011	275	(TTTG)4	1864983	1864998
392	scaffold_1	TTTGTTTGTTTGTTTGCTTG	55.018	AACCCCCGATTATCATCTAT	54.985	388	(CAAT)3	1865127	1865138
393	scaffold_1	TTCTTTTAATAGTGCGGGAG	54.843	GTGTTGATGAACTGGAGCTT	55.264	338	(CGA)4	1873682	1873693
394	scaffold_1	GTTCAGCCTTCAAGTTTCAC	54.974	CATTAAAGGAAAAGTCGTGG	54.991	258	(TTCT)3	1892658	1892669
395	scaffold_1	AAAAGGACACAGCACAAAGT	54.928	AATCTATCTGCTAGACCCCC	54.922	284	(ATT)6	1897884	1897901
396	scaffold_1	CGAGACGCTATTCCATAGAC	55.075	GAGTACGAGTACTTCTGCGG	55.228	361	(GGACA)5	1902299	1902323
397	scaffold_1	GATCGTCGTCTAGAAACTCG	55.107	TCTCTCTCGACCGAGTACAT	54.913	390	(TTC)4	1903933	1903944
398	scaffold_1	ACATGGAAAAACCCTTACCT	55.174	GAGAAGGTTGGAGAGTCACA	55.226	286	(CGACTC)3	1911681	1911698
399	scaffold_1	TTTAAAACTGGAATTTTCGC	54.82	CTTTGGTTGCGAAGATAGAC	55.123	356	(CGC)4	1911881	1911892
400	scaffold_1	GCTAGTTGGGAACAGTATCG	54.994	ATCGGTTACCTCATCATCTG	54.983	283	(CCT)4	1915806	1915817
401	scaffold_1	GAAGAAGTTCTACACGGTGC	55.011	GTTGACCCATGTCTTGGTAT	54.713	332	(CCA)4	1916757	1916768
402	scaffold_1	TAAACCGTTGAAGGCATTAT	54.952	GTGCACCATTGTCTATGCTA	54.707	396	(GCCA)3	1925878	1925889
403	scaffold_1	GGATTCATTCACAGCATTTT	55.121	CCAAAACAATCAAGGAGAAG	54.936	358	(AAAGAA)3	1930010	1930027
404	scaffold_1	GCCCTTACATTCACATTCAT	54.991	GAACTTTACATCAACCCCAA	55.052	387	(CAG)4	1935161	1935172
405	scaffold_1	AGCCAGTCACTTTCTTGTGT	54.905	CAGCAAAAACTCTGCTCTCT	55.06	306	(CT)14-(AAGA)4-(CGATGG)3	1937782	1937927
406	scaffold_1	TTCAGGTCGTTCTCGTATTT	54.959	GATGGAAACATCCGTACAGT	54.886	231	(CAGCA)4	1938287	1938306
407	scaffold_1	GATGCAGCAATAGTCTCTCC	55.007	AGGAAATTGTGGTGTTGTTC	54.937	315	(TCT)10	1939782	1939811
408	scaffold_1	GTAGGGGATCTTTGTGTGAA	55.033	AGGAACCAACAGTAAGACGA	54.854	378	(GATG)3-(AAGA)3	1941952	1942050
409	scaffold_1	GTAATACCACAGAGGACCGA	55.07	CCAAGTCAAAACTCTGAAGG	55	264	(AAG)6	1944611	1944628
410	scaffold_1	CCTTCAGAGTTTTGACTTGG	55	GCTCAATGGGGATGATACTA	55.086	343	(TCA)4	1945079	1945090
411	scaffold_1	TACTCCTCATCAGAAGAGCC	54.538	CGATCTAAAGTGAGGGAATG	54.886	362	(TCT)4	1949330	1949341
412	scaffold_1	GAGAGTAGACGTATCGTCGG	54.974	AGAGGAGAAAGAAGGCCTAA	55.016	205	(TTCT)3	1954780	1954791
413	scaffold_1	CGTGCAGAGACAAGACAGTA	54.993	TCCCTCAGCATTTAAGGTAA	55.07	380	(CAAGA)4	1956042	1956061
414	scaffold_1	AAGTAACAAATGCCACTGCT	55.066	TCCATATACTGGATGTGCAA	54.905	256	(TTGA)3	1957001	1957012
415	scaffold_1	CTCCGGATTGTTATTGTTGT	55.088	TGTTCTACGACTGATGGACA	55.003	370	(ATTGAT)4	1967506	1967529
416	scaffold_1	CTCCGGATTGTTATTGTTGT	55.088	TGTTCTACGACTGATGGACA	55.003	370	(ATTGTT)3	1967530	1967547
417	scaffold_1	CGATTTGGTAGTGGAAGAAG	54.971	GGAAACCCCTTTAGGTTTTA	55.019	324	(AAGACA)4	1970883	1970906
418	scaffold_1	TTCTACAGCGTCCTTTGTTT	55.206	TTTCGAAACTCGAATCTGTT	55.088	253	(TGA)4	1974654	1974665
419	scaffold_1	TCGTGTACTTGTATTCTGCG	54.984	CTCCACGGTGTTTTGACTAT	55.156	332	(AAGA)3	1979115	1979126
420	scaffold_1	GGCACCTAGCTATTAGAGCA	55.002	TAAGAAGAAAGCATGGAGGA	55.181	260	(TCA)4	1981857	1981868
421	scaffold_1	ATAATAGCGGCTGAAAATCA	55.185	ACCTTCATGTAGACCGACAC	54.952	227	(CCGT)3	1990886	1990897
422	scaffold_1	GTGTCGGTCTACATGAAGGT	54.952	GGCACAAGTGACTGGACTAT	55.127	251	(CATC)8	1991167	1991198
423	scaffold_1	ATCGTCGATGCAAAAATAGT	54.919	TGTAAGACACGGAACATGAA	55.025	252	(CCTA)3	1991859	1991870
424	scaffold_1	GAGGACCCACATCTGAATAA	54.946	TTTCTTCAAATCCGTCAAGT	54.923	239	(GAG)4	1996369	1996380
425	scaffold_1	GAGGACCCACATCTGAATAA	54.946	TTTCTTCAAATCCGTCAAGT	54.923	239	(GAA)4	1996381	1996392
426	scaffold_1	GATAAGTAGGGAGCACGATG	54.909	TAGGCCTGTTAGTTGGTAGC	54.763	343	(TTTTC)3	1997844	1997858
427	scaffold_1	TTAATTATGGCGGTTCCTTA	55.058	GGCATACTACAGTACCTCGC	55.018	224	(TTC)4	1998483	1998494
428	scaffold_1	GTACCACCACTTACCTGCAT	55.011	ATTAAAGAGGGAAAAGGACG	55.154	386	(CTAC)3	1999063	1999074
429	scaffold_1	CTCTGATGGTGCAGTATGTG	55.043	ATGTCTGGTGATTCTTAGCC	54.254	288	(AGC)4	2000672	2000683
430	scaffold_1	TTCTTCTACAAATCCCGAAA	55.035	CGAGAATCATATCCTTGAGC	54.954	384	(AAG)4	2005031	2005042
431	scaffold_1	AGTTGCAAGTCGTTTTTGAT	55.03	AATCACAGTTCAGAAAGCGT	55.011	280	(TA)7	2005772	2005785
432	scaffold_1	AAGAACAAAAAGGGGAAAAG	55.198	CAAAAACTACCAGACCCAAG	54.891	368	(TGT)4	2006784	2006795
433	scaffold_1	CACCTCCTTGTAGCTCATTC	54.937	AATAAGCAACAGGGTTCAAA	54.979	307	(TGAA)4	2007926	2007941
434	scaffold_1	CAGCCTCTTCTCTTCTCAAA	54.95	TATCCCTTAATTTGGCTTGA	55.007	359	(CAGG)3	2019822	2019833
435	scaffold_1	ATGATCATGGAAGTGAGTCC	54.728	CGATAGAGAGAGAACGGATG	55.033	276	(AGATC)4	2033953	2033972
436	scaffold_1	ACTTGTATGGTTTCACGACC	54.974	GTATACGGATTCCTGCAAAG	54.932	359	(CTC)4	2036549	2036560
437	scaffold_1	CGAAGCGAGTGATTTCTAAT	54.805	TATTACTCCGTGCTACCGAT	54.967	372	(TCCTC)3	2040271	2040285
438	scaffold_1	AAGAGGAACTCTCGGGATAC	54.949	CCCTTTTTCTATTTCGACCT	55.154	287	(GTCGAG)3	2044102	2044119
439	scaffold_1	CGCAAAAATAAAGAAGGAAA	54.984	AAATAGCGCCTAGAACACTG	54.923	373	(GAAA)3	2044379	2044390
440	scaffold_1	CGCAAAAATAAAGAAGGAAA	54.984	AAATAGCGCCTAGAACACTG	54.923	373	(CCTGTA)3	2044555	2044572
441	scaffold_1	GAGGCATCTTTCTCATCATC	54.705	GATGGAATTGCAAAAGAAAG	55.023	342	(AAT)4	2049798	2049809
442	scaffold_1	CAGTAGCAAGGGCTAAAGAA	55.06	CTTATAGGTCCGTTGCAGTC	54.994	339	(GGCATT)3	2056467	2056484
443	scaffold_1	CGTCTCTGTCTCTCCTTGTC	54.942	GGACAAGTCTGGATGTTTGT	54.913	334	(TGAT)4	2057578	2057593
444	scaffold_1	TGTGCGCTGTTATTATTCTG	55.086	GAGTTCAATGATGGCATTCT	55.105	339	(CACT)3	2059800	2059811
445	scaffold_1	CGATATCGACGGATTTTATC	54.789	CCCAAAGCAGTTTTTGTATC	54.979	329	(AGC)4	2065517	2065528
446	scaffold_1	AGATAATGACGACATGAGGC	55.142	TTCGCAAGATATCCTTTTGT	55.058	359	(AAAAG)3	2069551	2069565
447	scaffold_1	ACAAGGGGATAATTAGGCAT	55.219	CAGATCAGTCTCATCCCAGT	54.992	211	(GTTG)3	2071979	2071990
448	scaffold_1	ACAAGGGGATAATTAGGCAT	55.219	CAGATCAGTCTCATCCCAGT	54.992	211	(TGAG)3	2071991	2072002
449	scaffold_1	GGGCAGATACTGCTTGTTAC	54.982	GTGTTCACATCACCATCAAA	55.094	276	(GGAT)3	2073245	2073256
450	scaffold_1	TAACACATCAGTCCGTCAGA	55.003	GAGTATGGAGCGGTACTTTG	54.994	366	(CATCG)3	2074135	2074149
451	scaffold_1	TGGAGGAAGAGAAGAAAGTG	54.607	AGCTCTCAATGAATAGCAGC	54.933	248	(CAGTG)4-(ATAGCG)3	2078862	2078918
452	scaffold_1	TCTCCTTCATCCTTGAGAGA	54.936	ATGTGTTTGCACGAGTGTT	54.912	300	(CACG)3	2080519	2080530
453	scaffold_1	AAAACGAGTCAAAAGCAAAG	54.936	GGTGACGGTGAGATTTAGAG	54.765	283	(TTC)5	2082354	2082368
454	scaffold_1	GAAGCTCGCTTGATATTGTC	55.193	CAACCCATTTTGTTTTCAAT	55.07	373	(GCCAGT)4	2082924	2082947
455	scaffold_1	GTCCTCTTTCTGCAGTCAAC	54.952	TACAGACAATCAATCACCCA	54.752	312	(GTC)7	2090793	2090813
456	scaffold_1	TTGTTTCGAAGGAGTCATCT	54.899	GATTGTATGTGATTGGCCTT	54.991	219	(CTT)5	2093455	2093469
457	scaffold_1	ATTGAGTATCAAGACCGCAT	54.728	GCCTAGCTAGCATCATCAAC	55.228	376	(GCAGC)3	2105825	2105839
458	scaffold_1	TCCAGAGAGATGGAGAAGAA	54.936	TGCTGTTATTTCAGCAACAC	54.934	313	(TACC)3	2124130	2124141
459	scaffold_1	TGCCGAGTACTGTAGTGTTG	54.877	TACCTGAGGCAGGAATAGAA	55.052	265	(CTAC)3	2124447	2124458
460	scaffold_1	TTCAATGAAGAGGAAGGAAA	54.98	GTGTAGACAAAAGCTCGGAC	55.011	283	(AAGA)3	2130294	2130305
461	scaffold_1	AGACACAACCATCTACCGTC	54.952	GTTAGCTTGTGGGCTAATTG	55.173	368	(TGC)8	2131579	2131602
462	scaffold_1	GTCAGTGAGCCTGTCAAGAT	55.252	AGATCTCCATCTCGTACTCG	54.401	343	(GAT)4	2132377	2132388
464	scaffold_1	CTCTGATTTTTGCTTCCATC	55.004	GTGTTGATGAAGGTCGTCTT	55.09	361	(CT)7	2139295	2139308
465	scaffold_1	GAGAAGGATGTCAAGACCAG	54.696	GCTCGAGATCCTTATTGAGA	54.653	370	(AGG)5	2140330	2140344
466	scaffold_1	CCCTTTCTGAAATCATGGTA	55.146	ATGGAAGACAACGAAGTGAT	54.577	278	(TCATCG)3	2145513	2145530
467	scaffold_1	GAAATCAAACCGACAATGAT	54.954	TCGCTTATGTTCAAGGAAGT	55.123	297	(CAGC)3	2148912	2148923
468	scaffold_1	TTTGGGGGTATATGACTTTG	55.035	GCTTTGGAGAAAGAGTAGCA	54.994	372	(TTG)4	2158164	2158175
469	scaffold_1	ACCCGGATAGAGGAGATTAG	54.935	AAGTGTCTGTCTGGGTCAAG	55.175	332	(TGAT)3	2158953	2158964
470	scaffold_1	ACCCGGATAGAGGAGATTAG	54.935	AAGTGTCTGTCTGGGTCAAG	55.175	332	(TAC)6	2159093	2159110
471	scaffold_1	CTCTGTCTGGGATTGTTGTT	55.103	GAGAGACGAGGATTCGGT	55.042	262	(GCA)4	2159509	2159520
472	scaffold_1	CTTGTGCCTTCATACTCCTC	54.937	AAGAAAGTGAGTGGTCGATG	55.276	389	(CCTG)3	2163666	2163677
473	scaffold_1	CACTTCTTTCTCGCAAGATT	54.829	GGTATGTAGCGGTCATGAAT	55.027	213	(TACA)3	2167918	2167929
474	scaffold_1	AATTTCCACACTGTCGTACC	54.974	TCATAACTGGGTCTTATGGG	55.016	389	(TCCA)6	2172542	2172565
475	scaffold_1	TCGCATTAGAGGAACTGATT	55.04	AGCCACGGTCTAGTTGATTA	54.994	253	(GTA)4	2172840	2172851
476	scaffold_1	CCACATCACACCATATCTCA	55.054	GTCCAGATTGCCAATGTAAT	54.991	371	(CTC)4	2191166	2191177
477	scaffold_1	CGGAGTATGTACAGGTGGAT	54.937	AAGAGCCAATTAGTCAACCA	54.959	347	(CTGGT)6	2206376	2206405
478	scaffold_1	TAATAACTGTCCTCATCCCG	55.181	CATTGAGTCGTGAAAGAGGT	55.276	368	(TAT)4	2207736	2207747
479	scaffold_1	TGATTATCGGAAAAGTCCAC	55.134	TGGATCCCCTGTAAGAAATA	54.662	208	(CTCTG)3	2208248	2208262
480	scaffold_1	TGGAACGGTACATGGTATTT	55.38	AGGTTATACGCAAGAGGACA	54.994	388	(TCAC)4	2208407	2208422
481	scaffold_1	TGGAACGGTACATGGTATTT	55.38	AGGTTATACGCAAGAGGACA	54.994	388	(AAGC)4	2208427	2208442
482	scaffold_1	TATTCAGGTTTGCTCGAGAT	55.04	GGGTTTTCACCTCTCTTCTT	54.997	396	(AGCCA)3	2209810	2209824
483	scaffold_1	TTTCATCGTGATGTAAACGA	55.129	GACGTAGGATCCGACAGATA	55.154	332	(GAAA)3	2210297	2210308
484	scaffold_1	GAGGACCTACAGTAGCAACG	55.06	ACACCGTATCTCACCTCCTA	54.63	388	(AGGT)3	2212997	2213008
485	scaffold_1	ATTCATTCAGCATGTTCTCC	55.105	ACATATCATGAGGATCTCGC	55.055	212	(TCT)4	2215724	2215735
486	scaffold_1	GTTGAGTGACGTCTGGAGAT	55.071	AGGGGTAATCTGTGTTGTTG	54.987	279	(AT)6	2216213	2216224
487	scaffold_1	TGGCTTATACAAGGTCGATT	54.932	AGTAGGTGCTACTGCCAAGA	55.228	338	(AGTACC)5	2218005	2218034
488	scaffold_1	CAGTGTTGTTTACGATGTGG	54.976	GCCAAGTCTAGCTGCATATC	55.228	291	(GCC)4	2221758	2221769
489	scaffold_1	ACCTCGAGATACAAATCAGC	54.426	CGAGAGAAGATTGCGTTAGT	54.865	305	(TC)9-(TTC)4	2222799	2222861
490	scaffold_1	CTCTCTCTCTCTCTCCCCAT	55.054	CGAGAGAAGATTGCGTTAGT	54.865	261	(GTGAT)3	2222993	2223007
491	scaffold_1	CTCGACCCTCAAATGTAATC	54.705	TGTTTACTCCACACCCTTCT	54.683	377	(TC)6	2223549	2223560
492	scaffold_1	AATGCACGCTAAGAAGAAAG	55.048	ACCAGATCACCGACTAACAC	54.952	311	(AGTC)3	2233452	2233463
493	scaffold_1	AGTACTGCTACGTCACCGTT	55.001	TAGACACATTCACACCAAGG	54.383	236	(ATCC)4	2239680	2239695
494	scaffold_1	AAACTGCTAGTTATGGCAGC	54.911	CAAAAATCCGGTAGTGGTAG	54.866	233	(TCT)5	2241045	2241059
495	scaffold_1	CAACCTAAATTGACTTTGCC	54.979	CTTCTTCTCCTTCTTGCTGA	54.95	364	(AGA)4	2243276	2243287
496	scaffold_1	GAACTGGAGCTTCGTCTAAA	54.829	AGAACTGTGCCTGTGAATTT	54.84	372	(TCTT)3	2245655	2245666
497	scaffold_1	CACGAGCAATTACGTACTCA	54.984	TTTGATGAAGGCTGGTTTAT	54.896	277	(CATG)3	2246203	2246214
498	scaffold_1	GCCAAATACCTATCGTATCG	54.906	AACTGGTATAGTCGAGCCAA	54.994	306	(CTAC)3	2251648	2251659
499	scaffold_1	ATTGTGCATGTTTTTCATCA	54.943	GGTAACACAAAGGACCAGAA	55.12	351	(CTTT)7	2258309	2258336
500	scaffold_1	GGTATACGATGACACTCGCT	55.264	CGCAAGAGCTTTGTAGATTT	55.048	370	(GCT)6	2259338	2259355
501	scaffold_1	TTTTGGATGCTAAGATGGTT	54.896	GCATGTCATTGCTTTGAATA	54.781	392	(AGTG)3	2266375	2266386
502	scaffold_1	AATGTTGCTCCTTTTCAAGA	55.088	TGCTAGGTTATGGGGTTTTA	54.965	250	(ATTC)3	2273813	2273824
503	scaffold_1	GCAAACGGTAAATAAAATGG	54.972	CTACCCAGTGGTTTATCCAA	55.1	398	(GTTT)3	2279179	2279190
504	scaffold_1	TGCTGGTAGGTGATGTATGA	54.972	TCCATACCCTTTTGATGAAC	54.967	398	(GCA)4	2290019	2290030
505	scaffold_1	TGCTACGCCTTATATGTGTG	54.956	CATGGCTATCGGATCTAAAC	54.848	311	(AAAAG)4	2296101	2296120
506	scaffold_1	GCTAACAGCCTTTCAACAAC	55.194	TTAATGCTGCTGCTAGTGAA	54.956	394	(AGC)4	2304710	2304721
507	scaffold_1	TGGTTCTCGGTAACTTCTTC	54.494	CTCAAAACCAAGAAATACGC	55.139	376	(TCT)4	2320695	2320706
508	scaffold_1	AATGTGCAAGCTAGGTGAAT	54.982	GTTTTCTTTTCCCCTCTTGT	55.016	379	(GCAT)3	2330307	2330318
509	scaffold_1	AGCAACTGAATCAGCAAAAT	55.111	TTCTGCTAACAGCACAACAG	55.19	376	(AAAAC)3	2332490	2332504
510	scaffold_1	TTGTGCTGTTAGCAGAATTG	55.118	GAGGACAAGACGAGTGTGAT	55.071	264	(GCAA)3	2332818	2332829
511	scaffold_1	CTACCTACCATTGCACTTCC	54.829	GGGCACAGTACTAACCACAT	55.011	247	(CTGA)3	2333450	2333461
512	scaffold_1	ATGTGGTTAGTACTGTGCCC	55.011	ATAAGACTGCACCTGCTGAT	54.961	355	(ACG)4	2333851	2333862
513	scaffold_1	ATCAGCAGGTGCAGTCTTAT	54.961	CATTGTAGTAGGGACCTGGA	55.083	348	(CAG)4	2334141	2334152
514	scaffold_1	TGTCTGGGAGAAGGTAGTTG	55.289	CGGCAACTTACTTCTTTTTC	54.474	392	(AGC)5	2335939	2335953
515	scaffold_1	TATCCGAGCGACTTGATATT	55.011	ATCGTCCATATACGCCATAC	54.998	344	(TTTC)7	2336199	2336226
516	scaffold_1	TCTATACGACCTCATCCGAG	55.336	GACCATTTCCAGGTAGATGA	54.946	222	(GATTCT)3	2338588	2338605
517	scaffold_1	TGAAAGAGGTAGAGCGGTTA	55.298	CCTGTTCCCCATATCTACAA	55.016	385	(AAG)6	2341549	2341566
518	scaffold_1	TGAAAGAGGTAGAGCGGTTA	55.298	CCTGTTCCCCATATCTACAA	55.016	385	(AAG)5	2341729	2341743
519	scaffold_1	GCTAGCGAGTTCTGGAGTAA	55.03	TGGTCTTTTCTTCTCGCTAC	54.829	284	(AGCAGA)4	2345446	2345469
520	scaffold_1	GATAAAAGACATACGGCGAC	54.919	TAGAAAATAATTTGAGGCCG	54.786	398	(TTAT)3	2364464	2364475
521	scaffold_1	GTCTTGACCTTTGTCTGGAG	54.789	TAGAAGTAGAGGGGCATCAA	55.052	354	(GGTG)3	2366340	2366351
522	scaffold_1	TCGCACTAGAGGAATTAAGG	54.818	ACTCGATAGTTGTGTGAGGG	55.14	347	(AG)6	2372404	2372415
523	scaffold_1	ATGCAGTACCATCCGTTATC	55.027	GGCGAAATACGAAGAAACTA	54.83	390	(AAAG)3-(ACAAAC)3	2375411	2375507
524	scaffold_1	GACGTTGACCATTGTCTTTT	55.107	GTAAGAGGTGATTGGCACAT	55.057	301	(ATTTG)3-(GA)6	2378083	2378194
525	scaffold_1	ATATTGATGGATTGGCAGAG	55.086	CCAAGATGGATGATTTGTTT	54.967	244	(CATG)3	2397412	2397423
526	scaffold_1	TCCTAAGACAAGCATCCACT	54.937	AGAGGTGATGATGAAAGGTG	55.013	388	(CTAC)3	2401969	2401980
527	scaffold_1	TCCTAAGACAAGCATCCACT	54.937	AGAGGTGATGATGAAAGGTG	55.013	388	(TACC)3	2402222	2402233
528	scaffold_2	TTTAATCCCTAGAGTTCTTAAAAT	52.28	AAAAGTGGAAAGGAAGGATT	54.555	285	(TAA)4-(TAA)4	415	489
529	scaffold_2	CTTCCTTTTTAAATTCCCCT	54.316	AAAGTTCCTAACGATAAAATAAA	51.649	361	(TTTTA)3	1428	1442
530	scaffold_2	CCCTGTAGGCTAGCAGAGTA	54.914	AATGGTGATCCTTGTGTAGC	55.057	373	(AATG)5	5998	6017
531	scaffold_2	TGTTTTTCCTCCGAGATAGA	55.016	ATGAACATTAGGGCAGCTTA	55.092	268	(TGTAT)3	9552	9566
536	scaffold_2	GTTTCATCATGGCAAGAGAT	55.105	AAGAGTCTTGAAACCGATCA	54.899	384	(AACA)3	26582	26593
537	scaffold_2	GCCAGTAGTAGTATGCGGAC	55.018	AGCAGAGAGTTGTGTCCAAT	54.814	264	(CTT)6	36331	36348
538	scaffold_2	GTACCCAAGGACAACTGAAA	55.12	TAGATGAGATACCCCGAATG	55.098	335	(CGG)4	39384	39395
539	scaffold_2	CATGCAATGAGATGATTGAG	55.021	ATTTTGATGGGCTATGTTTG	55.183	218	(AGAATG)3	45351	45368
540	scaffold_2	GGAGTCAACTGGAAGAATGA	55.152	GAAGGAAGATTCCTGGCTAT	55.047	237	(TTCATG)3	48356	48373
541	scaffold_2	GGGGATCAAGTGTCTTATCA	54.946	GCTAGATGAAAGATTTCCGA	54.684	299	(GGC)4	52315	52326
542	scaffold_2	CGAAAACAAAGAGGAAACAC	55.007	ACTTCGACGACTTCAACACT	54.905	305	(GCAAAC)4	53508	53531
543	scaffold_2	TCCGTTCATTCGTTTCTACT	54.959	TGAGGTCGGATTACAGCTAC	55.408	335	(GCC)4	54943	54954
544	scaffold_2	CGATAAGGATTTGTAGTGGC	54.932	TAGCTCCATATTCCTTTCCA	54.988	379	(GGC)9	56123	56149
545	scaffold_2	CGTAAAAAGATAGGCGAAAA	55.017	CGAAAATGAGGAAGAGAATG	55.016	209	(AAG)4	57012	57023
546	scaffold_2	CGTAAAAAGATAGGCGAAAA	55.017	CGAAAATGAGGAAGAGAATG	55.016	209	(AGA)4	57024	57035
547	scaffold_2	CATTCTCTTCCTCATTTTCG	55.016	ATGTGGACAAGGAGAGTGTC	54.888	222	(TCGTCC)5	57150	57179
548	scaffold_2	GTCTAAGATGTTGGATCGGA	55.118	AAGACCACAGCAAATAGTCG	55.489	364	(TGCTTG)3	61424	61441
549	scaffold_2	GAAACCAGGCTATTTCAAGA	54.606	ATCCTTCTCGCATTTAACAA	55.058	386	(CTCAG)3	61599	61613
550	scaffold_2	TGTTAAATGCGAGAAGGATT	55.058	GTACTTAGTTGGCGTTGGTC	54.901	367	(TGC)4	61980	61991
551	scaffold_2	ACAATTATGCCCAAAAGAAA	54.918	ATGGTATCACAAAACCAAGG	54.923	381	(CTGC)4	64453	64468
552	scaffold_2	TGCTTCAGTGTGCAAAATAG	55.118	GAGATGGGTGGAATTTGTTA	54.967	210	(CA)7	68144	68157
553	scaffold_2	GTTTTTGGGTTTGCTTCTAA	54.72	AGTTGAGTTATGGCTGCTGT	55.047	280	(TCTTG)3-(TTG)9	80372	80459
554	scaffold_2	TCTCCTCTTCTCTCTGGACA	55.006	GTCTCGTCTTGTCTCGTCTC	54.928	369	(ATG)6	80460	80477
555	scaffold_2	GCCTCTTTTTCTCTCGTCTT	55.481	AAGCTGGACTGTTGGAGAG	55.43	234	(GCCA)3	81779	81790
556	scaffold_2	CTTGTCTCTCCTTACAACCG	55.037	GACGAGGAGTCTTGGACAT	54.965	365	(AGC)5	83007	83021
557	scaffold_2	AACAAGCACTCCAACACTCT	54.905	CCTTGTTGTTGTTGAGGAAT	55.12	398	(TC)8	86028	86043
558	scaffold_2	AACAAGCACTCCAACACTCT	54.905	CCTTGTTGTTGTTGAGGAAT	55.12	398	(CTC)4	86046	86057
559	scaffold_2	CTCTCTCTCCTCTCCTCCTC	54.741	GCGTTGTAAAACTCCTCAAT	54.551	363	(CAA)4	86236	86247
560	scaffold_2	TTTTTGGTTTGAGGATGTTT	54.783	AACAAAACAGCAACCAAAGT	54.95	265	(TGTGAT)3	90641	90658
561	scaffold_2	TTTATGATAGTGCATCAGCG	55.001	GATCACGATGTTTCAAATCC	55.374	378	(GAGG)3	106530	106541
562	scaffold_2	GTCCAGAACATACATTGCCT	55.057	AATCCCTATCCTACAAAGCC	54.943	335	(TCGA)3	116499	116510
563	scaffold_2	GCCAGCGATAAATACAATTC	55.017	ATTATTTGGGCTGCTTGTTA	55.108	284	(ATGCA)3	117423	117437
564	scaffold_2	ATACCACTGCCAGAAAACAC	55.143	GAAGAGAGTGCGAGTGATTC	55.038	233	(AGAC)3	122215	122226
565	scaffold_2	ACCTCCTTATTTTCCTCGTC	54.969	CAATGGCAAGATAGAACCTC	54.873	208	(CATCTC)4	122555	122578
566	scaffold_2	ACCTCCTTATTTTCCTCGTC	54.969	CAATGGCAAGATAGAACCTC	54.873	208	(TCC)5-(TCA)4	122581	122688
567	scaffold_2	CAACGTTGCTTTGACTAACA	55.034	TGTTGTTAGCTTGGGTTTCT	55.043	319	(AGA)4-(TCAGCC)3	132150	132263
568	scaffold_2	TGATGAGTGCTAAGACGTTG	54.924	TGAGACATGACAGCATGATT	54.894	247	(TTCGTG)3	133659	133676
569	scaffold_2	AATCATGCTGTCATGTCTCA	54.894	GATCACGATAGAAGCCAGAG	55.02	339	(CT)6	134013	134024
570	scaffold_2	AATCACGAGATGCCATATTC	55.073	GTGACCCAGTCAGTTGTTTT	55.003	252	(TCGCCA)3	139879	139896
571	scaffold_2	TATGGTTGGTGTTGATGCTA	54.994	CCTTTCTCTCGTGTGTTTTC	54.987	274	(AGAA)3	143008	143019
572	scaffold_2	GTGCTCAAAGAAGACTCTGG	55.14	ATACATGCGGAAGTACGAGT	54.852	299	(ATTG)3	144282	144293
573	scaffold_2	CTTATCGGCTGTTGAATAGG	55.104	CGTCGAATCTACCTATTTGG	54.944	296	(TGCA)3	144739	144750
574	scaffold_2	ACCAGTTGCTTTCTAAGCTG	54.95	CTAACGCTACTCCGTACCAC	55.113	296	(AAG)8	145427	145450
575	scaffold_2	GGTAGCCAGCTGATAATACG	55.127	CTTTGGGTCTAGCACAAGTC	55.024	382	(CTTGT)3	147310	147324
576	scaffold_2	AAGAGCGAGAAGGAAAAGAT	55.004	CAGCCTGGAGACAGATAAAG	55.12	346	(TC)7	153310	153323
577	scaffold_2	GCTAATCAACCACTAGACGG	54.994	GTAGCAGCAGTAGCAGAGGT	54.952	350	(ACGAG)3	153750	153764
578	scaffold_2	GTACAGGATCCTCCACAGAA	55.013	ATAGCCAAACGAAACAGGTA	55.014	383	(CTACT)3	163772	163786
579	scaffold_2	CTTGACCAGATCGAGAAAAC	54.899	CATCTAGTTTCGGGACACAT	55.07	354	(GC)7	169220	169233
580	scaffold_2	AGATGCAACTCACGAGAACT	54.99	CATCTAGTTTCGGGACACAT	55.07	221	(GAAG)3	169343	169354
581	scaffold_2	TATCAATGGGGGTGTAAAAC	54.861	TTCCTTGACTCGACTCTGTT	54.965	378	(TG)10	172666	172685
582	scaffold_2	GACAAAGACGCCTGTAAAAC	55.03	TTTTGTCCTCAATTGCTTCT	55.088	371	(TAGG)3	179084	179095
583	scaffold_2	AGCATTGCTGAATCTCACTT	55.094	GTTCTTCTGGAGGACATTGA	55.152	396	(CTT)6	184610	184627
584	scaffold_2	TAGGAGTGCTAAAGATGGGA	55.052	CATGTTAAATAGCTCCCCTG	54.944	327	(AAAG)3	186177	186188
585	scaffold_2	TGTGTGTAGATGCCCTGTAA	55.063	ACCTGCTGCATTGTTATTTT	55.002	207	(TGC)4	188061	188072
586	scaffold_2	GTGACGGATGAGTTTGATCT	55	GATAAATAATTCCTTGGGGG	55.134	337	(TCTCT)3	189753	189767
587	scaffold_2	CTCCTCCACCTCCTAACTCT	55.026	ATGTCATCACAATGACCAAA	54.554	394	(TCCCCC)3	198309	198326
588	scaffold_2	TTGGTGACGTCTACATTCAA	55.025	CGTTGCTTTTTCTTTTGTTT	54.956	255	(AGA)4	199042	199053
589	scaffold_2	GTCGACGTCTGTGTAAGAGG	55.841	TCTCTATCTCGCGATCTCTC	54.796	296	(GGATT)3	202403	202417
590	scaffold_2	GATGAGGATGATGAGGAAAA	54.993	GTAGACTTTATTGTTGCCCG	55.014	353	(TAGG)3	205596	205607
591	scaffold_2	GAGATGATTACGGCTTCTTG	55.04	GTCCAGCTATTTCTGGAACA	55.372	363	(GGTA)3	207731	207742
592	scaffold_2	ACTCTTGAAACAAAACCCAA	54.842	CAGCAGAAAACCTAAGGCTA	55.06	201	(CAAAA)3-(ATAGT)3	212730	212855
593	scaffold_2	TCTGAGTACTGCCGATCTTT	55.107	GGAACCATGACGTGTAGTTT	54.974	255	(TCTT)3	213239	213250
594	scaffold_2	TCATGTAGCCTGCTAGTGTG	54.963	CAAGAGTTGACATGTTGCAC	55.083	245	(TAG)4	222013	222024
595	scaffold_2	TACTGTAGGTACCACCGCTT	54.95	TAATTTCCCTTTTTCGATGA	54.973	349	(ACC)4	228654	228665
596	scaffold_2	TCACGATTGCACATACTTGT	55.05	CCAGAATGGTAGCGAAATAC	54.932	377	(AAG)4	229116	229127
597	scaffold_2	TATTGCCTCTTCCATCAGTC	55.288	CAAAAATGGAGCCAAAATAG	55.086	281	(GGCAT)3	230692	230706
598	scaffold_2	TATACATGATGCTATTGGCG	54.808	GATGGCAGTCCATTATTTGT	54.991	351	(TGGC)3	231427	231438
599	scaffold_2	ACGAGTACATTGATGCTTCC	55.228	GCTCAAGGTAGCAGAGGAC	55.064	400	(TGCAG)5	232576	232600
600	scaffold_2	ACTGATGCTGCCAGTTACTT	55.047	TTTGCAGACTCAGACAAGTG	54.954	257	(ACAA)3	233979	233990
601	scaffold_2	TGGACTAAAGGGAACTCGTA	54.971	TCATAGAGGAGAGCCAAGAA	55.167	348	(TGT)5	235929	235943
602	scaffold_2	CCTGGATGCCTAAGTAATGA	55.345	GTTCGATAGTTTTTCCCCTT	54.989	343	(TTTTTA)3-(ACTT)3	236556	236680
603	scaffold_2	GCTGAACTCCGATCTATTTG	55.04	GTGTAATTCCATCCATCCAC	55.068	309	(AAG)4	237074	237085
604	scaffold_2	GCTGAACTCCGATCTATTTG	55.04	GTGTAATTCCATCCATCCAC	55.068	309	(AGTGA)5	237205	237229
605	scaffold_2	AAGAAGGAAAGGGAAGAAAA	54.846	GACTAGATACTTCCGCATGG	54.909	322	(TGGA)3-(AACT)3	237232	237267
606	scaffold_2	TGCATGAATGGAACAAACTA	55.129	AGCGTTTGTTAAGCTACCTG	55.005	285	(CTCTT)3	241155	241169
607	scaffold_2	CGAGTACAACACGTTTCAGA	54.838	TGCCTAGAGAAATATCTGCC	54.72	333	(ACAA)3	247763	247774
608	scaffold_2	TGTAGAATGGTCGTGTGAGA	55.003	GCCTCACGTAAGTACTCGTT	54.642	377	(TGTT)3-(GTGA)3	255083	255175
609	scaffold_2	AACGAGTACTTACGTGAGGC	54.642	AGACAAGGAGAGAGGAGGAC	54.955	347	(GA)7	255668	255681
610	scaffold_2	CAACTACCAGTCGCATAACA	54.812	TATTTCGCAGTTCTCCATCT	55.04	352	(GAT)4	263728	263739
611	scaffold_2	CAACTACCAGTCGCATAACA	54.812	TATTTCGCAGTTCTCCATCT	55.04	352	(GAC)4	263740	263751
612	scaffold_2	GGGGTCATACGTGAATCTTA	55.004	TGTAGCTCCCAACGTTACTT	55.078	323	(CAGCAC)4	294320	294343
613	scaffold_2	CTTAGAAGCTTCACAGCCAC	55.359	TCGAAGATTGAAGTCGAGAT	54.983	262	(AAG)4	298894	298905
614	scaffold_2	CTTCTCTGCTGGATCTGATT	54.538	GAAGCTTGATAGCAGCAGTT	55.018	339	(AGCGAC)3	306111	306128
615	scaffold_2	TGCTATCAAGCTTCCTCTGT	55.276	GCCATACAAGTCAGCTTCTC	55.094	301	(GGCACA)3-(CCGCAG)3	306550	306590
616	scaffold_2	GAGGAGGTTTGCTTTGATTA	54.606	CGCGTGCTAGTATTCTTTCT	55.083	273	(GAAGGA)3	310140	310157
617	scaffold_2	GGAGAGGAAGAGGAGGAATA	55.006	CCTGTTTGTCCTTGATGTTT	55.12	346	(AGT)4	310472	310483
618	scaffold_2	GGAGAGGAAGAGGAGGAATA	55.006	CCTGTTTGTCCTTGATGTTT	55.12	346	(AGA)4	310487	310498
619	scaffold_2	GGACGAAGTACTAGACGCAC	55.047	CTCTCCTCGATGACTACCAG	54.927	374	(GAA)4	312309	312320
620	scaffold_2	ACGAGTACGTCAACTTCGAT	54.877	GATATTACGCGGAAATTTGA	55.429	350	(GCTG)3	313758	313769
621	scaffold_2	ATGTGCAAACAGGCTTAAAT	55.002	AACTCACGTCAACCATCTTT	54.668	400	(GGGCT)3	324217	324231
622	scaffold_2	ATAGATGAAGATTCGAGCCA	54.954	CTCCACTCAGGCTACTTGAC	55.003	353	(TCACA)3	327417	327431
623	scaffold_2	AGGCAATTCTTGTAGCTCTG	54.865	TAGAAAAGCTCTTGACGAGG	55.007	262	(TGCTGG)3	327884	327901
624	scaffold_2	TCCTTACCGGTTCACTTTTA	54.991	TAAGACGGACCTTACCAAGA	54.971	299	(AATA)3	331038	331049
625	scaffold_2	TTTTGTTGTGGAATCTGGTT	55.55	AACATCAAAGACCGTCAAAC	55.107	248	(TGC)4	335090	335101
626	scaffold_2	TCAAGGCCAAATAAAGAGAG	54.783	TGTCTCTTAGAGCCGAACTT	54.4	354	(GCT)4	335488	335499
627	scaffold_2	AAAACCGCAATACAACAACT	54.923	GGAGCTCAATAAGAATGTCG	55.04	360	(TGC)4	340879	340890
628	scaffold_2	GAGAAGAGCGAGCAACTAAA	55.159	CATAAACAAGACGCTTAGCC	55.331	356	(GCTT)3	344741	344752
629	scaffold_2	ATTTGAGGGGAAAGAGAGAG	55.089	TTACATGACCTGTACCACGA	54.885	216	(CAG)4	345554	345565
630	scaffold_2	TAGGTATTTCCTGCGTTTGT	55.014	AGAAGCGAATGTATATCCCA	54.848	310	(GGTC)3	348228	348239
631	scaffold_2	CTGCTGAAGAAGGTAGCACT	54.928	CTCTCATTTGTTTGGGTGTT	55.12	227	(AT)8	350558	350573
632	scaffold_2	CTCCAAGGTGTAAACAGAGC	55.024	AAAGACAAAGTTCTCCGACA	54.987	223	(GAC)4	353849	353860
633	scaffold_2	GAATGATGCTGTACATGTGG	54.777	AACAAAACAGCTTGAGCTTC	54.901	291	(ATC)4	354539	354550
634	scaffold_2	GCAGGACAACCATCATTTAT	54.991	TACACCTCATAGCGAACCTT	54.994	354	(GCATT)3	360895	360909
635	scaffold_2	GATAGCTTCAGCAACCTGAG	55.276	GCTAGCATTGTCTACCTTGG	55.159	288	(ACG)4	363226	363237
636	scaffold_2	CAATGCTAGCCATTATCCTC	55.011	TTGTTGTTCTCTTCGAACCT	54.987	274	(GCG)4	363382	363393
637	scaffold_2	TCTCTTTGGATTATCTTCGC	54.684	TCTTGAGCTTTCTCTTCTGC	55.107	204	(CATA)3	365772	365783
638	scaffold_2	GGTCAGCTACTCGTGAAGTC	54.99	CTAGCGAAGAGCTTGAAAAG	54.936	357	(CTTT)3	370341	370352
639	scaffold_2	GCATCAAATCCTTAAATTGG	54.837	GTGGCAGAAACGAAGTCTAC	55.011	359	(ATTG)3	374664	374675
640	scaffold_2	AGCGTCTCTATTGTACGAGC	54.888	ACGTAACTTCAGACTGCCAT	54.877	217	(GA)6	377497	377508
641	scaffold_2	ATACAATAGGCAGAAGCCAA	55.092	CTTCAACCCCATTATTTCTG	54.747	320	(ACAT)3	383349	383360
642	scaffold_2	ACAAGAGTCAATGAGGGCTA	54.937	CCTCTCCCTTGGAACTTACT	55.045	326	(AGA)4	394781	394792
643	scaffold_2	CTGCAGTTTCATTTTATCCC	54.896	ACAACTCGACTGTTATCGCT	55.047	204	(ACAT)3	399191	399202
644	scaffold_2	GATTACCAGTTGGTCAGCAT	55.057	TCTGTTGTTGTGTTTGCAGT	55.174	219	(CAG)5-(CAG)4	417791	417877
645	scaffold_2	AGCTACTTGCACTTGTGGAT	55.047	ACAAGACACGAACATTCCTC	55.09	306	(AAG)4	422362	422373
646	scaffold_2	TGCATATTTTTAGCTCAGCA	54.893	ATCGCAGAGAGTAGATGTCG	55.573	334	(TTGT)3	428474	428485
647	scaffold_2	CTCCTCTTTCCTGAGTCCTT	55.157	GACAGCCATGGTAAAAAGAG	54.959	201	(TTAA)3	434112	434123
648	scaffold_2	GTTCACTTCATGGACCCTAA	55.033	GCAGCTTACCATATTTGAGG	55.092	265	(CTT)5	438836	438850
649	scaffold_2	TGAGAAAAGACACGGAATCT	54.899	CTATGACAGTGCTAGGGGAG	54.987	356	(CTC)6	441310	441327
650	scaffold_2	GGTGTCTGTGGGAGAAATAA	55.033	AGTTTCACGGAAGAGTTTCA	54.987	384	(AAGAGC)3	442402	442419
651	scaffold_2	CATCCATTTCAAAGACACCT	55.033	TTGAATACGTCTCCGATCTC	55.288	343	(TCC)4	443177	443188
652	scaffold_2	GGAGTTTCTTTATGCCTGTG	54.959	GATTAGTAGATCTGACGGCG	55.075	317	(GTAA)3	445453	445464
653	scaffold_2	TAGTTCGTATGACTGGCCTT	54.994	GATGGGACTGAGTTCTTTGA	55.152	397	(CGT)4	446614	446625
654	scaffold_2	AGAGCGATCATGGTCTAAAA	55.04	ATACTGACGGTGAAGGACAG	55.14	276	(CATCGC)3-(TCATCG)3	449585	449625
655	scaffold_2	TATGTCAGACACAGGGCATA	54.972	CTCATCCCACAAACCATAAT	54.836	375	(GCCTC)3	464608	464622
656	scaffold_2	AGCGCCAAAATATGTAATGT	54.974	AATTTGTCTCAAACTCGCAT	54.946	253	(GAGT)7	471506	471533
657	scaffold_2	TGTTGAGTGGATCAGAGACA	54.939	CTTCAAAATTGTGCAAGATG	54.41	380	(TCT)5-(GCC)4	475756	475868
658	scaffold_2	ATTCGCCTTTGTCTTCATTA	55.058	GAAGCTCTCCAACAGATGAC	54.86	331	(TTC)4	479049	479060
659	scaffold_2	ATGAGGATATCTGCATCTCG	55.24	TTTTCAGAAGCAACTTGGAT	55.088	390	(GGGC)3	483514	483525
660	scaffold_2	TGCGTGGGTAAATAAAGACT	55.014	GGAATACAACCTCACTGGAA	55.033	391	(GAA)5	486207	486221
661	scaffold_2	TTTCTGTGTTTTGAATGCTG	54.91	TGAGAGAGAGAGCGAGAGAG	55.084	370	(CTGCC)3	487084	487098
662	scaffold_2	GCACTTGATATTGTACGCAA	54.906	GTCTAGCTCTGGCTCTGCTA	55.18	270	(TGA)7	488506	488526
663	scaffold_2	AAGTATTGGGCGATACGATA	54.906	ATTAGTGCCGTTGAAATGTT	54.841	392	(AGCAC)3	488652	488666
664	scaffold_2	CTCGTCTAACAAGCTCCCTA	54.878	CTAAACAGACCAGGCACTTC	55.024	388	(TAAC)3	489804	489815
665	scaffold_2	AAGGGCTAGTCCACATACAA	54.829	AGAGACGACATGGATGAAAC	55	356	(TG)6	491224	491235
666	scaffold_2	ATGAACCCAATACGACTCTG	55.07	AGAGGAAGAGGAAGCAAGAC	55.311	394	(TGTCC)4	491879	491898
667	scaffold_2	GTTAGGAAAGGGGATTTCTG	55.386	CTTGAACTGACCTTCCTTTG	55	305	(CA)8	493375	493390
668	scaffold_2	GACCTGAGTGTCTGGTTAGC	54.814	CTTCTTAGCGCTCAAGTCAT	55.03	325	(ATCTAT)3	497298	497315
669	scaffold_2	TAAGGGAATTTTAGCACAGG	54.685	TTCTGCTGCTTCTTTTTCTC	55.123	359	(AAG)7	497683	497703
670	scaffold_2	TAAGGGAATTTTAGCACAGG	54.685	TCTTTCTGCTGCTTCTTTTT	54.727	362	(AGA)4	497942	497953
671	scaffold_2	CTTATGATGCTTTTCGCTCT	54.967	GTTTGCTCAAGTTGTTCCTC	54.974	244	(CCCCCT)3	502473	502490
672	scaffold_2	CCATGCATGATATACCTCCT	54.954	TTCTCTCGAAGAATACGCTC	54.909	352	(GAACGT)3	503325	503342
673	scaffold_2	ACGTGGTAATCTCCAGTCAG	55.14	AAAACGTTCAAAATGTGCTT	55.048	319	(GAGCGT)3	503487	503504
674	scaffold_2	AAATATCCCCTCCAGTTCAT	55.013	GCATCCCCATGTATTTTCTA	55.102	397	(TTTC)3	509859	509870
675	scaffold_2	CAGTGAAGAGCCTTGAGTTT	54.72	ATTACTCCGGCAGAAAGC	55.457	398	(GGC)4	512100	512111
676	scaffold_2	GCAAGGCTGAGATACAGAAG	55.276	TTTTTCGTTAACACGAATCC	55.387	315	(GATT)4	515807	515822
677	scaffold_2	ATGCCACATCTAGAAGCAGT	54.961	GTGTCAAACTTGGCTTTTTC	54.994	272	(CCTGTA)3	517070	517087
678	scaffold_2	GAAAAAGCCAAGTTTGACAC	54.994	TTGAATGATGGCTTGACATA	55.041	385	(TCAA)3	517350	517361
679	scaffold_2	ACAACTTCTCCATTGACACC	54.913	AGGGAGCTACTAGCCAAAGT	54.995	205	(CGGC)3	525877	525888
680	scaffold_2	TGTAATTGCACAGGTATGGA	54.994	TGTCAAAGCAAGAGTGTCTG	54.954	239	(TAC)4	529920	529931
681	scaffold_2	CAATGGTAGGATAGTCGAGC	54.909	CCATTCACCTGTTGATCTTT	55.033	380	(GACT)3	536830	536841
682	scaffold_2	TATATATGCACATGCTCCCA	55.047	GATGCATGGAGAGAAGAGAG	54.961	326	(AAAC)3	539582	539593
683	scaffold_2	GGAGCTCACTTTCATACAGG	54.937	CAGAAAACCACAGATCAGGT	55.103	263	(TGCC)3	544210	544221
684	scaffold_2	TTCGCTGTAAGATCCAAAGT	55.123	AAGAGTGACCAGGTCGTATG	55.14	400	(CAG)9	552524	552550
685	scaffold_2	CTCTGGAATTGAGGTATTGC	54.873	ACCATGATCTTGACTTCCTG	55.013	330	(ATC)4	580022	580033
686	scaffold_2	TGTGGATGAGCATTCAAATA	55.041	AGGGAAAAGGAGAACAAGAC	54.997	313	(CT)6	588582	588593
687	scaffold_2	CCTACCTGTCAAACAACCAT	54.987	GGTCAAGAGATTGGTATGGA	54.946	368	(TC)7	589067	589080
688	scaffold_2	TCCATACCAATCTCTTGACC	54.946	GATGTGTCGGGTTTGATACT	54.886	315	(CTTT)3	589301	589312
689	scaffold_2	GAGTCGAAGAATGACCATGT	55	AGGAATGAGAAGAGGGTAGG	54.961	206	(CT)7	598449	598462
690	scaffold_2	TTTAAGCTGGGAATTTCAGA	55.195	ATGTAGATGGTGGAACTTGG	54.899	362	(TAGG)3	603002	603013
691	scaffold_2	TAATGAGAGCGAGAATGAGC	55.791	ATTGGAGATGAGATACGCAG	55.324	268	(TGACAA)3	623425	623442
692	scaffold_2	ACTTCCAAATCATAAAGCGA	55.058	GCAACCAGCTCAAGACTAAC	55.18	211	(ATC)4	628052	628063
693	scaffold_2	GTTAGTCTTGAGCTGGTTGC	55.18	CGTTTAATAACAGGACCTCG	55.026	265	(GACCA)5	628266	628290
694	scaffold_2	CATGATGAAACGTTGATGAG	54.933	CCAGCAAATGTATATGGGAT	54.975	266	(TTTTCA)3	630109	630126
695	scaffold_2	ATTGAGCTTCTTCTCAGTGC	54.789	CAAACACCACCAAAAAGATT	55.135	244	(AG)8	630964	630979
696	scaffold_2	ATATCCACCAGTGCAAAGAG	55.24	CGCTGCTTTTAAAATAAACCT	55.715	390	(ATA)4	637469	637480
699	scaffold_2	AAAGCAGCTGTAATAGCCTT	53.8	TACCTAATTACAGTGCAGCG	54.264	393	(TTA)4	640058	640069
700	scaffold_2	GCTGACTGTGGGGATATTAG	54.742	GGATCAATCGGATAACTTGA	55.049	334	(AT)7	641150	641163
701	scaffold_2	ACTAAGCCTCACGTCATTGT	54.877	CGTAATGACAGGAGAAACAAC	54.89	255	(CCGCCT)3	667746	667763
702	scaffold_2	CACCTGCTGTTCTAGACCTC	55.003	ATCAGTCATTTGTCTCCCAG	55.013	354	(AG)9	669328	669345
703	scaffold_2	CAGCAGAAACGGAAATAGAG	55.298	AAATGACCAGAGTGCAACTT	54.84	308	(TCAG)3	679330	679341
704	scaffold_2	CCTAAGCTAGGCTGTCTTCA	55.043	TGTGTGTGCAAAGAGTCAAT	55.083	376	(CATA)3	681250	681261
705	scaffold_2	ACATGTGCGATAACATCAAA	54.98	CCAAGCAATACTCCGTAGAC	54.994	308	(AGGT)3	684823	684834
706	scaffold_2	CCTCCAATCTTCACAAACAT	55.033	TCCATCCTCTACGTGCTAGT	54.974	225	(ACAGGC)3	687849	687866
707	scaffold_2	TAGCATCTGGCAATACCTCT	55.075	AGACAACCCCTCTTCTCTTC	54.976	317	(ATGGG)4	688298	688317
708	scaffold_2	TATAGAAGCCTATGCCGAAG	54.952	CGTAAACACCAAAAATCCAT	55.104	317	(AGGGAG)3	697322	697339
709	scaffold_2	CACAGCAAATGACACCATAG	55.063	GTGGAGCAGGATGATATGTT	54.97	384	(TAGG)3	697900	697911
710	scaffold_2	TATCGGAACGAAAGAGTTGT	54.959	CTACCTTGCATCCTAACGAC	54.994	379	(CAT)4	704820	704831
711	scaffold_2	CGTACGTATATGGCATGTTG	55.086	AGACGATAGACGATAGGCAA	55.075	332	(CTCGT)3	707898	707912
712	scaffold_2	ATCAATGACAGGCAGAAGAC	55.176	TTATTCCCAGCATTTTCACT	54.896	354	(GAAT)3	709189	709200
713	scaffold_2	ATTGTATTGTGTCGGCTACC	55.111	TAGACTTAGGAGGCTTGTGC	54.865	375	(AATT)3	712955	712966
714	scaffold_2	TTCATGGCAGCATACTGTAG	54.896	TCTCTATGTTTTGGCCTTGT	54.959	355	(AGGC)3	718213	718224
715	scaffold_2	CCGCTATAAATCCCCTAATC	55.464	GACAAAGTGCTTGGAAGAAG	55.156	400	(CT)6	736178	736189
716	scaffold_2	TCTCAATCCAATTTGTCTCC	55.081	GATGATGATGACGATGATGA	54.995	383	(TCCA)5	738438	738457
717	scaffold_2	ATCATGGTGGAAGCATTAAC	54.991	TCACCTCATATTACCCGAAG	55.181	235	(TCA)4	738607	738618
718	scaffold_2	ACACCATTCCATTATTACGC	55.046	TCCAGAAGCGAAAGTGTATT	55.123	338	(CAA)21	747408	747470
719	scaffold_2	TCCTCTTCGTTGTTCTCATT	54.899	TAGTGATATCCCTGGGAGTG	54.996	276	(TCGCTG)3	756613	756630
720	scaffold_2	TAGGATCACACCATAGCACA	54.972	ACTCCATTATGAGTGCGTTT	54.815	384	(ATTC)3	761874	761885
721	scaffold_2	TGTAACTCCATGCTTCACAA	55.201	GATTATGATTAGAGCCGTGC	54.998	400	(GAA)6	768922	768939
722	scaffold_2	CATGCATAAACGACGAGATA	54.832	GGATTCTATTTCTGGCAATG	54.812	200	(AC)7	772293	772306
723	scaffold_2	ACACCCAAACAAACAGATTC	54.937	GAAGGTGTTGAAGAGACGAG	54.965	210	(TTC)4	773206	773217
724	scaffold_2	CGATGACACCGAATATGAG	54.867	TGGTAATCGAGGAGGAGTAA	54.886	277	(TCC)4	777379	777390
725	scaffold_2	TTACTCCTCCTCGATTACCA	54.886	ATTAAAGGTTCCCTTTGGTC	54.834	379	(GGAC)3	777792	777803
726	scaffold_2	GACGATTACAAGGCTATTGG	54.932	GGGAGTTAAGCATACCCTCT	55.004	309	(AAG)5-(GAC)5	778348	778440
727	scaffold_2	TGCTGAAAATACATCGTGTC	54.669	GGGCTGTTCTGATGGTATAA	55.169	349	(GCTTAT)3	779308	779325
728	scaffold_2	GGAATGTCTGTCTCGACAAT	55	CTTCCTCCTCTGAGTCCTCT	55.141	251	(GAGG)3	779937	779948
729	scaffold_2	AAAGTATAAGTTTTGGGGGC	55.04	GCTAATAATGACGCATGGAT	55.286	388	(CATGG)3	781748	781762
730	scaffold_2	TCTACTCTGCTCTTTTTGCC	54.994	ATCTTCAGCGGCATTTAATA	55.185	249	(GCACAG)3	784633	784650
731	scaffold_2	TATAGACCGATTCGCTGACT	55.075	CATCTGCAGAATGGAACAG	55.081	214	(CT)7	795297	795310
732	scaffold_2	GAAAGGGTTCGAGGATACTT	54.969	ACGTGTTCAAGAAAGAGGAA	54.987	314	(AG)9	795940	795957
733	scaffold_2	CTGGTAGACTTGGAATTTGC	54.959	TGCGAGTCACTTTAAGAACA	54.639	268	(AG)7	796408	796421
734	scaffold_2	ATTAGCCGACTTTTTAGCCT	55.104	TGATATGGGAGGGTTATGAG	54.931	398	(GAAA)3	804393	804404
735	scaffold_2	GTCGTAAAGAAGACCAATGC	54.946	TCTTTTGCTCTTTCAGCTTC	55.123	352	(GAA)4	809547	809558
736	scaffold_2	AGGAAAGAAAAGGAATCTGG	55.106	ATTCAATCAGACTCTGCGAC	55.352	261	(GATG)3	819343	819354
737	scaffold_2	AGGAAAGAAAAGGAATCTGG	55.106	TGGATAGTGCCAAGTAGTGA	54.23	396	(TGTGC)4	819505	819524
738	scaffold_2	TTTTTGTTGCACGACTACTG	55.034	AACTGGCGAGAGAATGAATA	55.04	362	(CT)7	821151	821164
739	scaffold_2	TCACGTGGCTTTTATTAGGT	55.014	CAATTTTAGTCTCACCCGAG	54.971	307	(TAGG)3	824203	824214
740	scaffold_2	GAAAGGGTGCTAATGACAAG	54.959	ATTGAGCACGTGTTACATGA	55.05	392	(GTAG)3	829781	829792
741	scaffold_2	CAATACACGATAGTCGCTGA	54.896	TTCAGTAACTTGCCCTTTGT	55.043	323	(CTAC)4	838554	838569
742	scaffold_2	GGGCCTCTTGTATCTCTTCT	55.112	CATGGAAAGGGTGTAAGTGT	54.987	353	(ATAC)3	839949	839960
743	scaffold_2	ACTCTCCACTTCCCTTTTTC	54.997	CTTCACTGTTGGGACTGAAT	55.103	301	(GAC)4	849726	849737
744	scaffold_2	CAGGATGGAGTCGAAGTAGA	55.376	ACGCTCCTTATATCATCGAA	55.011	318	(GAAT)4	869757	869772
745	scaffold_2	TTCGATGATATAAGGAGCGT	55.011	CTTTGGCTCTCTAAGTGACG	55.37	274	(TTG)4	870044	870055
746	scaffold_2	GACGTCGTCACTTAGAGAGC	55.165	TACCACTGTTGTTCCTCCTC	55.103	375	(GGA)6-(GGA)4-(GGA)4-(GAG)4-(GGA)6	870210	870416
747	scaffold_2	ACTTTGTCCTACACCCTGTG	55.055	TATGTATGGCATGGGTATGA	54.706	386	(TTTA)8	874030	874061
748	scaffold_2	GCAATTCTATTGTTTTTGCC	55.063	TTTCTTCTTCTTTGCTCTGG	54.971	384	(CCAACA)3	878834	878851
749	scaffold_2	GAGATGATGCTCTTTTCCAG	54.983	GTGAACTGAAAGGTAGACGC	55.011	353	(GA)6	879214	879225
750	scaffold_2	ATCAAGAACAGAGTGCAGGT	54.814	CTCCACAAAAGAAAGTCCTG	55	268	(GCGAG)3-(TCAG)3	890755	890866
751	scaffold_2	ACAAAAGAAACCATCGCTAA	55.139	TCCTTTTCCTTTTCCTTTTT	54.869	324	(AGCCC)3	899839	899853
752	scaffold_2	AGGACCTTCTGTTTAATCCC	54.809	ATCTAACGTTGTGATACCCG	55.123	350	(AAAAGG)3	900053	900070
753	scaffold_2	AAATTCACATTCCCACAAAG	55.052	CAGCAAAACTCTTTGGACTC	55.156	344	(GAGC)3	902982	902993
754	scaffold_2	ATATGGAGATATGGTCGTCG	54.954	AATGCTGCTCGTATGGTCT	55.855	353	(GTGC)4	903909	903924
755	scaffold_2	AGCACTTTGGCTTATTAACG	54.944	GTTGACCATGTAAGCCATTT	55.075	396	(CGC)4	907139	907150
756	scaffold_2	GAAAATCGTTTCTTCATGCT	54.592	TAAGATGCTAAACTCGCCTC	54.967	237	(CTCTG)3	909463	909477
757	scaffold_2	AATACTTTTGTGCAACCGAT	54.841	ATTTACTCTGTGTGGATGCC	55.057	320	(GCTGG)3	909590	909604
758	scaffold_2	GAGGCGAGTTTAGCATCTTA	54.967	ATTTGGTAAGCACAAGCACT	55.066	246	(CAT)4	909792	909803
759	scaffold_2	CTAACACCCCGTAAGAACTG	54.927	GAATGGAAACTTGCAGAAAC	54.909	252	(GTTT)3	911294	911305
760	scaffold_2	GTGTTCGGTAAGTTTCTTGC	55.03	CGGAGAGAGTTATACAACCG	55.007	390	(TGC)5	912255	912269
761	scaffold_2	TCTACTTTCTCCTCTGCACC	54.63	TGGGTACTACATATTTCGGG	55.07	399	(TG)7	921021	921034
762	scaffold_2	GCACTTGTTCTCTGTGTGTG	55.158	GAATTTGAAGAGACTCACGC	55.057	218	(TC)9-(CAGAG)3	921035	921133
763	scaffold_2	CCAAAAACAAAATGGAAAAT	54.356	ATACTCGAGTGGCATGAGAG	55.401	270	(ATA)5	924547	924561
764	scaffold_2	GTTTTATTTGTCTGCTTGGG	54.979	GAAACAAGCTAAAACGAAGC	54.618	347	(ATGG)3	926832	926843
765	scaffold_2	ACGTGGTAATGACAAAGTCC	54.974	CTGTAAATTAGGGCTATGCG	55.307	345	(ACA)4	927350	927361
766	scaffold_2	GGATATTTGACGACGTTGAT	54.991	ATATAACAGCTGCAGGGAGA	55.075	286	(GGA)23	931444	931512
767	scaffold_2	ATATCTCGTCTCAAACCCCT	55.24	CCATGAGGAGAATACTGAGC	54.848	394	(GA)6	933746	933757
768	scaffold_2	TCAAGAGATGTCCAATAGGG	55.13	CGTAGGAGTCTGGACTGAAG	55.017	341	(GCC)4	934693	934704
769	scaffold_2	TATAACGGTGGTAATCAGGG	55.07	TCAATATACGAAGCCGATCT	55.011	354	(TTTTC)3	935697	935711
770	scaffold_2	GGGCCTCTTTGTCTTAGATT	55.128	AAGGGGAAGTTTCTGGTTAG	55.062	363	(CAGA)3	942131	942142
771	scaffold_2	AACCATCTTTTGATGTTTCG	55.217	CCCTTTTCACTGCAACTATC	54.959	396	(TCCA)6	944233	944256
772	scaffold_2	CCCAAATGCTCTTATCATGT	55.169	ACTTTTGTGGACCGTGTATC	54.974	226	(AC)21	944513	944554
773	scaffold_2	TGTGTAAAAGGGGAAGAGAA	54.936	TTGGATATCATTTACACGCA	55.097	253	(AAG)4	945946	945957
774	scaffold_2	CTCGTAATTCATGTGTCGTG	55.063	ACACTCCGATCAAGAGATTC	54.167	373	(GGC)5	949924	949938
775	scaffold_2	GTATGGCTGGTAGTGGTGAT	54.923	CCTCGTTCCTGATTATGTGT	55.07	300	(GGC)6	950131	950148
776	scaffold_2	GGCAGGTATACAGGTACGAG	54.865	CCCTCTTCCTTCTTTTCATC	55.505	275	(AGCAG)3	950841	950855
777	scaffold_2	GAGAGAGAAGCAGAGCAGAG	54.635	TTCTACTGTCCGTCCATACC	55.07	349	(GCATG)3	951148	951162
778	scaffold_2	GTAGCAAATATTGGAGTGGC	54.919	AATGTACCCAAGTACATGCC	54.946	226	(AGC)4-(GGA)4	951993	952108
779	scaffold_2	ATGGCACGTACGAGTAAGAT	54.852	ACTACAGGCACACGAAAAAC	55.394	282	(TGG)4	953175	953186
780	scaffold_2	AGAGGACTGTAGCTGGTTGA	55.003	GGCACAGGTACAGGTACAAT	55.011	335	(GCGAT)4	968749	968768
781	scaffold_2	GTAGTGCCAGTACCAGTTCC	54.706	TAGACTCTGATCTTGACGGC	55.536	349	(AGTTCC)3	970612	970629
782	scaffold_2	CTTAGTTGTCTGAAACGCCT	54.785	CACTTCCTTTCACTTATGCC	54.959	343	(GCC)4	987189	987200
783	scaffold_2	ACATGGGCTCGTAGTGTATC	55.094	CTAGGGAGAATTCAGTCGTG	54.95	282	(CGA)4	991451	991462
784	scaffold_2	TACACATTTCCACAACATGG	55.164	AACACTGTCCTCAATATCGG	55.07	226	(CGGGTT)3	997722	997739
785	scaffold_2	GATGCTAGCCTAATGTGACC	54.896	GTCTACGGCTTGAGAAGATG	55.107	322	(ACC)4	1001366	1001377
786	scaffold_2	GCATTATTAAGTCGGCTTTG	55.263	TGATGACTCAGCGTATGTGT	55.029	214	(GTTTT)3	1003399	1003413
787	scaffold_2	AGGTTCCCTTTCTCTACAGC	55.194	TCAAACCCATAAAAATGTCC	54.988	391	(CTGCTT)3	1032340	1032357
788	scaffold_2	GTCATACTGTTTCCTCCCAA	55.033	GAGACAAAAATGGAGATGGA	55.081	266	(CTT)4	1045917	1045928
789	scaffold_2	CCATTTTTCAACTTGTTTCC	54.783	CAAATGGGTTACCATGTTTC	55.345	395	(TTTCAT)3	1060470	1060487
790	scaffold_2	TGACATATTGCTCTCTGCTG	55.011	TGATCCTCTTGCAAGTTTTT	55.088	272	(AAAAAG)3	1063048	1063065
791	scaffold_2	TTTTTCTCTCCTGCTGTTTC	54.792	TACCTGGTTGCTTTTTGTTT	55.06	394	(AAAAG)6	1063274	1063303
792	scaffold_2	TAGCTGTGTGAACTGACGAG	54.993	CTAAGCTTCCAGTCTCCAAA	54.842	369	(CGG)4	1064416	1064427
793	scaffold_2	GAGATCCAGCAGCATTACTC	55.007	AGGTTCAACTGTCATATCGC	55.228	202	(CGC)4	1067809	1067820
794	scaffold_2	AAGAACAATTCTTTGAGCCA	55.088	AATCTCGAACTCATCACGAC	55.176	316	(ACCT)3	1084209	1084220
795	scaffold_2	CGTTTCTTCTTCTGCATCTT	54.829	ATGATGCTACCCAAATCAAC	54.991	390	(CCATTC)3	1142974	1142991
796	scaffold_2	CGACTGTCAGAACCTAGGAC	54.828	CTGATGGAGAGCCTTGTTAC	54.937	236	(TC)9	1148661	1148678
797	scaffold_2	CTCCTGAGTTGAGTCCTCTG	54.957	ATGTACGCCTTCTTCATGTC	55.228	343	(AGG)4	1151278	1151289
798	scaffold_2	ATGAGAAACGGAATTGTGAC	55.02	CATTTCGTTTCATTCTCCTC	54.836	276	(AGAAAC)3	1151941	1151958
799	scaffold_2	GTGTTGCACGTATTCCCTAT	55.111	GTCTATCATTTTGTGGGCAT	54.991	395	(ATCC)3	1152667	1152678
800	scaffold_2	GCTGAGTCTGTTTCTTCCAC	54.952	AGTGAGAGCTGTGACCTTGT	54.879	264	(CAAA)3	1156847	1156858
801	scaffold_2	CTTCCTCGAGATTCTTGCTA	54.923	GATGATGAAGTAGTAGGCCG	54.909	373	(TCT)4	1163180	1163191
802	scaffold_2	TCATGCCCCTTTATTTTAGA	55.007	TACAAGAGGGCTTTGTGTTT	55.043	256	(GGAAA)20	1165352	1165451
803	scaffold_2	ACGACAGGTTGCGATGAC	58.107	TATGAATACGCCCCTATACC	54.291	205	(GGC)4	1165962	1165973
804	scaffold_2	GTTGTAGTACTGCATGCTCG	54.526	ACTGTCCTCTACTATCCGCA	54.974	301	(GCT)6	1166611	1166628
805	scaffold_2	AATTGGTTGTGCTGTAGGAG	55.323	TGCGAATGATTTGTTATGAG	54.795	291	(GTC)4	1171242	1171253
806	scaffold_2	TCATAACAAATCATTCGCAG	54.795	CCTGGTCGAATACACACTCT	55.14	209	(TGG)4	1171401	1171412
807	scaffold_2	TCATAACAAATCATTCGCAG	54.795	CCTGGTCGAATACACACTCT	55.14	209	(GTG)6	1171415	1171432
808	scaffold_2	GGACCAACTTTTCTTCCTCT	54.997	GAAGTCGCGAGTCAGTATTT	54.685	222	(CAG)4	1182126	1182137
809	scaffold_2	CCTCTTCTCTCCCTCTCTTC	54.77	GAGGAGGAGGGTAAAACTGT	54.869	394	(CCG)4	1182309	1182320
810	scaffold_2	GTTTGATTTGAGAAGCCATT	54.427	CATAGCCAAGTTCAGCTGTT	55.654	358	(CCT)4	1182426	1182437
811	scaffold_2	ACAGTTTTACCCTCCTCCTC	54.869	CCTGATTATTCTGAACCGAC	54.705	395	(CAG)4	1182753	1182764
812	scaffold_2	GCTACTTGCGTTGAAGAAAT	54.876	GTAGGTCAAGCGTCGTAATC	54.982	245	(CCAA)4	1184681	1184696
813	scaffold_2	AAGATGTCGTTTGATTGCTT	54.946	GTCACTTGGTCTCACTTGGT	54.982	387	(GGCC)3	1187184	1187195
814	scaffold_2	AAAATGAAACGGATAACGAA	54.918	GTTGCTTTTCTGGAGTATGG	54.959	219	(ATA)4	1189668	1189679
815	scaffold_2	AAATGAAACGGATAACGAAA	54.918	ATACCGTCTTGACTGAGTGG	55.14	396	(AAAC)3	1189795	1189806
816	scaffold_2	TAGCAAGACGATCTGCTGTA	54.76	GTCGACATCGCTATGGTACT	55.264	338	(TCTG)19	1192223	1192298
817	scaffold_2	GTTGCACAGTATCAAAGCAA	54.934	TCTCTGTCCATCTCTCCATC	55.042	232	(CAGCA)5	1194044	1194068
818	scaffold_2	CCCCCAGGTAGTCTAAAGAT	54.857	ACAACAAACGAGAAGGAAAA	55.007	285	(AGC)5	1201267	1201281
819	scaffold_2	TTTCCTTCTCGTTTGTTGTT	55.007	AAGGTTAGCAGATACAGGCA	55.159	336	(TTC)4	1201667	1201678
820	scaffold_2	GACAGTGTTCAGAAACGAGG	55.805	AGAAGCAGCCAAAAGTGAG	55.776	335	(CGACT)3	1205668	1205682
821	scaffold_2	TTACTCACGGCCAATTTACT	55.014	AAAAATAAGGCCACGAAATC	55.95	392	(AG)6	1206175	1206186
822	scaffold_2	GAGATAGACTCGCAGATTGG	55.02	ACATTTGCCTTTTGAAGAAA	55.104	327	(GGTC)3	1206365	1206376
823	scaffold_2	CTGGAGTTTGTGCTTTTCTC	55.156	TGTTTGGTTAGTGAGCTGAA	54.464	391	(TTCCT)3	1209302	1209316
824	scaffold_2	TCCTTTCCTTTCCTTTTCTT	54.846	TATGAACTCCAGCCTGTACC	55.24	367	(CTCCC)3	1209529	1209543
825	scaffold_2	GGCATTTCTACGACTACAGG	54.994	ATGAAGAAGATGCGATCACT	54.834	273	(ATC)4	1218573	1218584
826	scaffold_2	CCGGATCTCCTCTCTCTTAT	55.042	TCTACTGCTCCCTTGATGTT	54.937	307	(GATG)3	1224623	1224634
827	scaffold_2	GTGGTACGCTGCTATAGTCC	55.018	GTCCGTTACTATTCCGACAG	54.829	292	(GGC)8	1232654	1232677
828	scaffold_2	TGAGCCCCTAAAATAGACAA	55.07	TTCTAGAAGGCTGCTTCATC	54.909	238	(CAGG)3	1235204	1235215
829	scaffold_2	CTTGGAGTGCTGAATAGTCC	54.937	TCTGAGGAGTGAAGAAAGGA	55.027	308	(TCTCT)4	1257167	1257186
830	scaffold_2	AAGAAAAACGCCATCTATGA	55.058	GACTGGGCATGATGTAAAAT	54.991	350	(GTG)7	1271668	1271688
831	scaffold_2	ATCCATCCACACCTTAAATG	54.836	AGAGGTTATGCGCTGTAGAA	55.321	369	(TG)6	1276123	1276134
832	scaffold_2	ATGCATGGCTATTCCATATT	54.651	CAATGTGAGATTTTTGGGTT	55.052	266	(CTAC)3	1277385	1277396
833	scaffold_2	GCTGCCATAAATCTTTGTTC	55.046	AATCCTGGAAGAAGGTTAGC	55.128	241	(GAA)7	1279182	1279202
834	scaffold_2	GCTTAGCTGACAATTGAACC	55.111	GGAGTACAGAGAGCTGTTGC	55.165	387	(TTTA)3	1281462	1281473
835	scaffold_2	GAAGGCTAGAGTTGCTGAAA	54.994	GTCTTCTGACTCCTCCTCCT	54.955	317	(AGG)4	1283465	1283476
836	scaffold_2	GAGGTAGCAGCTGAGAAGAA	54.974	GTCATCATTGTCTTCTGCCT	55.176	297	(GAG)5	1283638	1283652
837	scaffold_2	AGATGGAAATGTCGTCTGTC	55	AAAACTTACGCATAGAACGC	54.932	349	(AAG)4	1284547	1284558
838	scaffold_2	AATCATAATGCCGTATTTGG	55.152	TTTGCCTTCTTTTTATCTCG	54.965	212	(TAGG)3	1286607	1286618
839	scaffold_2	TGAAGAGGAGGAGATTTTGA	54.959	GTGAATGAAAAGGCATTGAT	55.121	277	(TTA)4	1289734	1289745
840	scaffold_2	CATGAGCATCTTGGAAAAGT	55.372	ATTTTGAAGCTGAAGAACCA	55.088	338	(CCG)5	1294455	1294469
841	scaffold_2	GGGTATTGAACAACCAAAAA	55.07	CTGCCATTCCTTACTAGGTG	55.007	334	(CTGT)4	1302906	1302921
842	scaffold_2	GGGATTGGTGCTGTGATA	55.105	ACTATGAACGGCTGAAGGTA	54.994	330	(GTG)4	1303889	1303900
843	scaffold_2	TAAACAGCTAAACAGGAGGC	54.889	ACCTTTGCCAAGTGATAAGA	54.959	203	(TTCAGC)3	1307147	1307164
844	scaffold_2	AAGTGCTCGTATTCACCCTA	54.994	ATGCGAGCAGTCTCGTATAG	55.774	355	(TCG)4	1308841	1308852
845	scaffold_2	ACGCTATTGAGACTGTCGTT	55.047	GTATATTTGCTTGAGCGTCC	55.08	372	(GTC)4	1311932	1311943
846	scaffold_2	CGGAACATTAGAGAACAAGG	54.971	AAGTCCGTCATAACTGGAAA	54.792	223	(GAA)4	1313711	1313722
847	scaffold_2	ATCAGATGTTTCTGTTTGGG	55.033	ACACAGAATAATCGGTCGAG	55.24	371	(GACG)3	1327942	1327953
848	scaffold_2	TATGAGTGTCCAACAGACGA	55.003	CCATCTTTCCTAGGGACTCT	54.961	342	(GAATA)3	1336516	1336530
849	scaffold_2	AATTTGCTGCTTATCGATGT	55.08	ATGTTAGTGCTTCGACGATT	54.982	386	(ATGG)5	1344672	1344691
850	scaffold_2	TGGTGTGAGTCAAAACAAGA	55.057	GATTTTGATGGGAAAATGAA	55.032	207	(TC)9	1345874	1345891
851	scaffold_2	ATCCCAATATCTCAAAGCAA	54.812	CCTATGAATTTGCATTAGCC	55.029	356	(AGATG)6	1346735	1346764
852	scaffold_2	AATGAGAAACTTGCAATCGT	54.946	GACGTAGAAATTTGAGCCAC	54.946	244	(TCCAT)3	1348233	1348247
853	scaffold_2	ATATTGATGGCTCTCGACAC	55.142	TCAGGCAGAGTTACATTGTG	54.745	400	(TCT)4	1355510	1355521
854	scaffold_2	TACTTTTGACCTGCTTCCAT	54.959	AGCACATATGATCGCCTACT	54.933	343	(CCA)4	1356676	1356687
855	scaffold_2	CCTCTTCTCTCTTTTGAGCA	54.95	GGTGCGATCTGATTAGAGTT	54.426	395	(AATAC)6	1369836	1369865
856	scaffold_2	CGACCAATAGCAGGTTAAAG	55.184	GTCTAGACGCGAAGAGAGAA	54.974	267	(TTG)4	1376530	1376541
857	scaffold_2	TTGAAAAACGGCACTAAGAT	55.139	CTCAGCTGTAATACCTTGCC	55.159	295	(GCTGT)3	1377740	1377754
858	scaffold_2	TGCCCTAGAGTCGTATTCAT	54.909	CGATCTCGACTACAGGAAAG	55.12	319	(TGTTCA)3	1379459	1379476
859	scaffold_2	GAACAAGGCCACTAAAACAC	54.865	TCCATGGACGGAGTACTATC	54.983	240	(TGAT)3	1387734	1387745
860	scaffold_2	ATGATGAGATACGAGGTTGG	54.983	ATCATGCCATGTTAGGTTTC	54.991	242	(GGAGCT)3	1388296	1388313
861	scaffold_2	CCTCGTATCATCGTTCAGAT	55.154	GTCTTGGTCTCCTTGTCGTA	55.276	386	(GCC)4	1389580	1389591
862	scaffold_2	CCACTGTAAGAATTGAAGCC	54.959	GACTACTATGCACCTTTGCC	54.982	389	(CT)7	1391227	1391240
863	scaffold_2	GCGGGATTTGATAGATGATA	55.182	AATCTGACAGAGACGGACAC	55.071	202	(TTTA)3	1394426	1394437
864	scaffold_2	TGACCAAGGATACCTTCAAC	55.033	TCTTCTCCTTGAGAGTGGTG	55.417	257	(TTGC)3	1396311	1396322
865	scaffold_2	TACTAGGTAGTGCAAGGGGA	55.007	AATAATACCGATGAACACGC	55.206	349	(CGGG)3	1404730	1404741
866	scaffold_2	TCTTGTTTAGGGAATGTGCT	54.959	CCTGTTCTTTAAACACGTCC	54.878	301	(GAT)4	1405633	1405644
867	scaffold_2	ACTACACATGCTCTCAAGGG	55.313	TCACAAATGCCTTTTCTTCT	55.088	400	(GAGAGC)3	1406482	1406499
868	scaffold_2	TCTGCTGTCTGTATGCTGTC	54.884	ACAGGATCCAATTTTTCCTT	55.218	314	(GATGG)3	1407162	1407176
869	scaffold_2	ACGTGATGTGATTGTGAATG	55.134	ATTGCGGGAATATGTATGAC	54.963	326	(ATTTGC)3	1407520	1407537
870	scaffold_2	TCTGATGTTTTCTCTCCTGC	55.5	TTCTCTTTTCCTGTCCTTGA	55.046	226	(TTGTC)3	1409607	1409621
871	scaffold_2	CGTTGCGTATTAGAAACCTT	54.789	CCTTCTTCAACTCTGACACC	54.789	339	(GGC)4	1415496	1415507
872	scaffold_2	AGTCAGTGGAGTAGACACGG	55.214	TATGTCACCTACTGCCCTTT	54.829	379	(TGGGGC)3-(GGA)5	1416341	1416444
873	scaffold_2	CAGCATATCACTTACACCGA	54.722	GGGCATTCTTTTTGTACTTG	54.979	299	(CGG)4	1417285	1417296
874	scaffold_2	GGAGACAAAACAAACGAAAG	55.007	GGGGTAATTCATACATGTGC	55.287	251	(CCCT)3	1423760	1423771
875	scaffold_2	GGAGTGCTACATCGTTTTGT	55.312	TTTCTCGTTTGGATGCTATT	55.058	287	(TTTA)3	1424012	1424023
876	scaffold_2	GTCGTTTTGATCTAACTCGC	55.111	TATCGACTTCTTCGCTTCTC	54.909	360	(CATGTC)3	1426367	1426384
877	scaffold_2	GTCGTTTTGATCTAACTCGC	55.111	TATCGACTTCTTCGCTTCTC	54.909	360	(CAT)4	1426387	1426398
878	scaffold_2	ATTATTCGACCAGGTGACTG	55.07	CCGACTTCTCTTGACTCTTG	55.153	297	(GACG)3-(AAGAG)3	1428232	1428284
879	scaffold_2	GGTACTGTACGGGACTCAGA	55.14	GCTGGGTCTAATCGATACAA	55.334	223	(ATGG)3	1429282	1429293
880	scaffold_2	CATTTGCTTCTTCCATATCC	54.812	GTAGGTAGTCTGGTTCAGCG	55.06	337	(TAC)4	1430192	1430203
881	scaffold_2	ACTGCTGCTCTGTGGAGTAT	55.028	TCTCTCTTGTGTTGTTGTGC	54.755	261	(GAA)4	1430451	1430462
882	scaffold_2	GCAAAACCTGCTTCTCTCTA	54.994	AAGAAGAGGTGTGCATTCAT	54.751	351	(TTAC)3-(TTTAT)4	1436272	1436311
883	scaffold_2	AGCGTGGTGGTAGTAGAGAA	55.06	GGACACAAAGGCGTATAGAG	54.994	355	(CGAAGA)3	1442473	1442490
884	scaffold_2	CTTGCAAGGAGTAGCAAAGT	54.95	GAAGATGCATATAAGCCCAG	55.011	367	(TTTG)3	1449170	1449181
885	scaffold_2	TCGTCTCTCGAAGTCTTGAT	55.052	TCCAGGACTGAAACGACTAC	55.276	355	(GCC)9	1462622	1462648
886	scaffold_2	CTACCGCCTAATGTACGAAG	55.218	ATCAGATGGCAGCAAAATAC	55.322	346	(TGCG)3-(GCA)8	1471527	1471574
887	scaffold_2	GCATTGTGATGAAAAATGTG	54.943	GCTCTCATACCAAGAACGTC	54.923	271	(CCTGT)3	1472302	1472316
888	scaffold_2	CATCACCACAAGTGAGTTTG	54.914	AGAAGATGGACATGTTGTCG	56.034	381	(GCGA)3	1473389	1473400
889	scaffold_2	GTTGCAAGTAGTCACAGCAA	55.001	TCCAAGTGAAACAAACATCA	54.986	297	(TGTA)3	1480798	1480809
890	scaffold_2	AGTTGCAGACAGCAAGAAAG	55.868	TGTACTAGCGGTACGGACTT	55.113	400	(AAGCAG)3	1486973	1486990
891	scaffold_2	AGAAACAAGCAGAAGCAGAA	55.489	TGTACTAGCGGTACGGACTT	55.113	322	(CTGGCA)3	1487183	1487200
892	scaffold_2	AAGCATCAAGCAATACGACT	55.147	TATCATACGACAAAAGCAGC	54.119	375	(CACG)3	1488297	1488308
893	scaffold_2	AAGATTTACCAGTTGAGGCA	54.959	GCAATTACTGAGTACGAGGG	54.994	325	(TACC)3	1497265	1497276
894	scaffold_2	GTAAGCTGTTGTGCTGTTGA	55.001	TAGGTATGGATTCTTCACGG	55.181	311	(CGAGG)3-(GCAAG)3	1499664	1499772
895	scaffold_2	TTAGGTTCCATGTTGTCTCC	55.033	TAGCTGACTGACATGATCCA	55.094	262	(GTGTC)4	1500024	1500043
896	scaffold_2	CTTTTCATGGCTGGACTATC	54.873	ACAAAGGTATTCCACACGTC	54.974	340	(CTA)7	1502641	1502661
897	scaffold_2	TCACCTGGAAGAAGGAATAA	54.85	CGACTCTTAACAACCTCGTC	55.024	231	(AC)29	1528316	1528373
898	scaffold_2	TCACCTGGAAGAAGGAATAA	54.85	CGACTCTTAACAACCTCGTC	55.024	231	(AT)11	1528374	1528395
899	scaffold_2	CCTACAGTGAAGCTCTCGTT	54.758	AAGTGTAGGTTGATGCTGCT	55.047	324	(ATG)18	1536025	1536078
900	scaffold_2	ACAGAAGCGTAGGGAACATA	54.994	GTTCTGTTATTCACCCCTGA	55.033	364	(ATTAT)3	1540776	1540790
901	scaffold_2	ATGTTCAATCACTGCGTACA	55.05	ACAAACTCCGGATACTGCTA	54.994	348	(TA)6	1542827	1542838
902	scaffold_2	CTGGAGAATGTACCAAAAGC	54.959	TACGCACTTTTCAGACCTTT	55.206	376	(AT)11	1548540	1548561
903	scaffold_2	AGCAAGGTCAATGAAAGAAA	55.088	GGTTTGCAAAAGGATAGATG	54.896	363	(ATCC)3	1577832	1577843
904	scaffold_2	TGTTAGTTTGCATTTCAACG	54.969	CATCTTCGACTTACCGTTTC	54.959	299	(ATGT)4	1582075	1582090
905	scaffold_2	ACACAACACCTGGAATCACT	55.303	GGGCTGCTTAGTGTCAATAG	55.159	283	(AAGCCC)4	1593385	1593408
906	scaffold_2	ATACGCAAAGAGCAGATCAT	55.063	ACAACCTCAAGCTGTTCCTA	55.024	317	(TCGTCC)3	1604554	1604571
907	scaffold_2	ATTAACGCGTCAGTCTTAGG	54.763	TTAATTGACGCCTCTCTCTC	54.742	356	(AC)8	1615210	1615225
908	scaffold_2	ATACACGGACACACACACAC	54.955	TCAAAGACTCCTCCAGCTAA	55.252	350	(AG)7	1615228	1615241
909	scaffold_2	GAGTCGAATTCTATCGGCTT	56.127	AAACACCACCCTACAACATC	54.803	354	(GCT)4-(CGG)4	1619206	1619256
910	scaffold_2	AAATCTGCCTGACCGTACTA	54.994	ATAAAGCGTTTCTCATCCAA	55.058	257	(TACC)3	1626199	1626210
911	scaffold_2	GAGCGAGACAAGAGAGAAGA	54.913	TTTAGCACACAAGTCACTGC	55.001	273	(GTGGTA)3	1647154	1647171
912	scaffold_2	GTCGAGGCCTTACAGCTAC	55.119	TAGATGATGGAATGTGGGAT	55.166	352	(AGCCAA)3-(GCCTC)3-(ATGCC)3	1648398	1648509
913	scaffold_2	GTAACGGTTCGTTAGCTCAG	55.24	GAGCATGTTTTCCCTACTTG	54.959	350	(AAC)4	1650038	1650049
914	scaffold_2	CAAGGCCTAACATTAGATGC	55.092	CACGTTGCTGAGTAGTCTGA	54.993	316	(GATGAC)3	1658298	1658315
915	scaffold_2	CAAGGCCTAACATTAGATGC	55.092	CACGTTGCTGAGTAGTCTGA	54.993	316	(TCCGCC)4	1658495	1658518
916	scaffold_2	GTTGATACGTGGATAGGCAT	55.027	AGCTCTTACTCTTGCTGCTG	55.264	319	(CACGCT)3	1664218	1664235
917	scaffold_2	AAGTTGAAGCTGGTCACTGT	54.905	AATGACTCGCAGATATTGGT	54.728	394	(GCT)4	1664357	1664368
918	scaffold_2	TGCATCTGATAGATGACCAA	55.021	ACAAGCAATGTCTTCCTCAC	55.264	311	(GC)6	1667997	1668008
919	scaffold_2	TTTGAATCTCTTGAATGCCT	55.004	ATAACGATGACGATCATTCC	54.905	282	(CGGC)3	1674719	1674730
920	scaffold_2	ACTAGATCGAGGCAGGTACA	54.974	GAAGGTTGAATTTCGATACG	54.896	354	(AGCCC)3	1675574	1675588
921	scaffold_2	AGGCTCAAATTGCAGAGTAT	54.205	GGGTAGTGAGATCCATACGA	54.983	301	(CAG)5	1681447	1681461
922	scaffold_2	GGTTGGTTGAGATACCAAAA	55.052	GAAAGTCCGACAAAGCATAC	54.946	361	(TTGT)3	1682757	1682768
923	scaffold_2	CAAGCTCAAGAATCAGTTCC	55.07	ACCCACACTCTCACTCTCAC	54.959	376	(GGA)5	1684563	1684577
924	scaffold_2	AGGTCGTTGTTGGTGATAAG	55.156	AACAACACTTGCAGTCTCCT	54.905	263	(AGAGTG)3-(AGAAGG)3	1684724	1684765
925	scaffold_2	CTTGAAGAAGTAGGGGTCCT	55.045	TAACTTTTGCCATCGATTCT	55.058	276	(CGC)4	1692067	1692078
926	scaffold_2	TACGTTTCACCACACCTACA	54.976	ATCAGGGAATCTTCAATGTG	54.946	351	(ACA)4	1698645	1698656
927	scaffold_2	CACTTACAAGAGGAAGCCTG	55.204	TAGATCCCTTGAGTGCTGAT	54.848	323	(ACCT)3	1706043	1706054
928	scaffold_2	CGTCAATTACAAAGCTCCTC	55.123	GTGTGACAGTAACGATGACG	54.939	395	(CCA)6	1709322	1709339
929	scaffold_2	AAGGTAGGTGAATTATGCCC	55.686	AAGAATATCCAAGCAAGCAG	54.805	388	(GCC)4	1710184	1710195
930	scaffold_2	TGAAACCGCTCTATTATGGT	54.932	ATGAGAGCGACTAGGTGTGT	54.852	308	(TGTGT)3	1713763	1713777
931	scaffold_2	AAGCGTTACCTCAATGGTTA	55.014	GGATTTTTCTTCTTCGGATT	55.031	317	(TGAGA)3	1715204	1715218
932	scaffold_2	ATCACCAGTACCCGTAAGTG	55.024	GTATTTCCCTTTTCTGCCTT	55.143	278	(GCAA)3	1720248	1720259
933	scaffold_2	GGGGGTTAATTAAACTGCTT	55.04	GGAATTGAGCATAAATCAGC	54.963	267	(AGC)4	1723060	1723071
934	scaffold_2	GAAGCACATCAAAAACCTTC	54.909	ATTTGTCATCGGCAGTTAAT	54.756	398	(TCAACC)4	1733124	1733147
935	scaffold_2	ACTCATAGTACCCGCTTCAA	54.994	CGCTTCGACAGTAAAGAAAT	54.889	313	(TTC)4-(TTC)4	1745665	1745710
936	scaffold_2	CTGACTATGAGTGAATGCGA	54.832	CAGAGGATATTATTGCGGAG	55.023	300	(CTTTT)3	1746230	1746244
937	scaffold_2	ACAAGACACTACAACGGGAC	55.041	AAGTGGGAAACTCTTGTTGA	54.817	245	(TTGT)3	1748171	1748182
938	scaffold_2	GTCCAGAGTCTCGTTGTAGC	54.99	CGAAAAGCATAAATACACCC	54.952	345	(CCCTT)3	1755391	1755405
939	scaffold_2	GGTACAAGCCTTTCCCTAGT	55.084	GTAGAAGCTTGGAGGGGTAT	55.004	204	(CTT)4	1761185	1761196
940	scaffold_2	ATTCTATGACGGGTGTTCAG	55.07	CGTTTGTGTGTGTCTCTCTG	55.172	260	(AC)9	1763446	1763463
941	scaffold_2	ATTCGACATGAGCTTCGAC	56.278	ATGCTGCAGGATAGAGAGAT	54.063	328	(GCA)5	1765945	1765959
942	scaffold_2	GGTTTCTCATTTGGAATCAA	55.098	GCCATAAGAGACTTAAGCGA	54.967	389	(TTC)4	1767274	1767285
943	scaffold_2	TCGCTTAAGTCTCTTATGGC	54.967	TTTTCTTGTCTTCGATGGTT	54.923	245	(AT)8	1767781	1767796
944	scaffold_2	TCGCTTAAGTCTCTTATGGC	54.967	ATCCTTCATTGGTTGGTATG	54.836	379	(AATC)3	1767936	1767947
945	scaffold_2	AGGAAACGGGAAGTAAAAAC	55.067	AAACCTGTAATCTCCAGCAA	54.959	339	(AG)6	1769888	1769899
946	scaffold_2	TTGCTGGAGATTACAGGTTT	54.959	AGGGGTTGATGGTTACTTTT	55.174	396	(AAAAG)4	1770505	1770524
947	scaffold_2	GATCTATTGCGATGGCTTAC	54.998	TTGACGATGATGACAAGGTA	54.933	305	(CAC)4	1771209	1771220
948	scaffold_2	ATTCACGCGAATACACTCTT	54.982	GGCAGATTAATTCTCGTTTG	55.058	215	(TTCA)3	1773808	1773819
949	scaffold_2	AATCAAGGAGGGTAAAAAGG	55.001	ACTCTTGTGGACAAACCAAC	55.003	234	(TCTTT)3	1782770	1782784
950	scaffold_2	TCAAAGAATTCAAAGGAGGA	54.98	ATGAAAAAGATGAAGGCAAA	55.023	290	(AAAG)6	1794374	1794397
951	scaffold_2	CGAGAAGAAATGTCAACCAT	55.203	AGACTCATGGGTAGTGGCTA	54.803	371	(GCT)4	1795467	1795478
952	scaffold_2	TACGGTGGAGGATATGAAAG	55.181	GATGGTACAGGCACTCGTAT	55.094	261	(ACA)5	1799458	1799472
953	scaffold_2	GCTTCTCTATCTCACCATGC	55.007	GCCAGCACATTAAAAATACC	54.94	372	(AAAAT)3	1805028	1805042
954	scaffold_2	GTAGACTTGGTCTCGCTCAC	54.99	TTGCATTAAGAAGACCACCT	54.959	259	(TCTTGT)3	1821894	1821911
955	scaffold_2	AGAAGAAGATGGACATGGTG	55.013	ACGAAACAGCGAGACATTAT	54.982	222	(GTTGC)3-(TCT)5-(TCT)4	1831575	1831674
956	scaffold_2	GTTACTTCTACTTGCACGCC	55.229	GCATCTTGCCACTTCTAGTC	55.094	393	(CA)6	1836479	1836490
957	scaffold_2	AACATCAACTCATCCTCGTC	55	ACTCTTGTGTCACCGAAATC	55.09	229	(CAG)5	1866620	1866634
958	scaffold_2	AGAAGACCAAGGACATAGCA	54.937	ACCTTCTCTTTTTCCCTCAC	54.997	368	(CTCA)3	1873868	1873879
959	scaffold_2	CCTTAGCAAAAGAACCGTTA	54.923	AGACATACCATGATTCCAGC	54.97	398	(TCC)6	1878169	1878186
960	scaffold_2	GTCCGTCTTCAAAGAGACTG	54.965	TTTTTGGCATTAGGGATAGA	55.007	350	(GTC)4	1878408	1878419
961	scaffold_2	CGTTGATGTGAGTGAGATTG	55.003	TTACGAGAATCCAGAGGAGA	54.996	212	(CTT)5	1879816	1879830
963	scaffold_2	CACTGGCCAAAGATCTACTC	54.937	GTGTTATATATGGGCGATCC	54.489	205	(GACC)3	1891345	1891356
964	scaffold_2	AAGAATTTTAATATAAAAGGAGGA	52.279	AAAGAGAAATGCTTTAAGGT	50.335	360	(AAAT)3	1894499	1894510
965	scaffold_2	AAACTAACTTAGCGACAATAAAAA	54.004	GCTTAAAGCGTCAGTACACC	55.229	316	(ATAA)3	1895814	1895825
967	scaffold_2	AAGGATAAATATTCGCCTTTA	52.842	AAAGGGGGTTTATATACTAAAAGT	53.31	286	(ATAA)4	1896776	1896791
968	scaffold_2	TACCAGTGGAGCTTTCATTT	54.959	CTTTAAGCCGCTATTTTCAG	54.78	336	(TAA)4	1922030	1922041
969	scaffold_2	AATAGCTGGTGTACTGTGGG	55.192	TTGTGGACTGGCTTAGTCTT	55.024	293	(TGTA)3	1922470	1922481
970	scaffold_2	ACACAATTGTTTCCTCCTTG	55.12	GATTGAGGAATGGCGTATAG	54.848	274	(CAT)4	1924688	1924699
971	scaffold_2	CTCAACTAAAGTCCCACCAG	54.868	AGAATGTGGGATATCGACTG	54.983	291	(AGAAA)3	1951988	1952002
972	scaffold_2	AGCACATGCGAATAGTACCT	55.018	GTTAGCAGCAGTCAGTCACA	54.979	245	(TC)8	1961420	1961435
973	scaffold_2	TACTTGGTGCATCTCTGACA	55.187	CCGGGATATATGTAGATGGA	54.904	293	(CAAG)6	1965631	1965654
974	scaffold_2	GACCAAATAAACCAGTGCAT	55.075	TCTCACTCTCTTCACCCATC	55.135	200	(GAA)4	1968143	1968154
975	scaffold_2	ATCCAGACATGGAGCATTAC	54.97	GATGGATGTAGAAATCCGAA	55.049	278	(AAG)4	1973221	1973232
976	scaffold_2	CAGATCAATCCTGTCACCTT	55.013	GATAGCTGTGGAACCTTTTG	54.959	268	(AGAA)3	1974116	1974127
977	scaffold_2	AAGATACCTTCTCTCCAGGG	54.961	GTTGACTTTTGAATCTCGCT	54.648	361	(ATTTG)3	1974318	1974332
978	scaffold_2	AGACAGTCAAGTCCCGTAGA	54.828	CAAACTCCTCGTTCATCTTG	55.897	363	(GCC)4	1985862	1985873
979	scaffold_2	CGATTTTTCAATTTCCAAAG	55.053	ATTGTTGATAGTTGTTGCCC	55.075	369	(TCTTT)3	1987173	1987187
980	scaffold_2	CTGCGAGAAAAAGGTTAAAA	55.044	AAGTTTTGCGTTTGCTAGTC	54.958	384	(TTTC)3	1995270	1995281
981	scaffold_2	TGTTTCGGTTTTCAATTTTT	54.965	GGACGCAAGGTATAAGTCAG	54.994	252	(TTC)9	1996015	1996041
982	scaffold_2	CTGACTTATACCTTGCGTCC	54.994	TTTTTATGTGCGTTTTTGTG	54.989	276	(CCCCTC)3	1996234	1996251
983	scaffold_2	GTTGTCTTTCCGTAGAGCTG	55.192	GAATCTGAATCAAGGCTGAC	54.796	372	(AAAAG)3	2000091	2000105
984	scaffold_2	GCAATTCATTCACCACTTTT	55.205	AATACCAACATGCCAGAATC	54.991	347	(TGC)4	2000591	2000602
985	scaffold_2	GATTCTGGCATGTTGGTATT	54.991	ACTTTTGTACCGTGCTTCAT	54.901	385	(AGGTAC)5	2000954	2000983
986	scaffold_2	TCGAGGATAAACTGAAGCAT	55.04	ACAAGCTCCTTCTGAATCAA	55.07	364	(ATG)4	2001848	2001859
987	scaffold_2	AAGAGTACGAGGACGACAGA	55.003	TACCCACAACTCAACAATGA	54.846	275	(CACGAT)3	2005861	2005878
988	scaffold_2	AAGATATATACGCTCGCTCG	54.974	CTGAAAAGGTGATTGAGGAG	54.913	335	(CTC)4	2006478	2006489
989	scaffold_2	GAGTACAGCGTGAAGACCAT	55.301	CCCTGAAGAAATCACAGGTA	55.216	400	(TTC)4	2006988	2006999
990	scaffold_2	TCATGGATATGTCGGAGTTT	55.421	TTCGAATCTCTTCGTCAGAT	54.983	400	(AAG)5	2016397	2016411
991	scaffold_2	ATCTCTCAATGTGGTCAAGG	55.013	TCCTCATCTAGGTCCACATC	54.922	387	(AGA)6	2017614	2017631
992	scaffold_2	GCCAACTGTCTCTGTTGTG	55.05	GTTAATCACCTTGACGCCT	55.215	376	(CGC)4	2019103	2019114
993	scaffold_2	GATTGCATTTATATAGGGCG	55.002	ACGCTGCATTTTGTTTTAAT	55.175	359	(CCAT)3	2019747	2019758
994	scaffold_2	GCTGAACATGATAGGAAGGA	55.288	ATTGTTTCTGCTTCTGCAAT	55.111	275	(TTCT)3	2025536	2025547
995	scaffold_2	TGCCACTGCTAGGTAGGTAT	55.03	AGCGAGGTTTAGTACATCCA	54.994	385	(CT)6	2033440	2033451
996	scaffold_2	AACTAGGAACTGCCCTCTTC	55.194	TGATTATGGAATACGAGATGG	55.126	400	(TGC)5-(ACGAT)3	2034339	2034441
997	scaffold_2	CTATCTCGTCTCTTGCGTCT	54.84	CAAAAGCAGAAACTCACCTT	54.749	398	(TGTCT)3	2034735	2034749
998	scaffold_2	AGCTTGATTTCTTCTTGACG	54.829	GGTATTACCAAGCCACACAT	54.946	382	(AT)10	2038106	2038125
999	scaffold_2	CTGGTGGTGACGTACTCTGT	56.073	TGGAGCATCCTCTTCTACAC	55.364	353	(CGG)4	2039255	2039266
1000	scaffold_2	ACATGGAGATGAGGTAGCTG	55.227	AACCTGTTTGTGCTCATCTT	54.84	225	(AGATG)4	2040286	2040305
1001	scaffold_2	GAGAGTTGTTGCAGTGGAAT	55.264	TCATGTCTCTCAAATCCCTT	54.636	307	(CATTG)3	2044809	2044823
1002	scaffold_2	ATACAACGTGCTCCAGTTCT	54.877	CTACTCGAAGAAGAGGCAGA	54.987	254	(AACC)3	2046214	2046225
1003	scaffold_2	TGTTGTATCGTCTCTTGCTG	54.924	GACATATGCCACTCAATCCT	54.97	360	(CCATGT)3	2046716	2046733
1004	scaffold_2	GGATATCGTCTGTGGGAATA	54.918	CATTAACTCTGCCTGGTAGG	55.007	242	(AAC)4	2051878	2051889
1005	scaffold_2	TCAGTGTTCAGATCATCACG	55.467	CCTTTAACCACGACACAAAT	55.171	398	(AT)10	2052966	2052985
1006	scaffold_2	TGGGTGTACTTGCTTTTTCT	55.043	GCTTTTGTCTTTGCTGAGTT	54.901	217	(TAT)11	2053746	2053778
1007	scaffold_2	ACCGATAAATGCGTACATCT	54.792	AGCTTCAGCATTAGCTTGTC	55.018	268	(GAA)7	2056424	2056444
1008	scaffold_2	CCATACCTGCTCAAAGCTAC	55.159	AGATTCAAATTGGGTGATTG	54.967	273	(TCAT)3	2085715	2085726
1009	scaffold_2	ACGTGGCTTGTTAGTGACTT	54.965	ACGACAAAATTAGCTATCGG	54.707	320	(AAT)5	2086698	2086712
1010	scaffold_2	ATTGAAAAATGAGCAAGCAT	55.046	GGTTTGGCTACAGCATACTC	54.982	257	(CTCAC)3	2094836	2094850
1011	scaffold_2	AATTGTGTAATCGGATGAGG	55.004	TTTTACCCCAATTCCAGTC	54.956	291	(GGCGA)3	2097527	2097541
1012	scaffold_2	TGTTGTAACTATGGGTTGGC	56.04	ATCAGAAAACTACGGAGCAG	54.699	399	(GAAGA)3	2097746	2097760
1013	scaffold_2	GATAACAAGAGTCAGTCGGC	54.923	AGAGTTGGTTGTCACTTGCT	54.905	345	(CCAT)3	2099543	2099554
1014	scaffold_2	GCCCATGAAGGTATGTGATA	55.887	AACTGGTCTCTTTGAGCAGA	55.14	206	(ATAC)7	2102245	2102272
1015	scaffold_2	TATTACGATGAAGCCGGTAT	54.906	GCGTGTACACTCAACAACAC	55.019	390	(TAAT)3	2103497	2103508
1016	scaffold_2	TGACTCGGCATTTTATTCTT	55.058	AGGATTAGGTGGTTCCAGTT	55.159	277	(CAAAA)3	2105419	2105433
1017	scaffold_2	CTCCCTGCCATAATGAATAG	54.861	CAAAACGAGAGAGGAGACTG	55.153	283	(TCAT)3	2110538	2110549
1018	scaffold_2	GTACGGATCACCATCAAAAC	55.324	GTACCACAGCACGCTAAAGT	55.594	393	(GACAGA)3	2114224	2114241
1019	scaffold_2	TGTTAACTGCTGCCATGTAG	54.984	ATCCTTGCAGCAACACTAAT	54.982	318	(TC)21	2117086	2117127
1020	scaffold_2	CCTCCTTTGAACAGCATAAC	54.959	CCTTGTGGAAGTTGAGAAAG	55	362	(CAG)8	2118967	2118990
1021	scaffold_2	ACATCAACCTCAACCTCAAC	54.913	GAATAGGAGAGGGAGGAAGA	55.006	317	(CCTCAC)3	2119537	2119554
1022	scaffold_2	ACTGCGATAAGATAAGAGCG	55.002	AGTTGAAGCATCTCGATTGT	54.923	318	(TTCT)3	2125475	2125486
1023	scaffold_2	TGTGAGGTGACTGTCAGAGA	55.014	AGAGTACATGCAGCCAAAGT	55.047	282	(GGTT)3	2146864	2146875
1024	scaffold_2	GAGGCATTGTATCAAATGGT	54.991	TCCCCTCTCAAATACAGAAA	54.85	317	(TTTTC)3-(TTTCT)6	2152746	2152840
1025	scaffold_2	CGATCCACAATGAATCCTAT	54.918	TCTTTTCGTCGTCACTCTTT	55.156	299	(CT)9	2154766	2154783
1026	scaffold_2	TGCTGTTGGTACTGGTCATA	55.063	CGAAAAGGTGAAGAACAGTC	54.987	374	(TGC)4	2155398	2155409
1027	scaffold_2	GACTGTTCTTCACCTTTTCG	54.987	GAATACTTCGCTCAGTTTGG	55.123	245	(TCT)4	2155737	2155748
1028	scaffold_2	ATAACGGATGATTTTGATGC	55.09	TAACTTTGTAACGTGCGATG	55.005	397	(TAGG)3	2158324	2158335
1029	scaffold_2	TGATGACGAAAGTGACTCAA	55.147	CTATCCGTGTGAGGTTCTGT	55.14	306	(CGC)4	2161608	2161619
1030	scaffold_2	CCAGCTACCATTTGAAACTC	54.959	GGTATGTAACCATGCAACCT	54.946	393	(AGTGAA)3	2164998	2165015
1031	scaffold_2	TCATCAAGCCTACATGACAA	55.112	CAAAGTATTGGCCAAAGAAG	55.15	376	(AGAA)3-(AAGAAA)3	2168662	2168784
1032	scaffold_2	ACTAAGCACTCGAACTGAGC	54.915	TATAACGTACAACGGCAGTG	54.875	275	(CTG)4	2170997	2171008
1033	scaffold_2	CTCGGCTCTGAGTATTGTTC	55.107	CTTGGAACCTTGAGAAGTTG	55	250	(CTT)4	2172244	2172255
1034	scaffold_2	GATGAGAAACTGCCTTTGAG	55.07	AAAGATTCCGAATGTGTGAC	55.02	253	(CGGT)3	2176493	2176504
1035	scaffold_2	CCACGTTTTGAAATAGCTTC	55.139	TGGTTAGTTCTGGTCTTGCT	55.024	335	(TC)8	2182819	2182834
1036	scaffold_2	CTACCGTAGTTTGTCTTGGC	55.078	ATGATTTACCCAAGTCCCTT	55.094	343	(TATG)3	2185793	2185804
1037	scaffold_2	TGACTATGACTGCCTGTCTG	54.714	ACCCATACATGATAAGGCAC	54.86	294	(GACT)3	2187188	2187199
1038	scaffold_2	GTAGGCAATAGGAATAGGGC	55.524	TTATAAGGACTCATCACGGG	55.181	329	(TGTC)4	2189350	2189365
1039	scaffold_2	CTATCTGAATCCTCCATCCA	55.043	TATGAACCGAACATTGTGAA	54.956	217	(CA)6	2189961	2189972
1040	scaffold_2	ACGACGATTACGACTTGTTT	54.901	GTCCAAATTGTAAAGGCTTG	54.979	288	(CTT)4	2190757	2190768
1041	scaffold_2	ATTTTTGGATACCCTCTTCC	54.752	ACAAAACACATGGCAATACA	54.896	242	(CATT)3	2191244	2191255
1042	scaffold_2	CAATAGAGAGAGCTTGCTGC	55.609	CAAACAAACCTCAAATCACA	54.561	367	(CA)11	2191489	2191510
1043	scaffold_2	TGGGTTGCATGTCTAATGTA	54.994	GATAAGCGTTTCTTGGTGTC	54.946	397	(CATA)8	2192561	2192592
1044	scaffold_2	CTCGACAACCTTTGATGAAT	55.203	AGTGGTGATAGCCACTTGAG	55.313	285	(TTG)4	2196374	2196385
1045	scaffold_2	GACTAGCAGTTGAAACGGAG	55.192	GTCTTTCAGTTCAAAATCGC	55.075	368	(CGAGA)4	2197129	2197148
1046	scaffold_2	GACTAGCAGTTGAAACGGAG	55.192	GTCTTTCAGTTCAAAATCGC	55.075	368	(AGCCCC)5	2197151	2197180
1047	scaffold_2	ACACTATCAACTACCACCGC	55.18	GCAGCTCCTTCAAGAAAGTA	54.994	353	(CAG)8	2204118	2204141
1048	scaffold_2	AACTGCCGTCAACAGTTTAT	54.901	GCTCCTTCAAGAAAGTAGCA	54.994	234	(CCA)4	2204373	2204384
1049	scaffold_2	TCGGGTATGATTGAGATTGT	55.421	ATGCTGATAGATCCCTCCTT	55.322	224	(GAG)4	2204541	2204552
1050	scaffold_2	CAAATTTTGGCTTGAGGTAG	55.15	GGTATTATTCTACGCGATGC	55.051	314	(TGGT)3	2205744	2205755
1051	scaffold_2	ACCTGTTCTACAGTGGGTTG	55.055	AGCAGCAGGGTATAGAATGA	55.075	387	(GACG)3	2206667	2206678
1052	scaffold_2	ATCTCCCTCTCCATCACAAT	55.925	AAGTTGAGCGCATAGAAGAC	54.852	272	(CGTCCT)4	2207027	2207050
1053	scaffold_2	GTCTTCTATGCGCTCAACTT	54.852	CTCCCACTTCACTTGTCATT	55.103	350	(GTG)4	2207383	2207394
1054	scaffold_2	GTGTGGCTGGTGAGATAAGT	55.127	ATATACGGCTGGTCAATGTC	55.027	336	(TCT)4	2209834	2209845
1055	scaffold_2	CAGTGTCTCATCATCTCCCT	54.992	CTATAGCAGCATCATGACCA	54.806	386	(CTC)4	2212920	2212931
1056	scaffold_2	TTTTTATCAGCCTCGACAAT	55.058	AGAAGAAAGTTGAGGGGAAG	55.171	315	(CCT)9	2226193	2226219
1057	scaffold_2	AGATGTCGACAAGACAGCTT	54.99	TGCTCAATCTTCAGTTCCTT	55.07	382	(TGAGGA)3	2244223	2244240
1058	scaffold_2	AGATGTCGACAAGACAGCTT	54.99	TGCTCAATCTTCAGTTCCTT	55.07	382	(AAG)5	2244341	2244355
1059	scaffold_2	GCGATTACTGCCTCTATCAC	55.063	AGTTACAGTTGCAGGTGCTT	55.133	384	(CGTGTC)3	2246392	2246409
1060	scaffold_2	GCGATTACTGCCTCTATCAC	55.063	AGTTACAGTTGCAGGTGCTT	55.133	384	(TATG)3	2246563	2246574
1061	scaffold_2	GGGTTCTTGACTCGCTATTA	54.642	AATCCAGTAACCTGCACAGT	54.706	240	(GA)6	2247964	2247975
1062	scaffold_2	GTGGATGTGGTGTATGGACT	55.534	GCAGCTAAGCTAAAGACAGG	54.798	340	(ACGCAC)3	2248729	2248746
1063	scaffold_2	TACACGACTTTTTGCAACTG	55.034	GCCTGAAGTGTGTGTGTATG	54.939	208	(GATCCT)3	2249308	2249325
1064	scaffold_2	ACGACACTTCCTCAATGTCT	54.635	AGAGTGCTGTGCGAGTAGTT	55.289	361	(GTCACA)3	2250477	2250494
1065	scaffold_2	ACGACACTTCCTCAATGTCT	54.635	AGAGTGCTGTGCGAGTAGTT	55.289	361	(GCAGTC)3	2250498	2250515
1066	scaffold_2	GTCACATTCTGGTTGGTTCT	54.913	AGAGTCTGATGAGTGGGATG	54.992	336	(AG)6	2253165	2253176
1067	scaffold_2	GTCACAACTTCTTCCTTTGC	54.974	CTACCAAGGCAGCATATACC	54.967	311	(GCT)4	2254914	2254925
1068	scaffold_2	TCCAACACGGTACCCTATAC	54.959	AAATAGCGATTTGCAATGAT	55.017	387	(CAAA)3	2257226	2257237
1069	scaffold_2	AAGAGGAGTTGTGTTTGTGG	55.19	TCCTTTTTGTTGCTTACCAT	54.979	358	(GTCT)3	2259036	2259047
1070	scaffold_2	ATCTGATATGGTTTGATGGG	54.749	AGATAGGGATAGGGCAACAT	55.207	310	(CCAAT)3	2260429	2260443
1071	scaffold_2	TGGTACCTAGCTTGGAGAAG	54.713	GACAGCGTGCCTAGAATTAG	55.321	375	(GGAGA)3	2264083	2264097
1072	scaffold_2	CAGACAGCCCTTTCTTTATG	55.135	TATCACACCGACTCACGATA	54.972	366	(TCT)7	2267955	2267975
1073	scaffold_2	CTGAAACATCCTGCATCTG	55.081	TCATAAATAGGCCTCGTAGC	54.783	372	(GGAG)3	2268924	2268935
1074	scaffold_2	CTTCAAGCATCTCAAGAACC	55.07	CTTTCAGCATTTCATCCTTC	55.004	232	(ATG)10	2269785	2269814
1075	scaffold_2	GCGCTTTTAGGACAAGAGTA	55.048	TTCAGCTTCTTCAATTCCAT	55.004	270	(TTTTTC)3	2272875	2272892
1076	scaffold_2	CGATGAGAGGAAGAATGAAG	54.996	AGCAAGTCATACAGGCAGAT	54.961	355	(CAGAGA)3	2280386	2280403
1077	scaffold_2	ACAATGGTTAAAATGATGGC	55.011	AGGAGCAGCTACAACTTCAA	55.359	334	(GCT)4	2282402	2282413
1078	scaffold_2	TAAATGCCTGGTCACCTAGT	54.829	TGGCTATAGCTGATGGAGAT	54.991	305	(CATGA)3	2286223	2286237
1079	scaffold_2	CGAATTTCCGAATCTCATAG	54.988	CCATCCTCTCTCTCTCCTCT	55.054	371	(ACGAAG)3	2287290	2287307
1080	scaffold_2	CGCCATATCAAACAAAATCT	55.343	AATAATCTTCCCCTCAGCAT	55.331	255	(CGC)4	2288462	2288473
1081	scaffold_2	ATGATGCGAAAAGGAATAAA	54.995	ACTAAAGGGAGAGGACAAGG	55.045	333	(TCAA)3	2289191	2289202
1082	scaffold_2	GCTGTATACTGGTGTCCTCC	54.615	ACCTACCATCAGCATGTCTC	55.038	379	(GAGGG)3	2291695	2291709
1083	scaffold_2	GAATAAGACGTGCTGGAGAG	55.107	GTACTGCATACCGATCCAAC	55.528	237	(GGA)4	2292996	2293007
1084	scaffold_2	CCGATCTTACAAGAGAGGTG	54.95	GGAGGAGCTAGATAAGGAGC	54.957	368	(AAG)4	2294370	2294381
1085	scaffold_2	AACCGATTTCTTCATGCTAA	55.058	AGGAGGTGAATTGACAGATG	55.013	256	(GTATA)3	2294841	2294855
1086	scaffold_2	ATATCGTTCTGCGACTTTGT	54.982	GAAAAGCAAGGACAATTCAG	55.088	346	(CCT)4	2298543	2298554
1087	scaffold_2	GTCTTCTCTCCTCCTGTCCT	54.955	TATTCGAAGAAACCATGACC	55.134	381	(TCTCG)3	2308372	2308386
1088	scaffold_2	ACCCCCTATTAATAACTCGC	54.996	TGTCTCTTTTCGTTATCCGT	54.959	310	(GAGACG)3	2313073	2313090
1089	scaffold_2	GCTGTATCTTTTGTGTGGGT	55.143	CTTATACATCGCTTTCGGAC	55.092	398	(AG)11	2321079	2321100
1090	scaffold_2	GAAAGGGAGTGAATGAGTGA	55.152	GACTATAAAGCTAACGCGGA	55.02	265	(GGACAA)3	2322191	2322208
1091	scaffold_2	TCCGCGTTAGCTTTATAGTC	55.02	AACAGACCAGAACAGACCAG	55.175	308	(AGGCG)3-(GTGAT)3	2322519	2322560
1092	scaffold_2	CTGGTCTGTTCTGGTCTGTT	55.175	AACCTTTTTCCTCCTTGTTC	55.016	357	(GACA)5	2322700	2322719
1093	scaffold_2	GAGTATACGTGGACTCTCGC	54.961	AACCTTTTTCCTCCTTGTTC	55.016	217	(ACAGCA)3	2322840	2322857
1094	scaffold_2	ACCCTGGACACATTTCACTA	55.412	AGTAGGTAGGTAGGTTGCCC	54.961	387	(TCCA)3	2324289	2324300
1095	scaffold_2	TACATGTCGAGGTGACTGAA	55.003	GCTGGAATTCATAATGGAGA	55.216	399	(ACCT)3	2324522	2324533
1096	scaffold_2	TCTCCATTATGAATTCCAGC	55.216	GTGAGACGTAAAGATGGAGC	54.923	382	(ACCTT)3	2325098	2325112
1097	scaffold_2	GTTGTGGATTAACAGACGGT	54.974	GTTGTGAGAGAGAGGAGTGG	54.76	226	(TTC)5-(TTC)4	2328413	2328442
1098	scaffold_2	TAGACCTGGCGTAAATTGTT	55.014	GGGCATCTTTTGAGACATTA	55.299	228	(TTGT)3	2329173	2329184
1099	scaffold_2	TTACAGGAAATCAGCGAAAT	55.058	GCTGCCATCTATACTCAAGC	55.228	345	(ATTG)3	2335742	2335753
1100	scaffold_2	GCTTGAGTATAGATGGCAGC	55.228	AGAGGTAAGCAGGGCTAACT	54.995	285	(TTC)4	2335895	2335906
1101	scaffold_2	CCGAATCTTTGGTGACTAAG	54.971	GTTATTGCTCGATGTGTGTG	55.05	370	(TATG)3	2338886	2338897
1102	scaffold_2	TTGGCAGAATTAAATAAGGC	54.774	TTGTCAAGCTGGGTAAGTTT	55.043	390	(TCTT)3	2340026	2340037
1103	scaffold_2	CGATTCAAACATCATGTCAA	55.391	TTACGGAGAAGAAGAGCTTG	55.007	268	(CT)8	2345354	2345369
1104	scaffold_2	CGTTGTATAGCCTCCTTCAC	54.994	TGGTAACCTCAAATTTGCTT	54.979	293	(GTTT)3	2348517	2348528
1105	scaffold_2	TGAGATGAGATTTTGGTTCC	55.081	TTGACAACGATGATGATGAC	55.186	338	(AGCATC)5	2360803	2360832
1106	scaffold_2	TGAGATGAGATTTTGGTTCC	55.081	TTGACAACGATGATGATGAC	55.186	338	(GGCATC)3	2360833	2360850
1107	scaffold_2	ACAAGCAACATAAAAGGCAT	55.002	AAAAGGCAAAAAGAATGACA	55.104	393	(CTT)11	2363441	2363473
1108	scaffold_2	ATTCGTGTTCTGTTTTGCTT	55.03	CATTTCGAGCCATTTATGTT	55.343	388	(ATTAA)3-(TCAGT)4	2368198	2368237
1109	scaffold_2	TGAGGGTTGCGAGATATAAT	54.848	CAACTGGAGGATGAATGAAT	54.946	393	(GGTCCA)3	2376494	2376511
1110	scaffold_2	CCTCCATACCTCCATTGTTA	55.016	TTCGATGTTGATCTAGGAGG	55.3	332	(CA)6	2392840	2392851
1111	scaffold_2	GGCCAGTGAGACTGTAAGAG	55.003	GAGGGTCTAACGGAGAGAAT	54.949	305	(TTC)4	2398777	2398788
1112	scaffold_2	GATTTTGCTCAAGAAGTTGG	55.088	ATTCCTCGTTGCTTTTGATA	55.058	379	(CTT)4	2403785	2403796
1113	scaffold_2	TATCAAAAGCAACGAGGAAT	55.058	AATGCTTTGATTTGGTTGTT	54.805	327	(CAAA)3	2404273	2404284
1114	scaffold_2	ACAAACAAACAAGTCAACCC	55.024	ACAACTTAGGTAGTTGCGGA	55.078	267	(ATC)5	2404408	2404422
1115	scaffold_2	ACAAGGACAAGAGCAATGAT	54.751	GGTGAACTTTCCATCCTGTA	55.033	326	(TGA)4	2407199	2407210
1116	scaffold_2	TCTCCTTTGACATGATGGAT	55.377	GCTAAAAGTCTCGAACTCCA	54.829	337	(TCTGTG)3-(AAGA)3	2407933	2407992
1117	scaffold_2	TGGAGTTCGAGACTTTTAGC	54.829	ATCAATCAGGGACTCAACAC	54.821	345	(GGT)4	2408468	2408479
1118	scaffold_2	GTGTTGAGTCCCTGATTGAT	54.821	AATTGTACCAGACCAAGGTG	54.987	327	(CT)7	2408665	2408678
1119	scaffold_2	CCACTTGCTGTACCGTAGAC	55.868	GGACGATGATAAACATCCAT	54.735	295	(GCTTGT)3-(CACAGA)3-(AG)6	2409218	2409354
1120	scaffold_2	CACAGACACAGACAGAATGC	55.063	CAGCGAAACGATTTGATAAT	55.501	228	(AGACG)4	2409357	2409376
1121	scaffold_2	GGTTGCTTGGTGTTTTAGTG	55.827	ATACTCCATTCATCCAGCAG	55.154	369	(GCATC)3	2409836	2409850
1122	scaffold_2	GACATTTTAACTCGCAGTCC	54.946	GTATCAAGGTGTGTCCGATT	54.886	259	(TACTGC)3	2411441	2411458
1123	scaffold_2	TAACAGTTTGGAGGAGTGCT	55.024	CCGTGCTTCAGTAATTTAGG	55.184	399	(ATT)5	2437777	2437791
1124	scaffold_2	GCAGAGGTAACTAATGCACC	54.982	CATTCTCCAAGGTAAACGAG	54.971	268	(CTT)4	2441359	2441370
1125	scaffold_2	TTTTCAATATGTCCATTCCC	54.904	AACCAAGGAGTGTGTATTGC	55.143	397	(TGG)5	2441930	2441944
1126	scaffold_2	GCTGCAGTTATGTTAGGGAC	54.982	ATCAGCTGCTCATGAATTTT	55.027	348	(TAA)8	2444665	2444688
1127	scaffold_2	GAGCTGTCTCCAACGACTAC	54.99	AAGAACAGATTGCTTCCTCA	55.07	331	(TGGAT)4	2448220	2448239
1128	scaffold_2	CTTGGTAGTATCATCTCGGC	54.909	CACGTTTGATTCCTTTCTTC	54.923	346	(TGGAGA)3	2457684	2457701
1129	scaffold_2	GACTAAATGGATGATGGAGG	54.444	TTCTTCTCCGGTTATCAGAA	55.016	395	(CCAA)3	2459336	2459347
1130	scaffold_2	GGAATCACAACAACCTCACT	54.913	AGCACGAGACTTGACAAAAT	55.011	357	(CTGC)3	2460689	2460700
1131	scaffold_2	TATCAGGCGTTTCAAAATCT	55.058	GTTACGAGAGCTGGACAGAG	55.178	212	(TACA)3	2471567	2471578
1132	scaffold_2	CTTTGACGTCTTTTGACCTT	54.583	ATCGAAAACTACCTGCTCAA	55.123	391	(CTC)4	2471702	2471713
1133	scaffold_2	ATACTGGGTGGGTATTTCCT	54.969	CAATCCATACAAATCGAGGT	55.004	335	(GAGTA)3	2482233	2482247
1134	scaffold_2	ACTCTGTTGCGAAGAACATT	55.011	ACTAATGTCGTAGCCTTCCA	54.994	372	(CTT)4	2484194	2484205
1135	scaffold_2	GAGATGGAGAGAAAGGGTTT	54.913	ACCTAGTGAGTGATTCACCG	55.14	317	(GCAG)3	2487776	2487787
1136	scaffold_2	AGTCAAGTGAAGTCACCAGG	55.175	TTCATCTTCTTCATCATCCC	54.993	305	(TCATC)3	2488323	2488337
1137	scaffold_2	GCAAATAATTGTCAAGGAGC	55.046	CATAGGGTTGTAAGGATGGA	55.016	277	(GGC)4	2489957	2489968
1138	scaffold_2	ATTCCTTGTCGACATACCTG	55.07	GCGTTACTGCTGTATTCCTC	55.147	394	(CCT)4	2503391	2503402
1139	scaffold_2	AGTCGTTTTCGTGTAATCGT	54.901	CTCTCTCTCTGTCCATCAGC	55.031	297	(CTG)4	2507312	2507323
1140	scaffold_2	CTGTGTAAGAGGGACTGAGG	54.842	ACTTTAACACCAACCTGAGC	54.437	294	(AG)14	2507429	2507456
1141	scaffold_2	TATCAGACCACAAAGCCTCT	54.937	ACTAGGTTTCATCGTAGCCA	54.994	400	(GCC)4	2513157	2513168
1142	scaffold_2	GGATGTGTGTTATAGGCGTT	55.111	CTGGGAATATCCACAGGTTA	55.016	359	(TGGCCC)3	2523100	2523117
1143	scaffold_2	AAGAAGGGATCCTTCATTGT	55.205	ACGCAGTACTTGCCATATTT	55.036	399	(AGGC)3	2525283	2525294
1144	scaffold_2	CCTCAACCTCAACTCCAAT	55.001	GAAGTCTCGGACTCCTTTTT	55.159	390	(CCCAAT)3	2526273	2526290
1145	scaffold_2	CTTTTCTGTCTCACAGAGGG	54.979	CTAGTGTAAACGCCCTTCTC	54.31	350	(GCC)4	2530153	2530164
1146	scaffold_2	GTCCTCTGCCAGTACAACAT	55.127	GTGAATGTCTAGGACCAGGA	55.013	201	(AGA)4	2530809	2530820
1147	scaffold_2	CGGCAATGTTACCAGGTAGT	57.635	TGGCTGCTGGTATATGAAAT	55.785	364	(CAA)4-(TAT)5	2538067	2538099
1148	scaffold_2	AGCGGTTACTAATCCTGTGA	54.994	GGAAGGAAAGAAAAACAGGT	55.016	268	(TTAT)3	2538772	2538783
1149	scaffold_2	GGGTAAGTTATCAGCACAGC	54.982	TTATTAACAGAAGCCGAAGC	54.986	293	(ATCA)3	2551962	2551973
1150	scaffold_2	CAAGTCAAAGGAGGAGTTTG	55	AGGGCTAGGGTGTATGGTAT	55.162	390	(AATAC)4	2559278	2559297
1151	scaffold_2	AAGGAAGTTGGCAGTATTCA	54.959	GGGTCTATGCAACAATGAGT	55.057	275	(GT)6	2577723	2577734
1156	scaffold_3	AGAGAAGACATGCGATAGGA	55.02	CCGTATTAATTACCGCAAAC	55.005	254	(AAAAAG)3	9357	9374
1157	scaffold_3	CATGAGGAGACGAGTAAAGG	54.95	GCCATATGTGTGTTTGTTGA	55.327	343	(AAAAG)3	10394	10408
1158	scaffold_3	ATATCAACTGTCTCCCAACG	55.07	ATCATGAATTAGACGGATGC	55.073	275	(CAAT)3	13401	13412
1159	scaffold_3	CCAGAAGATAGAGCAGTTGG	55.12	GCTAGAATAATTGCGAAAGC	54.674	359	(GCT)5	18375	18389
1160	scaffold_3	CTCCTCGTTCAACCTTAGTG	55.037	TATTTGGGTCGTAGTAGCGT	55.048	383	(CT)15	57654	57683
1161	scaffold_3	ATCTTTTATGCTCTCATCGC	54.706	AAACGTGTCCTGCTAAATGT	54.901	368	(CAA)4	59858	59869
1162	scaffold_3	GGTGATCCTAACAGATGGAA	54.946	AGACTTCCTCGAGACATTGA	54.875	397	(TTC)4	80766	80777
1163	scaffold_3	CTTAGGGAACTGCATCTTTG	55.135	ATGCCTTAGAAAGATCACGA	55.04	293	(GA)7	98659	98672
1164	scaffold_3	GTTGAATGACCAATCCCTAA	54.967	TTCTTTAGCAGCAAGAAACC	55.014	335	(AAAAAG)3	102054	102071
1165	scaffold_3	GTTGAATGACCAATCCCTAA	54.967	TTCTTTAGCAGCAAGAAACC	55.014	335	(AGAA)34	102072	102207
1166	scaffold_3	GCTTTATGATTTGGGATACG	54.872	CTAGGTCTGACACCCAAAAG	54.868	247	(GCT)7	107164	107184
1167	scaffold_3	GCTTTATGATTTGGGATACG	54.872	CTAGGTCTGACACCCAAAAG	54.868	247	(GTT)8	107185	107208
1168	scaffold_3	GCTTTATGATTTGGGATACG	54.872	CTAGGTCTGACACCCAAAAG	54.868	247	(GAG)9	107209	107235
1169	scaffold_3	GCTTTATGATTTGGGATACG	54.872	CTAGGTCTGACACCCAAAAG	54.868	247	(GTG)5	107236	107250
1170	scaffold_3	AAATGATAATCGTCTGCGTT	54.919	CTCCGTCTAATCAACTCCAG	54.95	341	(TTTC)3	114090	114101
1171	scaffold_3	ATTGTTACTGCCTTTTTGGA	54.979	CATTTCACATTGAAGCAGAA	54.82	376	(GA)6	131065	131076
1172	scaffold_3	CTTCTTCTTCTGCTTCTCCA	54.95	TGGAAATATGTTCAAGGACC	54.967	355	(GCTCGG)4	148559	148582
1173	scaffold_3	ATCCAATGTGGAATTACTCG	55.004	GCCGCTACCTTTATCTTTCT	55.479	399	(TCCA)3	150572	150583
1174	scaffold_3	CATGTCCACTACAAACATCG	54.885	GAACTGAGAGGATGGATGAA	55.062	371	(CAA)4	154535	154546
1175	scaffold_3	GGGGCTAATTTACTGGATCT	54.943	CATGCACCTGTCATTGTTAC	54.871	277	(GGTAT)3	168512	168526
1176	scaffold_3	TCCTAGAGAGAAGTACCCCC	54.961	TTTCGTTCCGCTATTTTTAG	55.017	331	(TAA)4	168787	168798
1177	scaffold_3	CTAAAAATAGCGGAACGAAA	55.017	TGCTAGGCTTCATGGATAAT	55.011	260	(TATC)3	168981	168992
1178	scaffold_3	GATTTTCGGACATATTGAGC	54.799	ACCGAAACTTGCATAACCTA	55.014	331	(GAG)4	173063	173074
1179	scaffold_3	GAAAAGTACAAGTTGCCAGG	55.043	GAAGCCAATTCATAGCACTC	55.027	355	(TGAA)3-(TC)10-(ATG)4	182743	182883
1180	scaffold_3	TTAAAAGCTATACCGCCTTG	55.049	TCTCTTTGAATTGAGGTGCT	55.07	255	(TCATC)3	183359	183373
1181	scaffold_3	TTCTTATATATCGTCGGCGT	55.063	ACAAAATCTCAACCAGCATC	55.191	374	(GGC)4	187524	187535
1182	scaffold_3	CTCTTGTCTCCTGGTAAACG	55.037	GATTGTCATGTATCGTGCTG	54.958	247	(GCCTC)3	187944	187958
1183	scaffold_3	GGTTTGTGTTAGCTTGTGGT	55.228	CTGGTGATGTTGTTCTTGTG	54.914	278	(GTTGA)3-(CTCA)3	192259	192359
1184	scaffold_3	GATGACATACTCGTCGTCCT	55.038	TGTAATCGGCATTTTCTCTT	55.058	316	(GATA)3	193022	193033
1185	scaffold_3	CCAGAGAACAAGGAGAACAG	54.979	TACAAGATCAAGCCCAACA	55.1	268	(GCA)5	195051	195065
1186	scaffold_3	AGATTGTGACCCAAGTTGAC	54.913	GCTTGTAGCCGCTATATCAT	54.804	366	(CTCAA)3	196400	196414
1187	scaffold_3	AAGAAGAGAGCTCGGAAGAT	54.984	AGGTCGAAAAGTTGATTTGA	54.923	267	(AAGA)3	208325	208336
1188	scaffold_3	CCTTTGGTGTCTCTACCTCA	55.289	GCGTTCACTCCTACAAGAAC	55.011	291	(GGC)4	213939	213950
1189	scaffold_3	GTACTCCGTCACTTGGACTT	54.222	TTCGTAGATAGCGTGATGTG	54.896	218	(CACG)3	215763	215774
1190	scaffold_3	CACATCACGCTATCTACGAA	54.896	AAGACATTGACGGGAAATC	54.92	246	(CTCGA)4	215914	215933
1191	scaffold_3	AAGTGATCATTTGGAGCAAT	54.691	CATCTGCATGTTTCACTCAC	54.989	356	(GCT)5	217119	217133
1192	scaffold_3	CGTAAGGATTGACTACTGCC	54.994	CTACTTGAGTCTCGGTGGAC	54.828	232	(GCT)8	217769	217792
1193	scaffold_3	ATTAGCAAAGCGAATACCAG	54.864	AAACTCATCCCAGACACATC	54.821	395	(TAGCA)5	224570	224594
1194	scaffold_3	CTTGATTATTACACCTCGCC	54.932	CCAAGTGCATTACATTAGCA	54.919	213	(TAAA)4	226183	226198
1195	scaffold_3	GCTGTCTTCCAGTATTGAGG	54.937	GAGATCAGGATGAGGAAAAA	54.271	223	(CTGTAC)4-(CAGCA)5-(CAAAC)6	227035	227131
1196	scaffold_3	AAATGTCGTGTATGTCCTCC	54.886	ATCGTATGGATGAGACGAAG	55.154	215	(GCCGTC)3	227538	227555
1197	scaffold_3	CTATGAGCATCACGAAGACA	54.832	TCCATGAAGGATTCAATAGG	55.062	284	(TATCC)3	230686	230700
1198	scaffold_3	AGCAACCAGGGTTGTAAAT	54.636	TGCTTACATAAAACACTAAAATTG	53.603	394	(TTA)4	237099	237110
1199	scaffold_3	GGAGAACAGGATACTTGCAG	54.937	AAGAGCCAGACATTTGAGAA	55.07	332	(GGA)4	238818	238829
1200	scaffold_3	TTCTCAAATGTCTGGCTCTT	55.07	ATCACGTTGAAGCTTCGTAT	54.982	369	(GCC)4	239026	239037
1201	scaffold_3	ACCTTTGTAATGATGATCCG	55.004	TTCGCCATTTAAGACGTTAT	55.108	306	(TACC)3	239339	239350
1202	scaffold_3	CATTATGCTGATGAGATGGA	54.496	ATCAGCAACAACAACATCAA	55.011	234	(TGC)9	241426	241452
1203	scaffold_3	TACGGATTTCATTCTTGACC	55.134	AGGGACTAAGGAAGCAAAAG	55.374	398	(CGTTGT)4	244553	244576
1204	scaffold_3	TTCCTTCATCGAACAGGTAG	55.383	TCTCACACTTCAGTCACAGC	54.723	205	(GCAA)3	244998	245009
1205	scaffold_3	AGCTCCACACATCAACTTTT	54.84	GTTCATCGTGACCTCAAACT	55.09	295	(CTC)4	250036	250047
1206	scaffold_3	AGGGTTGTGCAGAGTAGTGT	54.767	GAAGCTGTACCTGTACCTCG	55.06	316	(GCTGA)5	252262	252286
1207	scaffold_3	CGAGGTACAGGTACAGCTTC	55.06	GGTTTTGACAGCTTGACTTC	54.974	336	(CA)6	252532	252543
1208	scaffold_3	GATTTCCATTATCCTTCGGT	55.578	GTCTCCGTGTCTCTGTATGC	55.748	365	(AACA)3-(GCTC)4	253731	253791
1209	scaffold_3	TGTGAAAAATTGTCATTGGA	54.918	GAAATGTGTCGCATACATGA	55.416	318	(ACAAGC)4	262956	262979
1210	scaffold_3	GATACGACACGATGCTAATG	54.205	AAGTCTTTTCGGAGTCACAA	54.987	395	(AGTAC)4	263325	263344
1211	scaffold_3	TTTGTGACTCCGAAAAGACT	54.987	CTAACGCTTTATTTGCTGGT	54.944	369	(CCGC)3	263959	263970
1212	scaffold_3	GCAAATAGTCCACTCGTCTT	54.516	GGATTGCGTGGTTAATGTAT	55.046	293	(GCATC)6	265977	266006
1213	scaffold_3	GAGCTCTCATTTTCACTTGG	55.07	CTAGGGGTAAAAAGAGGGAG	54.772	377	(TCATC)3	266868	266882
1214	scaffold_3	TGTGCATCATCTCATCTCAT	54.796	TGAAGTTGCACAGCATGTAT	55.227	368	(GCCT)3	267128	267139
1215	scaffold_3	GTGCCACATGTTGTGTATGT	55.069	GCCCTTTTTCTGTTTTCTTT	55.338	256	(GTA)4	268096	268107
1216	scaffold_3	TGTGCTCTCTTCCAATTTTT	55.088	ACCAATGAATGACCAAAGAG	55.033	384	(GATGG)3	272726	272740
1217	scaffold_3	CTCTTTGGTCATTCATTGGT	55.033	GTCCACACACACACACACTT	54.988	327	(GCTGC)3-(GCGTT)3	273046	273116
1218	scaffold_3	CTCTTTGGTCATTCATTGGT	55.033	GTGGATCTCAACACCAACTC	55.355	383	(GT)7	273306	273319
1219	scaffold_3	ATGCATTTTCGTCTCATTTT	54.884	AATTATCCATGCAAGTGTCC	54.991	385	(ACGCAC)3	274750	274767
1220	scaffold_3	CAGACATACTCGTGCCTGTA	54.784	ATTGTATAGCAGCGACCACT	55.018	269	(CTCGC)3	277034	277048
1221	scaffold_3	AGTGGTCGCTGCTATACAAT	55.018	CATCAGATATGGAGGCAGAT	55.068	266	(GTC)9	277207	277233
1222	scaffold_3	TTTGCTCTTCCATCTCATCT	54.983	CCTTCACAGCATTTTTAACC	54.979	400	(TACA)3	282448	282459
1223	scaffold_3	GTATTATTGCTGGGCATCAT	55.125	AGAACAGAAGAAACCAACCA	54.817	264	(CT)7	287670	287683
1224	scaffold_3	ACTCGTGCAGTAGAAAGGAG	54.758	TACTGTCAAGCACCGTACAA	55.326	374	(GGTT)3	287870	287881
1225	scaffold_3	ATCCATACTCGTTCAAGTGC	55.228	GTGTGTCGTCTTTGTCTGTG	54.97	276	(CGTTG)3	290745	290759
1226	scaffold_3	ATCCATACTCGTTCAAGTGC	55.228	GTGTGTCGTCTTTGTCTGTG	54.97	276	(GTTGC)3	290761	290775
1227	scaffold_3	CTAGACATGAATGGTTTCCG	55.68	GTTCTCAGCCAAAGCATAAA	55.702	395	(AAGGAG)3	291888	291905
1228	scaffold_3	AGTGGAGAGACATGAACGAC	55.071	TACACTATGCAGAACGAACG	54.984	378	(ATGCTG)3	299210	299227
1229	scaffold_3	CCTAACCCAACGATTGTATC	54.606	TGAGAAACGTCTCAACCTTC	55.412	323	(CGGCAT)3	307326	307343
1230	scaffold_3	CATGACCATTATCACCACTG	54.61	CTTGCGCATAGAGAAGAGAT	54.946	316	(GGT)4	307733	307744
1231	scaffold_3	GCTCAAGCATCAATTCTCTC	55.142	CTCCTTGAAAGGCATACAAC	54.959	389	(AAAG)3	313546	313557
1232	scaffold_3	CGTAGAATTCAAAAGCTGGT	54.727	GTCTGGAGAGATGAGGTCG	55.624	294	(CGA)6	320401	320418
1233	scaffold_3	TGACCAGGAAGAACCTAGAA	54.913	GAAGGTTATACCGCAATCTG	54.932	278	(AAG)4	321506	321517
1234	scaffold_3	GTCACATCGGTCTTCAAAAT	55.02	AAATTGGTCAAAGCACAAAT	54.805	337	(AAAAG)3	322788	322802
1235	scaffold_3	GATGACGTTGGAGAAGATGT	55	TGGTGATTTGAAAACTGACA	54.986	276	(TCG)4	326068	326079
1236	scaffold_3	ATGACGTTGGAGAAGATGTC	55	CATCAGACATAAAGCTTCCC	54.873	325	(GAGTA)3	326269	326283
1237	scaffold_3	ACGATACGATACGGATCAAC	55.027	TGTGTTTAATACGGGAGGAC	55.088	246	(CTG)4	329181	329192
1238	scaffold_3	CTAATCCTTAGGCTGCTCAA	54.979	ACATGGAACAAACGAGAGAC	55.09	375	(CTA)4	329978	329989
1239	scaffold_3	AAGACGGAGATGCAAACTAA	55.123	GATACGGAAGAGCTTGAAGA	54.742	283	(TTC)4-(TCG)5	331401	331446
1240	scaffold_3	GCCTCATGTAGGCTCATAAC	54.896	AAAGTAGCCAAGGAGTGACA	55.024	295	(TTTG)3	332114	332125
1241	scaffold_3	TCCCAAAGAATGTATGATCC	54.881	AAGGATGCAATCAAAATCAC	55.121	223	(AG)6	332787	332798
1242	scaffold_3	CGAAAGAAGGCTGTACATTT	54.727	AAGGTATGCTTCCAGATTCA	54.873	395	(CTC)5	333646	333660
1243	scaffold_3	GAGGATGAGTTGGAGATGAA	55.062	TCGTTTAATGGCAGAGAGAT	55.04	381	(AAACGG)3	336940	336957
1244	scaffold_3	CCAGTGAGAAATGAGGTGAT	55.013	GCTACTTTCAAAATGCAACC	55.127	372	(TGGA)4	339571	339586
1245	scaffold_3	CAGGTGCTTTAAGGTAGTCG	55.252	AATCACTCAGGTTCCATCTG	55.013	399	(GGCAT)3	341019	341033
1246	scaffold_3	AGCTGCAGTAACCATCGTAT	55.018	CAATAGGAGCAGACTTCCTG	55.12	372	(GTGCT)5	341987	342011
1247	scaffold_3	TTACCTGCGTCAATACCTCT	54.994	AGAAAATTGCTTTCCAATCA	55.023	291	(CGG)6	343086	343103
1248	scaffold_3	GGAGATGTCGTTCATCACTT	55	GGGGATATTTGGCATATACA	54.914	289	(CTC)5	344187	344201
1249	scaffold_3	GGAGATGTCGTTCATCACTT	55	GGGGATATTTGGCATATACA	54.914	289	(TG)8	344303	344318
1250	scaffold_3	GGGAAGATGGTGTAATTTGA	54.967	GTTAAACAACCTAGATGCCG	55.014	372	(TCT)4	345717	345728
1251	scaffold_3	ATAGGGCTAATCTGTCAGCA	55.075	CAGAAATGGAAAAGGAAATG	54.874	282	(AG)7	349871	349884
1252	scaffold_3	GCTGATCATCAAGTTGGAGT	55.176	GATCATCATTGGAAGGAAAA	55.013	306	(GCATG)4	350525	350544
1253	scaffold_3	CAAGGTTCTTTCCATGCTAC	54.959	TATTCCGTAGAGCGTAGAGC	55.002	270	(GAAAA)3	352867	352881
1254	scaffold_3	TATCATCGTCGTCGTACAAA	55.166	GATGCAGGAAGAGTACAAGG	54.937	224	(ACCA)3	353428	353439
1255	scaffold_3	TACATAGTACGAACCCCCAG	55.135	GGTGTTGGAAGTTGTCAGTT	55.003	284	(GAT)4	354347	354358
1256	scaffold_3	AACTGACAACTTCCAACACC	55.003	AGCGAGAAAAGTTCTCTGTG	54.891	369	(GGGGA)3	354699	354713
1257	scaffold_3	GGTCTTTCTGCCTTTTTCTT	55.33	ATTTATCCACCTGCACACTC	55.057	348	(CCTGT)3	356112	356126
1258	scaffold_3	TACTCCGTACATGCGACATA	55.203	CAGGTCCTTTTGTCCTTTTT	55.938	396	(TGCC)3	358793	358804
1259	scaffold_3	ATCGTGAGATTGTATCCGTC	54.97	TCACCCACAAGTTTCTTTTT	54.842	252	(AAAAG)3	359879	359893
1260	scaffold_3	ACAGGTGTGAATCCATCATT	55.139	CTACTTCCTTGAGATGGGTG	54.779	332	(GCG)4	360409	360420
1261	scaffold_3	ATCTTGATCTCAATGTCGCT	54.834	AAGAAATGCTCCAGATGAAA	55.004	265	(TC)6	360562	360573
1262	scaffold_3	GTGGTGGATTGACTGAGTTT	54.913	CTCTTCTTTCAACATCCCTG	54.913	361	(AGG)4	361492	361503
1263	scaffold_3	TACCACCAACTCCGTATTTC	55.088	AGTACTCGTATCAAAGGGCA	54.994	210	(TGCT)3	364451	364462
1264	scaffold_3	CTCAAGGAATCACGCTACTC	55.107	ATGTCTCCCTTCTTGGTCTT	55.276	390	(GATG)3	369558	369569
1265	scaffold_3	CGCTGTCATTTCTCGTAGAT	55.574	GGTGAATTTGATTTACCCAA	54.988	380	(TTTCT)4	370845	370864
1266	scaffold_3	GTTGGATTCAATCTTGCACT	55.191	TTAGATACACGATGTGCCTG	54.722	279	(ATCAG)3	376238	376252
1267	scaffold_3	GTAGCATTAAGTTCCCAACG	55.014	TTTCTTATCTGCGCTCTCTC	55.075	262	(AAATC)4	381640	381659
1268	scaffold_3	CCTGTGTGAACTGGAAGAAG	55.815	ACCCTGCTGTAGGTCATTTA	54.829	303	(AGACA)3-(AGCTC)4-(TCGC)3	383987	384143
1269	scaffold_3	TCCAATCACATCATCTGAAA	54.8	ATTATCAACACAACCCAAGG	54.923	381	(TGC)4	385245	385256
1270	scaffold_3	GTGTACTGCATCTGCTCAAA	54.91	GATGAGGATGAAGATGAGGA	54.971	296	(TCC)4	393153	393164
1271	scaffold_3	AGTAGCGAAAGAAGCAGATG	55.03	ATTGTTCTGAGAAGCGTCAT	54.923	272	(GTTG)3	399992	400003
1272	scaffold_3	AAAACCAGTCGTCAACATTC	55.107	CTGCGTTAATCTCTCTCCAC	55.107	337	(GTA)4	402789	402800
1273	scaffold_3	GAAGAGGTGTAGCCATTGTC	54.751	CTACTCTCCAGATCACCAGC	54.913	368	(GTT)4	403853	403864
1274	scaffold_3	GATGGATTGACTTTTGGAGA	55.081	TGTTCGTGTACTTTTGCTTG	55.034	304	(ATCC)3	404531	404542
1275	scaffold_3	AAACCTGTAAGATGAGGCAA	54.959	ACAGGTGGTGGTTAATATGC	54.946	213	(TTA)4	409985	409996
1276	scaffold_3	ATCGCTCCCTACACACATAG	55.276	GAACAAAATTCAAAAGCAGG	55.104	271	(TTGCT)3	410702	410716
1277	scaffold_3	AGGTAGCAAAATACGCACAT	55.036	CTTTCTACGCGCTACATTTT	55.099	332	(TTC)4	424922	424933
1278	scaffold_3	GTAGACCATCTGTCCCTTGA	55.013	ATCAACCTCAAGATCACCAG	55.013	324	(TGA)4	427184	427195
1279	scaffold_3	AATCAGAATGATAACACGGG	55.004	TCATTGCGTGTCTAACTTTG	54.947	314	(GGT)4	434310	434321
1280	scaffold_3	TTTGACGATGCTTTACACTG	54.947	TGATTACATGCATTTGGAGA	55.041	377	(TA)6	437932	437943
1281	scaffold_3	AACATCCTTGTACCATCGTC	54.886	CTAAATTTTGCAAGCCCTAA	55.017	351	(TCTTGG)3	454285	454302
1282	scaffold_3	ATGTTCACCATTGAGGAGTC	54.821	CCAACGCAATATAGGAAAAC	54.952	322	(GAA)4	462609	462620
1283	scaffold_3	ACTTTCATCTCAGCATGACC	55.176	CATACGGAGTACTAGCAGGC	55.194	356	(TAATA)4	469124	469143
1284	scaffold_3	TAGTAGGTAGGCGTGGGATA	54.979	TTGAGGAGAAGAGAAAACCA	55.046	361	(TCT)4	469604	469615
1285	scaffold_3	TAGTAGGTAGGCGTGGGATA	54.979	TTGAGGAGAAGAGAAAACCA	55.046	361	(CTC)7	469620	469640
1286	scaffold_3	TCAAGACTGAGCTTTTGGTT	55.156	GAGATTGTCTATTCGCAAGG	55.04	221	(GCT)4	470577	470588
1287	scaffold_3	TTTTCAGGCTTGAGATTGAT	55.004	GCAGAATACGCTCTCCTCTA	54.946	324	(CTTT)3	478335	478346
1288	scaffold_3	TTCAAACCTGGAAAAGAGAA	55.065	CAGCTGGTCCAGGTATAGG	55.705	315	(CGC)4	482240	482251
1289	scaffold_3	ATCCACGAGAACTTTGAGC	55.339	TCTTCTCTCCTCTCCTCTCC	55.19	330	(AAGA)3	483456	483467
1290	scaffold_3	AGGATATGATACGGAACGTG	55.04	GGACACATAGGAGATGGAGA	54.922	294	(AGGAG)3	483668	483682
1291	scaffold_3	ATTTGGCGAATATCATCATC	55.007	AGTCTTCAGCTTATAGCCCC	55.319	284	(TTTTTG)3	488345	488362
1292	scaffold_3	AGTATCTCAACAATGGCGAC	55.228	ATTACGAGAGACTTGGACGA	54.937	203	(CTG)4	488836	488847
1293	scaffold_3	CTGCTTCTCGTATTTGGAAC	55.123	GAGGAAATGAATAGTTTGCG	55.058	387	(TTG)4	489286	489297
1294	scaffold_3	TGCAAGTATAGGCACACAAG	54.984	GATTCTGGTGAACACAGGAC	55.355	298	(ACA)6	492738	492755
1295	scaffold_3	GTTGGTGCATATACGAGGAT	55.027	CTCATACTATCGACCAAGGC	54.909	200	(CAAAA)3	493978	493992
1296	scaffold_3	TGAGACTCGGTGTGTTATGA	55.003	ATCTACTTGAAGCCGTACCA	54.994	381	(TC)7	496587	496600
1297	scaffold_3	AACAGCTCAAGAAGAATCCA	55.07	TAAGCGAGACTTAGATTGGC	54.967	317	(GGCGAG)4	499902	499925
1298	scaffold_3	CCAATTCGAGAGAGAGAGTG	55.065	GCATCTCTTGGAACAATAGC	55.027	373	(ATG)4	502512	502523
1299	scaffold_3	CTGTGGTTATTTTCTGCTCC	54.959	CCATGGCTAGGTACATGAAT	55.04	377	(TC)9	504527	504544
1300	scaffold_3	TACGCCACTTGAGGTTAAAT	55.014	GTCTCTCGTTTCTCCCTTCT	55.145	205	(GCTCA)4	512520	512539
1301	scaffold_3	ACCGAAGGATTAGTATGCAA	54.932	GCTGAATGTGATTCCTTGTT	55.191	231	(CA)11	513099	513120
1302	scaffold_3	TCACACACACAAGACACACA	55.047	GGTGTGAACGACTGAAATCT	55.09	232	(CAAA)3	517124	517135
1303	scaffold_3	GTGTCTGTCGAGGGTGTAAT	54.952	TGTGTGGTAAACGATGGTAA	54.91	380	(GATT)3-(GGAGA)3	519696	519815
1304	scaffold_3	GTGTCTGTCGAGGGTGTAAT	54.952	TGTGTGGTAAACGATGGTAA	54.91	380	(CTCA)3	519959	519970
1305	scaffold_3	AGAAATTGTCGTCTCTTGGA	54.899	AGGTCTTGCACTTGAACTGT	54.905	365	(TCGA)3	545058	545069
1306	scaffold_3	TAACTGGGATGGCATTATTC	55.102	AGTAGGAAACCACTTGCTGA	55.024	302	(GAA)4	546825	546836
1307	scaffold_3	TTAAGAAGCTTACGGAAACG	55.077	ATTTGCAGACTGAGGCTAGA	55.276	298	(CGAG)3-(AAAG)3	551170	551200
1308	scaffold_3	AAGGTGCGTCACCATATAAC	55.111	AGGAGAATCCCATAAAGAGC	55.047	364	(CCTTT)3	552725	552739
1309	scaffold_3	GCAACTTGAGAAAAATTTGG	55.104	GCTATGCTTGTGGTTAGGAC	54.982	300	(AAGA)3	559105	559116
1310	scaffold_3	ATGGACACGAAATCTGGTAG	55.07	ACCGCGTACTTTGTAACTGT	55.021	238	(CTGGCA)3	564412	564429
1311	scaffold_3	AGAGTAGCGACAGTAGCAGG	54.965	AATGCATTTGTTGAGACACA	55.011	313	(TG)30	570329	570388
1312	scaffold_3	GAATCTTAGATGCAAATCGC	55.125	GCCTAGATGATGCTCAGAAC	55.007	290	(CACGTC)3	579261	579278
1313	scaffold_3	TTCTTGTTATGTCTCTGGGG	55.216	TGTCTGCTGGTGAATATCAA	55.112	332	(GAA)4	579717	579728
1314	scaffold_3	TGGTTCTACACAATTCGACA	55.025	AAAGATGAATCCAGCATCAG	55.288	280	(TTTCT)3	580522	580536
1315	scaffold_3	TCTTTCGCAAGAGGAGTATC	54.742	GCTGTGTGGCCTAGGTATAG	55.03	351	(TTC)4	580773	580784
1316	scaffold_3	GCTGCGAATTTCGTATAAGT	54.852	GCATAAAGACCCGTAGACTG	54.994	318	(AACGA)3	591881	591895
1317	scaffold_3	CAGTCTACGGGTCTTTATGC	54.994	CTATACGATACAACGCACCA	54.788	344	(CTCC)3	592314	592325
1318	scaffold_3	CGCGGCTTATTAGTACATTT	54.919	GCCATTATCATTGTCTCGTT	55.157	269	(CTTCC)3	599781	599795
1319	scaffold_3	CGAAAAGAAGAAAAACGAAA	55.01	GCAAAAGTCTTGGTCTGAAG	55.156	331	(TCGCCT)3	603648	603665
1320	scaffold_3	TCTTTTCTTTAGCATCTGGC	54.932	CGCAGGCTGTCTATTAAACT	54.923	379	(TTTG)3	606997	607008
1321	scaffold_3	CAATTCATACACTCGCAAAA	54.883	AATCTCAAGAGCAAGACCAA	55.07	293	(CTT)4	611101	611112
1322	scaffold_3	CAATCTCCTCAACGTAGACC	54.765	TTCGTGATAAAGAAGGCAAT	55.058	342	(TTC)7-(TCC)4	616233	616302
1323	scaffold_3	GATAGAGCACAAAAAGGTGG	54.959	GGTTCCTTGACTCTCTGTGA	55.226	363	(ACAACG)3	624341	624358
1324	scaffold_3	AATTTGGAACGAAGTGTTTG	55.298	AGTAGGTTCTGCACTCCTGA	55.003	400	(TCG)4	641817	641828
1325	scaffold_3	AATTTGGAACGAAGTGTTTG	55.298	AGTAGGTTCTGCACTCCTGA	55.003	400	(TCT)12-(CTT)4	641829	641886
1327	scaffold_3	TCAGGAGTGCAGAACCTACT	55.003	TTACCCAAGCATCAATCTCT	54.873	228	(CTT)5	642168	642182
1328	scaffold_3	AAATGATACATCAACCTCCG	55.004	ATACAAGAAGCCAACTTCCA	54.959	275	(TCT)4	644305	644316
1329	scaffold_3	GAGGCTGTAAGGCTATCTCA	54.779	GGTCTTCGTCTTCTTCCTCT	55.145	349	(GAA)4	652051	652062
1330	scaffold_3	GTAAAATCCTCCCCAAGTCT	54.809	AAAGGAGGAGGAGGAAAAG	55.078	345	(CCA)4-(CCTCTT)5	652839	652886
1331	scaffold_3	TTCCTCTTCCTCTTCCTCTT	54.797	GAACCGTTCGTAGTGATTTC	54.779	265	(TCC)4-(TCC)4-(TCC)4-(TCC)4-(TCC)4	652889	653017
1332	scaffold_3	CAAACCCTCTTCTCTGTTTG	55	TTTCACCAAGACTGGAAATC	55.167	322	(TTTTTA)3	653544	653561
1333	scaffold_3	TCTTTATCACCGACGAAAGT	54.959	TTGGAATATTGGTAAATGGG	54.973	313	(GAGAA)3	661615	661629
1334	scaffold_3	GTTTACCTGGGGTGTGAATA	54.923	CTGGAGAGACAAAGTTCGAG	55.153	303	(CAG)6	663608	663625
1335	scaffold_3	TACGAGTACGTGTTGGAGTG	54.699	AGCTCATTTGTTAGCATCGT	55.147	338	(CAGC)3	674148	674159
1336	scaffold_3	AACGGCGATACAAGACAT	53.932	TATCCTAGGGCATCAATCTG	55.264	382	(CATGTA)3	675533	675550
1337	scaffold_3	AGGAGGTGAAGGAAAAAGAC	54.997	GTTTGGCTGAGTTTGATTTC	54.909	289	(CTGAA)3	677417	677431
1338	scaffold_3	ACAATGAGCTTTTTCTGCAT	55.111	CATCAACATCATCGTCACAT	55.04	357	(GCTGT)3	681679	681693
1339	scaffold_3	CTCTCTGTTGAGAGGATTCG	55.065	TGTGTAGCGAGTGACTCTTG	54.993	331	(TTTTC)3	682781	682795
1340	scaffold_3	CCAAGAGGTTAAATACACCG	54.866	CGTGATACTCCAACAATGTG	54.885	390	(TTC)4	687315	687326
1341	scaffold_3	TCCACAAGTGAAAAACACAA	55.076	CGAAAGAAGAAGAAACGAAA	54.991	352	(TTTC)3	688001	688012
1342	scaffold_3	CGGTATTCAGTTACTGGAGC	54.994	TTCTGTCTCTGTCTCTGCCT	55.123	240	(GGA)6	691232	691249
1343	scaffold_3	AAGAAATGAATCGGCAATAA	54.995	GGCAAGGTTTTTCATAGTTG	54.979	303	(CT)9	692167	692184
1344	scaffold_3	CGTCTTATAGCTCCATCCTG	55.088	CCCCATATACCACTGTTTGT	54.792	348	(GGT)4	693854	693865
1345	scaffold_3	ATGACACCAGAAATCGACTC	55	GAGAAGGAGAAGAAGAGGGA	55.204	395	(CTT)4-(TCC)4-(TGC)5	700728	700810
1346	scaffold_3	TGGCGAACAATTATAGATGA	54.306	TTGGAGGCACTACTTGTTTT	55.043	397	(TGCTGG)3-(TGTTGA)3	701803	701856
1347	scaffold_3	AGTCATGTCCTGCAATATCC	54.97	TCAGTTCCTTGGTATCTGCT	54.937	309	(AAAAG)3	703171	703185
1348	scaffold_3	CATTCTCAACGAAAAGAACC	54.923	AGAAGAAGGATGTCGTGATG	55.189	327	(TCC)4	703679	703690
1349	scaffold_3	AAAGGAGAAACCTAAGACCG	55.218	GGAGAAAGAGAAGGAAAAGG	54.822	286	(CTT)11	703810	703842
1350	scaffold_3	AGAAACAAACAGGCGTTAAG	54.811	GTGGTGACTTCACTGAACCT	54.982	363	(GCCT)4	705739	705754
1351	scaffold_3	ACATTGGGGTACATAAAACG	54.979	AAAGCTGAACCAAAATACGA	55.139	281	(TCTTT)3-(AAAACA)3	709049	709087
1352	scaffold_3	CTGTAAGCGACGAAGTTTTT	54.971	ACACAGACGAAATCAACCTC	55.09	392	(GTC)5	719687	719701
1353	scaffold_3	AAAGCTGAAAATAGCAGCAC	55.036	TTAGTGGGAGGAGCTTAACA	55.135	346	(AGC)4	723967	723978
1354	scaffold_3	GAATACGCGGATTGTATAGC	55.051	AGAAGAGAAAGATGGAGGCT	54.82	227	(TCA)4	756529	756540
1355	scaffold_3	GCACAAGAAAGCTAATCGTC	55.275	TTACGCTGTTGTATAAGCGA	54.85	336	(CTT)4	758169	758180
1356	scaffold_3	TATGGATGGATATTTTTGGC	55.038	CTACAGCCGCTTAGAGGATA	55.014	355	(TGTA)3	758667	758678
1357	scaffold_3	AAAGTTCAGACGTCCAAAAA	55.007	CGAGACTTGTATTCTCCCAG	54.95	241	(AGAAA)3	766173	766187
1358	scaffold_3	ATTCTCTCGTCTCCTTGTCA	54.875	AGCTGAAAAGCAGTTACCAG	54.95	364	(AAAG)3	771553	771564
1359	scaffold_3	CCTCGTATCTCCATCTGTGT	55.052	TTTCTCCTCTCTGCATGACT	55.052	350	(CTCGC)3	777779	777793
1360	scaffold_3	TTAGCATCAAATGCTGAGTG	55.031	AACCAAAGGAGAAAAAGGTC	55.016	256	(CGCAT)4	780997	781016
1361	scaffold_3	CGCTAACCAATTCAACCTAC	55.014	GCATCAGCCTACAAAGTTCT	54.685	286	(TTC)4	784380	784391
1362	scaffold_3	GTCTTCTCTCCCCTTCAACT	54.976	TCGTAAAACACTCACTGTCG	54.838	342	(AGG)4	785647	785658
1363	scaffold_3	CGTACAGTATCTTCCAAGCC	54.994	GGATTCACCGGACATAGATA	54.918	326	(AAAG)3	786893	786904
1364	scaffold_3	TAATTGTCCCTTCCTTCTCA	54.85	ATTCAATCTCCAGCTACCAA	54.873	340	(CTT)4	787778	787789
1365	scaffold_3	TGCTAATTTGATGTGCTCAG	55.031	ATGATGGATGAGGAAGAAGA	54.543	333	(CCT)4	790745	790756
1366	scaffold_3	CGTATGCCTTATTTTCTTGG	55.12	TTATATCGCGTTCCACTTCT	55.092	394	(TGC)4	819586	819597
1367	scaffold_3	CCCACTTTTAACAGCTCAAC	55.043	ATCGCAATATCGCATACTCT	55.033	301	(AGCA)3	821449	821460
1368	scaffold_3	GTTTTCAACAAAGAACCAGC	54.994	ATCAAGGTTAATGGCAAAAA	54.918	215	(TA)17	822105	822138
1369	scaffold_3	GGTGTATGCGTATGGAAAGT	55.111	ATCTGTGCTGCTTTTCATTT	55.111	335	(AAATA)4	822363	822382
1370	scaffold_3	AGCATCGTTTTTCAATGTTT	54.967	GCAACACCACCTTCTACTTC	54.84	306	(AATA)4	824997	825012
1371	scaffold_3	CTTCTCCCTAGAGCCGAC	54.975	ACGTACTCTCAACGAAGCTG	55.736	364	(CT)7	825478	825491
1372	scaffold_3	AGAGACACTTCATCTCGGAA	54.875	GAAGTGGCGTCTACTGATTC	54.923	327	(AGT)8	827094	827117
1373	scaffold_3	GAATCAGTAGACGCCACTTC	54.923	CATTGCAGCAAAACATAGAA	55.05	320	(TC)8	827380	827395
1374	scaffold_3	CGTTGGCTTCATTTAGTACC	55.014	GGGGTTAACAGCCTAGAGTT	55.084	287	(GAAAAA)4	827999	828022
1375	scaffold_3	GTATAATTGGGACAGCAAGG	54.77	GATCCAGCAAATCATCTTGT	55.105	269	(AG)9	831379	831396
1376	scaffold_3	AGGGTGTATCAGATCAATGC	54.97	AAAGAGTCCAGTCACCACAC	54.982	324	(CTTGTC)3	833624	833641
1377	scaffold_3	GTGTGGTGACTGGACTCTTT	54.982	AGCTCGAGATCTCATCTTCA	55.139	383	(TCTTGC)3	833818	833835
1378	scaffold_3	TGGGATGTGTTAGGCTACTT	54.829	TTGGTTCACTTGAGGCTAGT	55.024	312	(CCTA)3	835674	835685
1379	scaffold_3	TGGCTTACAATTACGACCTT	55.014	GTAGTTACTGCCAGGACGAG	55.06	334	(AG)6	839619	839630
1380	scaffold_3	GCGTAGAAAACTGAGCTTGT	54.937	TTCTCCAAGTCCAGTGACTC	55.226	358	(CCTG)3	841193	841204
1381	scaffold_3	GAAGCGTATTCAGTGAGACC	54.923	GATATCGATCGAATAGCTGG	54.927	254	(TTTCC)3	847930	847944
1382	scaffold_3	AGATGACTGTGACGACGAGT	55.658	CTATTGAAACCACCGACCT	55.058	399	(GCTGGC)4	852115	852138
1383	scaffold_3	TCTCGTACTGCTCCATTCTT	55.107	GATATATGCTTGCTCAAGGG	55.011	314	(TACC)3	856354	856365
1384	scaffold_3	CTCCTAGACATCTCCGACAG	54.927	CTTGAGGCGTAGATAACACC	54.994	344	(AAG)4	861132	861143
1385	scaffold_3	GAGGGAAGTGATTCCACATA	54.946	ATTTGTTTCGTCTGAACCAC	55.107	273	(TTTTTA)3	862307	862324
1386	scaffold_3	CGTACGTACATGCGAAATAA	54.977	GTGAGGAGAAGGAGGAGAAG	55.58	376	(CAAAA)3	873700	873714
1387	scaffold_3	ACACGTTATTCTCGACTGCT	55.047	CAAAGCCAACTTATGAGGTC	54.959	357	(CAG)5-(GGGA)3	876602	876714
1388	scaffold_3	ACAGGTGCTGAGGTTACAGT	54.767	GAAAACACATCCGTCTGAAG	55.718	382	(TCAA)3	878699	878710
1389	scaffold_3	ACGTTGTGTTGTCACTTTCA	54.993	AAGAAGAGTGCATCGCTTAG	55.03	280	(TTTG)6	890699	890722
1390	scaffold_3	AAATTTCGAGACGATGAAGA	55.004	TTCTCCCTAGATCTTTTCCC	55.025	215	(GAG)8	894176	894199
1391	scaffold_3	GAGACGGTGTCTTACTCTGC	54.99	TACGAAGTCGTCCGTAAGAT	54.994	387	(TCT)4	897875	897886
1392	scaffold_3	GCCACTTCATCATATCTCGT	55.142	TCCCATAGGATCTCAATCAG	55.043	345	(AAAAT)3	898995	899009
1393	scaffold_3	CCATTGTCGATCTAACCAGT	55.07	CTTTCTTCTTTTTCCGTCCT	55.341	308	(GAA)4	902421	902432
1394	scaffold_3	CTCGCTTCTCTGTTCTTGTC	55.313	AAGAGTCAGCATGTTTCCTG	55.449	395	(AGA)4	902587	902598
1395	scaffold_3	AATGATGACTGTTCCCACTC	54.821	TGTCATAAATTGACGGCATA	55.097	209	(TTTTCT)10	903657	903716
1396	scaffold_3	GTAAAACCTTGTTGGTTTGC	54.889	GCCACTTCATATGGAACATT	54.991	363	(TGTC)3	905969	905980
1397	scaffold_3	GTAAAACCTTGTTGGTTTGC	54.889	GCCACTTCATATGGAACATT	54.991	363	(TGTT)3	905981	905992
1398	scaffold_3	GTAAAACCTTGTTGGTTTGC	54.889	GCCACTTCATATGGAACATT	54.991	363	(GTTT)3	906134	906145
1399	scaffold_3	GGGTTGACTGAGCAATGTAT	55.057	GTTTTGGCACTTTTCGTTAC	55.048	303	(AAGA)3	907020	907031
1400	scaffold_3	AGCTCAGCTACTATTCACCG	54.901	GGTCCATGTAAAGACGAGAA	55.203	368	(CCGC)3	912216	912227
1401	scaffold_3	GAATCTTCACAGGGAGATGA	55.062	GCTCCTTATAGCGAAAGACA	54.967	313	(TCTT)3	916757	916768
1402	scaffold_3	TGCTGCACACTGACTAACTC	54.979	GTCAAGCTTTTCTGCACTTT	54.901	385	(TCTGCA)3	919388	919405
1403	scaffold_3	TTTCTTTCCTCCGTTTCATA	55.035	TTGGCATAAAAATAAACCGT	54.972	265	(AGC)4	922338	922349
1404	scaffold_3	TTTGCTTTGTCTGTTCAAGA	54.6	GCTGTATATCTCCTCTGCCA	55.493	277	(ACCAA)4	939115	939134
1405	scaffold_3	AGTCACTTAGTTCAAGCCCA	55.024	GTCTCGTCTCTGCTCAAATC	55.038	321	(TCCC)3	947818	947829
1406	scaffold_3	AGTCACTTAGTTCAAGCCCA	55.024	ATGTAAAGCGGGATTTGATA	54.872	360	(GAGAC)3	948092	948106
1407	scaffold_3	TCGTTACTCTGACATCACCA	55.003	TTTACTTCTTTCTTCTGCCG	55.026	326	(CCATG)3	949449	949463
1408	scaffold_3	TGGCTTTCCTTAGCAATAAC	54.83	GCCTGAGTATAAGTGCTGCT	54.888	339	(GTGCA)3	953148	953162
1409	scaffold_3	CCGTTATTTGCTACCTGTTC	55.014	AAGTTGAAACCTGTTCATGG	55.12	221	(TTCTT)4	958076	958095
1410	scaffold_3	AAAGAGTTCAAGCAGTGGAC	54.533	TGCATCTAGAAGGAGAAGGA	55.167	220	(TCT)27	959502	959582
1411	scaffold_3	AAACTCCGTACAAATGGTTG	55.171	GTGTGTCGGAAGATTCTAGC	54.923	398	(TGC)4	962009	962020
1412	scaffold_3	ATCTGCGGTATGAACATAGG	55.205	TTCATCCAATATGCTGTCAA	55.041	264	(TCC)4	962927	962938
1413	scaffold_3	TTGATCTTGCTGTTGGGTA	55.1	CAATGAGCCTTCAACTCTTC	55.07	214	(CGTT)4	964236	964251
1414	scaffold_3	CTACCTGCTAGCGTTTGTTT	55.005	GTCTTGAAGCTGAGTTGGAG	55.14	220	(TCT)4	974680	974691
1415	scaffold_3	ATCTGATGCTCAATTTCCAC	55.105	AACGAGTTAGGATACCGACA	54.829	264	(CGT)6	975986	976003
1416	scaffold_3	TGCTCGTAGTTCCCTTGTAT	54.994	AATCCATCATCAACAAGCTC	55.105	362	(AGGGG)3	985828	985842
1417	scaffold_3	CAAAGGGATTCTACTGTTCG	54.971	CACGACCAAAGAAGAAAAAC	55.007	353	(GCC)4	991001	991012
1418	scaffold_3	ATTACCAACGCTTCTCTTGA	55.123	TAGCGAGTCTTCATCCTCAT	55.02	291	(GAG)4	1000945	1000956
1419	scaffold_3	GTCGTTGTTTTTCCAAATGT	55.123	TTCTTCTATTTCCGTTTCCA	55.035	378	(GTTT)3-(AGAA)3	1002265	1002307
1420	scaffold_3	CCTCACTTTGTTTTCTACCG	55.055	ATTGTGATTGTGTGTTGGTG	55.043	234	(TCT)6	1007999	1008016
1421	scaffold_3	TTGTAGACGACAATGTAGCG	54.984	CTATAGAGGACCGTTGATCG	54.923	400	(TGAA)3	1012151	1012162
1422	scaffold_3	GAGCAGAGTGAGGAGAAGAA	54.736	CAGGAACAAGACAAAAGAGC	55.156	400	(AGTACC)4	1012497	1012520
1423	scaffold_3	GATGGTTTCGTCTCATGTTT	55.02	AGACCAGTAGCAGCCTGTAG	54.795	367	(ATAG)3	1015687	1015698
1424	scaffold_3	GTCTTTCAAGCCAATCAATC	54.823	AGGAGAGGAGAGAGAACGAC	55.129	294	(TTCCC)3	1017031	1017045
1425	scaffold_3	CTTTCCTTCTCCTTCCTCTC	54.797	CTATAGCGAACCACCATAGG	54.979	271	(CT)6	1020548	1020559
1426	scaffold_3	ACTCTCACGGACTGGATAAA	54.765	ATTCTTTGTAGCGTGGGTTA	55.014	376	(AAAG)3	1030095	1030106
1427	scaffold_3	GAAGCACATAGGAACTTTCG	55.123	CCTCTGTCACCAAGAATCAT	55.013	243	(GTT)5	1030559	1030573
1428	scaffold_3	TGTGGCTACATCAGGTATCA	54.972	CACACTAGCATCGTGAGAAA	54.924	380	(ATCAA)3	1035539	1035553
1429	scaffold_3	GCTCGATGGTAATTGTAACC	54.756	GACTCCTCTTCTTCCTCCTC	54.583	400	(GCG)7	1040676	1040696
1430	scaffold_3	CTGAAGCTATCACAGCACAA	55.101	GTTCATCGTCTTGAGCATCT	55.352	386	(AAG)5	1045237	1045251
1431	scaffold_3	AGCATGTTCTTTGACCTTGT	54.84	GTCGCTTCAAGGATATTGAG	55.04	225	(CA)6	1062818	1062829
1432	scaffold_3	TGAAGATCCCTTACCTGATG	55.13	ATTACGAAATTTGGCCAGTA	54.952	262	(AAG)4	1068012	1068023
1433	scaffold_3	TACCGAGACCAAGAAGAAGA	55.083	GAGGACGTCTCACTAGCATC	54.899	312	(TGA)4	1068218	1068229
1434	scaffold_3	TACCGAGACCAAGAAGAAGA	55.083	GAGGACGTCTCACTAGCATC	54.899	312	(CGA)5	1068230	1068244
1435	scaffold_3	TATTCCTTCTGCTTTTCCAG	54.783	CCGCTAGGAAGTGTAGTCAT	54.568	342	(CCAGCC)3	1069264	1069281
1436	scaffold_3	TATTTCCATGGTATTCGGAC	54.94	TCGCAATATAATGATGGTCA	55.011	319	(AACC)3	1072144	1072155
1437	scaffold_3	ATTAGGAAAACCCGAAAGTC	54.989	ATCCTTCCATCCCAATTACT	55.013	320	(TCCT)3	1074317	1074328
1438	scaffold_3	CAGACATTTTGGAGGAGTGT	55.103	CTTGCTATCTTCGTCTTCGT	54.865	309	(GATGA)3	1085460	1085474
1439	scaffold_3	CTTGAAAGTCCGAGTCAGTC	54.965	CATCGTAGAGGTCATCCATT	54.983	399	(AGGC)3	1086508	1086519
1440	scaffold_3	TAGGTACGGTATATGCACCC	55.092	CAACAATGTCAGTCATCTGC	54.989	298	(GATGCA)4-(CAAC)3	1090897	1090939
1441	scaffold_3	TGTCTTCAAGGTTTCTGCTT	55.156	CTGGGTGTTGGATTGTCTAT	54.899	392	(GAAGCT)3	1093914	1093931
1442	scaffold_3	TTTACTGTCTATGCCGGACT	54.994	CAGAACAAAAGGCTTCCTAA	54.866	330	(AAG)6	1103481	1103498
1443	scaffold_3	TCTTTCGTAGGCGCTATTAC	55.02	TCTCTCTCTCTCTCCCAACA	55.006	371	(GGCT)4-(GA)7	1106293	1106332
1444	scaffold_3	TGCGTACCTATCACCATGTA	55.031	TTCTCCAAATATATCCCCCT	55.119	382	(GA)10	1106465	1106484
1445	scaffold_3	AAAGGGAGATGTGGTGTATG	54.899	CCGAGAGATTGCTCATCTAC	55.02	397	(AAAGA)3	1108816	1108830
1446	scaffold_3	ACTGTAAAACAGGAAGCCAA	55.043	CTATTTCCTCATCTGGCAAC	54.873	384	(TTTTAT)3	1113568	1113585
1447	scaffold_3	GCAAAGACGAGATGAATAGG	55.04	AAGTGAAACAAGGTGAATGC	55.276	244	(CATCCA)3	1114287	1114304
1448	scaffold_3	TTGTCTTCGTTTGGTTTCTT	55.007	TTGGCAGAATCGGATATAGT	54.848	304	(GA)6	1115281	1115292
1449	scaffold_3	ACATAGAGGGAGAGAGGGAG	54.94	CTGTATGTTTGCTTGTCTGC	54.487	328	(ATCGC)5	1115534	1115558
1450	scaffold_3	GACTAGGATACCGAGGGAGT	54.82	GTATAAGATGTCCGTCCCAA	55.004	297	(TCCA)3-(CCAT)5	1118076	1118116
1451	scaffold_3	AGTCGTAAACACAACCTGCT	54.965	AAGTGCTTGGGTGTCAGTAT	54.706	321	(GGGA)3	1120697	1120708
1452	scaffold_3	AGCTCAGAAAAAGCAAAATG	55.014	TTACTGTGGCACATCTTCAA	55.201	347	(CAAAGC)3	1122351	1122368
1453	scaffold_3	ATCCGGTGAAGTAGATGATG	54.983	CGATAGACTACTGCCTTGCT	54.901	231	(CGG)4	1123338	1123349
1454	scaffold_3	GTGTCTCACATGAAATGCAG	54.989	GTATGTACTAGCGGGACTCG	55.03	369	(TCTCA)5	1124530	1124554
1455	scaffold_3	CTCCTATCTCATCATCGCTC	54.932	AGAAGTTGAAGACGAAGCCT	55.845	333	(GCC)4	1124832	1124843
1456	scaffold_3	ACTCCAAGTATTTTACCGCA	55.014	AATAAGTTACGATGACGGGA	54.77	232	(TCT)4	1127607	1127618
1457	scaffold_3	ATCTGGCAGAAGTCGAGATA	55.02	TCTCCTCCATAAACCATCAC	54.946	373	(GAT)4	1130041	1130052
1458	scaffold_3	GACAGATTTGATGGCTCAAT	55.105	ATTTAGCTGCTTTTTCCCTT	55.072	390	(CAAG)4	1130959	1130974
1459	scaffold_3	TTTTCGCTGTACTCGTAGGT	55.24	CAGCCGATAAATAATATGCC	55.002	328	(TCTT)3	1140285	1140296
1460	scaffold_3	ACAAGATGGACCAAATTCAG	55.033	ATCCATTCCCTATTGATCCT	54.93	312	(AAAT)3	1140704	1140715
1461	scaffold_3	ACAAGATGGACCAAATTCAG	55.033	ATCCATTCCCTATTGATCCT	54.93	312	(TATT)3	1140942	1140953
1462	scaffold_3	CGGGAGTACCTGTGATACAT	54.937	CTAGCCCTACCTCAAGTGTG	55.073	327	(CAAAG)3	1141519	1141533
1463	scaffold_3	ATACGTGTTTTGGCTGATCT	54.815	CAACAACTCAATGCTCTGTG	55.277	359	(TCACC)3	1142722	1142736
1464	scaffold_3	CGTGGTCCTTAAATCACAGT	55.156	GGATCTCCAAAGGTACATGA	54.946	222	(AAAAAC)3	1149333	1149350
1465	scaffold_3	GAGCTGGAACTGGGTTTT	55.152	AGTCTTGCAGTCTTGCAGTC	55.693	385	(AAGGCA)3	1152714	1152731
1466	scaffold_3	CAGAAGAGGCAGAAGAAGAA	54.95	GTCCTCCCTACCTCGTACTT	54.904	293	(CGC)5	1153816	1153830
1467	scaffold_3	ATGGGCGTCTACAAGTCTTA	54.994	TTTTCTTCTTCTCGCAGTTC	54.959	358	(ATTA)3	1157300	1157311
1468	scaffold_3	GGGCACATGAGTAAAAAGAG	54.959	CCACAATGATTTCTTTTGGT	55.052	267	(GAAT)3-(AAAT)3	1157745	1157830
1469	scaffold_3	TTGAGGCATTGGATACCTAC	55.169	GATCATAATAGCCCATTCCA	55.02	379	(TCC)4	1163842	1163853
1470	scaffold_3	TGTAGTGTATTTGGCAGCAG	54.984	AGATTCTACACGAAGAGGCA	55.107	328	(CTA)5	1166118	1166132
1471	scaffold_3	GAAAATGAGGAGGCATCATA	55.216	GTACGAATACTCTTCAGCCG	55.159	284	(TCG)4	1170280	1170291
1472	scaffold_3	GAGAGAGAGGTAAGACGGGT	55.013	GTACACTCGTACATAGGTGCC	54.783	261	(GAG)7	1171188	1171208
1473	scaffold_3	AGTGTACAGCTACCGGGTC	55.153	ACCTCTTGTTCCCTATCCAT	55.077	346	(GCGAT)3	1171449	1171463
1474	scaffold_3	ATAGATGGGCTTAGCAGACA	55.075	AGTCGAAGCTCCATGACTAA	55.107	296	(CCAT)3	1172110	1172121
1475	scaffold_3	AGATATCAAATGATGCCTGG	55.086	CGGTGTACCCAAGTAGTGTC	55.532	259	(ACG)5	1172792	1172806
1476	scaffold_3	ACCTTCTTAGACCCCTTGAC	54.869	GATAGCAAGGAGAAGGGAAT	55.047	254	(CAT)4	1176838	1176849
1477	scaffold_3	GAAGAGATGGCAAAGAGAGA	54.674	TCTCTAAGAGCCAAATCCAA	55.181	259	(TGG)4	1197867	1197878
1478	scaffold_3	GGTAGCATTGATTGGTGTCT	55.057	CTTATCACCTACCTTGCTGG	55.007	384	(TGA)4	1203967	1203978
1479	scaffold_3	CTAACTAACCATCAGCTGGG	55.007	AGTTAGACCCTCCCAAAAAC	54.892	215	(CACT)3	1207206	1207217
1480	scaffold_3	ACACCTTTAGGAACGATCAA	54.792	CTCGATATCAACCTTAGCGT	54.678	304	(GCC)6	1210389	1210406
1481	scaffold_3	ACACAATTGTCATTCAAGCA	55.011	CAAGTGTGTCCAGAAGTGTG	54.985	318	(TGT)4	1213067	1213078
1482	scaffold_3	CCTTTTCCTTCTCACACTTG	55	GAAATAAAGCAAAAAGCCAA	54.972	337	(CTTCTC)3	1221696	1221713
1483	scaffold_3	TATATTCACGCGACTTGTTG	54.919	CCCTGACTCCCTAGAGTCTT	55.026	286	(GAG)4	1226328	1226339
1484	scaffold_3	CAAGCTTCGGATTTATTGTC	55.058	TATGAGGAGAGGTGTCTTGG	55.202	255	(GAAG)3	1238301	1238312
1485	scaffold_3	TAGGTATCTGCGCCTCTAAG	55.014	TCCCCAGAGACTAGATGATG	55.114	330	(TA)8	1241452	1241467
1486	scaffold_3	GATGTCTTTAGACCGTCAGC	54.923	ATACACGCCAGCATAAAAAT	54.974	326	(TTTC)4-(GCAAT)3	1241752	1241822
1487	scaffold_3	GACATACAACTGGCTCACCT	55.127	ATCGTAAATGGTTTGGTGTC	54.909	338	(TTCT)3	1246550	1246561
1488	scaffold_3	CTGTGATGGAGGAATGAGTT	55.013	TTCGGGTTCACCTCTTACTA	54.971	329	(GAGAGG)3	1247630	1247647
1489	scaffold_3	AGTTTTTGGGGAGAGATAGG	54.982	CAAAATGTCACACAATGCTC	55.011	332	(TTC)4	1248137	1248148
1490	scaffold_3	CCTGATGTGGTTAGAGAGGA	55.202	AACGGGTTATCTAGCAGTGA	54.994	345	(GATG)3	1252262	1252273
1491	scaffold_3	CTCATGGTAGGTTTGTGGTT	54.987	CTGTATAGCTTCCTCAACGG	55.171	339	(CTG)5	1260610	1260624
1492	scaffold_3	ACCACCTGTGAGTAAAGTCG	55.227	TGCGTACGTTTATTTGAATG	54.941	364	(TTTTTC)3	1275891	1275908
1493	scaffold_3	GACACACGGACCTTGTTATT	54.974	CAAGATGCAAAGATGCTACA	55.031	203	(TTTTTA)3	1276227	1276244
1494	scaffold_3	ACCAAGATCAAGGTGAGTTG	55.103	GTGAGTGCCAACTAGGATGT	55.127	301	(GCGATG)3-(CTATGG)3	1277016	1277062
1495	scaffold_3	ACAGTGATTTCAATCGTTCC	55.02	GGAAACTGAGCCTGATGTAG	54.937	300	(TCC)5	1283766	1283780
1496	scaffold_3	TGGAAGGATTCATCGTCTAC	55.118	CCCCATATACCATAGTCCAA	54.825	325	(ATCG)3	1285111	1285122
1497	scaffold_3	CCCAATAAGTCAATACCCAA	55.035	CAAAAATTCCAGGAGAACAG	54.936	331	(AGT)4	1290109	1290120
1498	scaffold_3	TGGTGTTCTGTCCTCTATCC	55.013	GCTTTGAGCTTCCTTCTTTT	55.639	387	(GAG)4	1294826	1294837
1499	scaffold_3	AATGAGTACTGGGCTTTCAA	54.959	GACTGAAGGTCTGAATAGCG	55.107	335	(TCG)4	1298482	1298493
1500	scaffold_3	ACAATAGCGCCAAAAAGTAG	54.944	CAATGTTTTCAGGAGGAAAG	54.936	229	(AAATA)3-(TA)6	1302568	1302654
1501	scaffold_3	CTTGGCTATACAACCTCGAC	54.994	AGCATAGAAATACATGGCGT	54.954	306	(CTT)4	1306670	1306681
1502	scaffold_3	AAAGTTCTTCATCCGCTACA	55.123	ATCACGCCAACAAATAAAAT	54.783	331	(TTTTC)3	1316782	1316796
1503	scaffold_3	TTTTTGGGTTTGTTTTGTTT	54.889	CGTATCCATCTTTGACGATT	55.169	371	(TTA)4	1318332	1318343
1504	scaffold_3	CCTTGCGCTACTACTGAGTT	54.985	ACGAACATGGTATGGAAGAG	55.07	389	(GTA)6	1322562	1322579
1505	scaffold_3	GCGGTACTTTTAAGGACTCA	54.727	TACTCCTCCTCCTCTTCTCC	55.072	358	(AAGGT)3-(CAAT)4	1325198	1325280
1506	scaffold_3	GGAGCAATCAATCAATCAAT	55.037	CTGTACCTGTATCTGCACCA	54.605	258	(TGGTT)5-(GAG)4	1325393	1325483
1507	scaffold_3	AAAGCCTCCACTACTGTTGA	55.024	TGGATGATAGGTACCTCGAC	54.983	255	(GTACT)3	1325891	1325905
1508	scaffold_3	CATTGTCCCCAGTACCTTAG	54.676	CATAATCCCAGCGTCTATTC	54.848	202	(GCGA)6	1326321	1326344
1509	scaffold_3	CATGTATCATTCTGTGGCTG	54.972	CCTGGCTATCAGTACCTTTG	55.007	335	(TCAG)3	1330620	1330631
1510	scaffold_3	CCTGGACATTCATTCTCAGT	55.013	CTACCAATACCCCACTTCAA	55.1	336	(CTTTT)3	1334503	1334517
1511	scaffold_3	TTAGAGTGATACAGGACGGG	55.252	GAAAAGAGAGGACAAACACG	54.987	261	(GGAGAG)4	1344967	1344990
1512	scaffold_3	CGGCGAAGAAGTAGATGTAT	54.678	AAACATTCCCTCTTTGGTTT	55.297	394	(AGG)4	1349051	1349062
1513	scaffold_3	GTACCGTAGTGTACCGCTTC	54.937	CCCACCCTTTTTATTACCTT	54.901	366	(TCTT)3	1349834	1349845
1514	scaffold_3	ATCAACGTTCTCCAACTGAC	55.09	GAGTGCCCAAAGTGTAAGAG	55.024	386	(ACAG)4	1350342	1350357
1515	scaffold_3	CATCACAGCACAAAATCAAC	55.011	TTTTCCCCTTCTCTCTTTTT	54.846	356	(GAGGG)3	1353427	1353441
1516	scaffold_3	GTGGTCTCGAAAGTTGACTC	54.775	CCATGAGGCTAGTGCTATTC	55.075	377	(GAAAAG)3	1355198	1355215
1517	scaffold_3	GATGGAGAGGAGCAAAAATA	54.519	CGAACCTTACGAGACAAGAC	55.024	318	(GA)6	1359808	1359819
1518	scaffold_3	GCGCTTTGTTTTCTGTCTAT	54.876	GTACAAGCTGCCCATAGTTC	54.982	367	(TTCT)4	1363010	1363025
1519	scaffold_3	GCATCCTTTGGCTTTATTTA	54.774	CTTTCCCTTTCTCTTCTGGT	55.171	384	(TGGA)3	1366351	1366362
1520	scaffold_3	ACCAGAAGAGAAAGGGAAAG	55.171	GCCTGTGTATTGAGGTTAGC	54.982	342	(CT)6	1366919	1366930
1521	scaffold_3	GACGAGCTTCTACCTCTGC	55.239	TTGTGAGATAGAACCACACG	54.565	398	(GGCTCC)3	1367563	1367580
1522	scaffold_3	GACACCTTGAATAAGGTCCA	55.033	CTTTCGATAACCTCTCCTCC	55.539	356	(TCG)4	1369379	1369390
1523	scaffold_3	ATACCTCTGCTCTACTTGCG	54.901	ATGAATCCAAAAACGAAAAA	54.884	386	(GGCATT)5	1376176	1376205
1524	scaffold_3	AAGCAAAAATGTGGGAGTAA	54.979	TTGAGCATTCAAGGTTTTCT	55.088	386	(TAAT)3	1377180	1377191
1525	scaffold_3	CCTATGTTTCCCACGATAGA	55.181	TGTAATCGATAATCTCGCCT	55.011	372	(GCC)4	1380747	1380758
1526	scaffold_3	ACACCTAGGATGGAGGAGAT	55.059	CATGTACCTACTTTACGCCC	54.889	324	(AAGA)3	1382985	1382996
1527	scaffold_3	AAGTGTCGAGAATGAGCAAT	54.923	GATAAGGCCATCTGTCTTTG	54.873	344	(CTGTG)5	1386094	1386118
1528	scaffold_3	ACGTATGAGTCTTGGGGTTA	54.662	CCAGTCTAATCGGTAAGTGC	54.994	318	(GTG)4	1387660	1387671
1529	scaffold_3	GTATTGATGAGGTGGTGGAC	55.139	CAATCAGCATCACGACTAGA	54.832	374	(CAATG)3	1390856	1390870
1530	scaffold_3	GCATCATCACATCACTGGT	54.99	CGGACAAAACAAAAAGAAAC	55.026	400	(GACCA)5-(ACAG)3	1391806	1391858
1531	scaffold_3	AGTCGATGTTGGGTCTGTAG	55.14	TAAGCAACATGGGAAGAAGT	54.959	329	(TTG)6	1405344	1405361
1532	scaffold_3	AGTCGATGTTGGGTCTGTAG	55.14	TAAGCAACATGGGAAGAAGT	54.959	329	(CTG)5	1405362	1405376
1533	scaffold_3	CGAGGTGAGATTCTTATTGC	55.04	ACTAACGGAGCTGATTTGAA	55.123	389	(TACAGA)3	1418933	1418950
1534	scaffold_3	CTTTCCTCAGTGATCTCAGC	55.052	TGAGAGACTGGGTAATGGTC	55.013	243	(CAA)4	1420886	1420897
1535	scaffold_3	GACCATTACCCAGTCTCTCA	55.013	GGAAGCTCAACGCTATAGAA	54.967	325	(CAA)4	1421147	1421158
1536	scaffold_3	CTTTTGAGAAACTCGTCCAC	54.987	ATGAGCAAATAGCGAAGAAG	54.967	358	(TCT)4	1423536	1423547
1537	scaffold_3	TAATCGGAGGATATCTGGTG	55.098	GAATGTCCAACCCTCTTGTA	55.033	263	(ATGT)3	1427041	1427052
1538	scaffold_3	TTTTCTCCAATCTCTTCCAA	54.98	TCTTGTCTTTCTTAGCCTCG	55.007	328	(AAG)6	1429518	1429535
1539	scaffold_3	CGAGGCTAAGAAAGACAAGA	55.007	AACTGCATCTTCAGTGGTCT	54.814	361	(AAG)5	1429713	1429727
1540	scaffold_3	GAAGAGAAGCACGATGACTC	55.038	ACAGACTCGACCACAGACTC	55.146	281	(AGG)4	1431223	1431234
1541	scaffold_3	AAAGTATGAACGTCGTGACC	55.143	TGGGTAGTCATAGCCTGAGT	54.803	277	(GAGCCT)3	1435410	1435427
1542	scaffold_3	CTTACATTAACACTTCGCCC	55.014	TGTGGCGGTTTATAGAGAGT	54.994	362	(AAAAG)3	1437696	1437710
1543	scaffold_3	CTCAGGCTGGTGTTTTTG	55.161	GTCGTCTTCATCTTCAAGGA	55.327	339	(AGA)4	1438068	1438079
1544	scaffold_3	CGTTCAAGTTCTTGTTCTCC	54.987	AGCACTCTGCTCAAGACTTT	54.437	360	(GAG)4	1440840	1440851
1545	scaffold_3	CTCTCTGCCAGTCTGTAACC	55.003	TGCTACGGAGTACAAGGTCT	55.06	266	(GAA)4	1446888	1446899
1546	scaffold_3	CAGTTCTCCTCGATTCTGTC	54.875	AACAGGCTTGTTTTTCCATA	54.979	332	(GGC)6	1449651	1449668
1547	scaffold_3	GACGGTGAAGAATTTGTAGG	54.792	TACCGTAGAAGGACAATGCT	54.994	337	(GAT)4	1452309	1452320
1548	scaffold_3	TATGGATAGATGGATGAGGC	55	GGTTGTTGTGGTTTCTGAGT	55.003	310	(GAGG)3	1460030	1460041
1549	scaffold_3	AGCAACCTCAGTTTTATGGA	54.959	CTCTGCTAATCTTGCGATCT	54.946	378	(CAA)4-(CAG)4	1469423	1469467
1550	scaffold_3	GCTTAAGACCTTGCACCTAA	54.889	GTGGAGGTGTCCAGTATGAC	55.213	367	(CATC)3	1470903	1470914
1551	scaffold_3	AGGTACGCGACAATTACAGT	54.937	CATGGGTTAGCATCCAGTAT	55.04	353	(CAG)5	1475245	1475259
1552	scaffold_3	CGTACTCGTACTCTGTGCTG	54.599	AGATGGTGGTTTGAGATGAG	55.013	319	(CGC)4	1479444	1479455
1553	scaffold_3	TTTGTTTGTTTTGCATCTTG	54.933	CTATATGGTGATGATGTGCG	54.943	309	(TACA)3	1482407	1482418
1554	scaffold_3	AAAGCGAACAAAAGGTGTAG	54.811	CTTGAGACGGGATTTATGAG	54.886	287	(GAAAA)3	1483084	1483098
1555	scaffold_3	AATGGAACCAGACTATACGC	54.334	CGCTATCTAGGACTCCGTAA	54.854	343	(GAAGCA)3	1486686	1486703
1556	scaffold_3	CATGTATCTAACCTAGCGCC	55.127	ATTATGACCCTCCTGGAAGT	55.077	369	(GAGCT)3	1492198	1492212
1557	scaffold_3	CAATGACGACAAATGACAAG	55.025	ACAGCTACCTAATCCAACGA	54.994	369	(TAT)4	1499125	1499136
1558	scaffold_3	AACTTACATTTTGCCTGCAT	55.002	TGCACTAGCGAACAAATAAA	54.814	333	(TGC)4	1499663	1499674
1559	scaffold_3	GAAATCTGCTACAGTGGCTC	55.094	GTAATATCGAGGGCATCTTG	54.848	306	(ACT)4	1500582	1500593
1560	scaffold_3	GCACTGTACTTGGTGCTACA	54.862	CTGAATATTATTTCGAGCCG	55.197	392	(TC)7	1504473	1504486
1561	scaffold_3	AGCACTGAATTTTGAAGCAT	55.111	GAACAAGCCATGATATTGGT	54.991	229	(CCTTT)3	1507932	1507946
1562	scaffold_3	TGTAGTAGACCCAGTGGACC	54.965	ACAAGTTTGACCAAAAGGTG	55.204	285	(CTC)5	1513649	1513663
1563	scaffold_3	CACCTTTTGGTCAAACTTGT	55.204	TACTGACATTCCCATCTTCC	54.946	348	(GCTT)3	1513837	1513848
1564	scaffold_3	AGGAAAGAATTGGGGTAAAG	55.001	TGCCACACTACGTCATGTAT	54.91	303	(GGAT)4	1514470	1514485
1565	scaffold_3	TTTCGGAAGTCTAGATGGTG	55.383	TATCAAACGATACTTGCGTG	54.919	244	(GAGGCA)3	1523279	1523296
1566	scaffold_3	GAAATTAACGATTGGCGTAG	55.108	AACTTCACCAACGTATCCAC	54.974	360	(TCTTG)3	1530013	1530027
1567	scaffold_3	TTGAAGTACCTTGTACCGCT	55.078	TCTTTATTCTCTCTCCTGCG	54.923	398	(TGGA)3	1530703	1530714
1568	scaffold_3	CAGCTCTTCTTCCACCACT	55.43	CCGATGGTGTAGTAGGTGAT	54.937	366	(CTC)5-(CCT)4-(CTC)7-(GCA)4	1532155	1532424
1569	scaffold_3	GGTTGAGACTCCTACTCCCT	54.844	CAAAGAGCTCGAGGAAGAC	55.214	383	(GCG)4	1532428	1532439
1570	scaffold_3	CTTTGAGACCGATCAGGTAG	54.95	ATCTGGGTGATAGTCAGCAC	55.038	360	(TTGG)3	1534681	1534692
1571	scaffold_3	CAAGCCTTAACAGTCACTCC	55.024	AGTAAGCATGGATGGATGAG	55.154	331	(CTTG)3	1544316	1544327
1572	scaffold_3	TTTGAGTAAAAGGAGAAGCG	55.026	CTCCATCTACCTTGTATCCG	54.756	364	(TGGC)4	1557645	1557660
1573	scaffold_3	AAGTTGGGTGAGATGAGTTG	55.103	TTTTGTAAACCACAATTCCC	55.07	290	(TACATA)3	1580541	1580558
1574	scaffold_3	GTTTCTTGGATATCTGCTGG	54.873	CGTTGTACAAAGTGTGTTGG	55.066	390	(AAAGA)3	1587697	1587711
1575	scaffold_3	CAACAGCTAGAGCTAGGAGG	54.62	AAGAAAGTCAATTGGCACAT	54.779	384	(TGA)4	1593307	1593318
1576	scaffold_3	GACTTTGTACACCTCACCGT	55.041	ATGTCAAGAGATGTGAAGGG	55.013	266	(TTC)4	1610408	1610419
1577	scaffold_3	ACCAAGCAACAATACAATCC	55.075	CAGCAGTCCAAGTAAGGTTC	55.024	364	(ACA)4-(GCC)4	1615603	1615672
1578	scaffold_3	GAGGATTGATGCTGAGATGT	55.087	AGCAGGTACGTCAAAACACT	54.965	394	(AG)6	1618186	1618197
1579	scaffold_3	GGGTAATGCTCAAAGACTTG	54.959	CTTATCAGGTCTTGCCTCAC	54.937	385	(GAC)4	1622173	1622184
1580	scaffold_3	ATCTGATAAGAGCGAGGTCA	55.02	TTTCTTTCCCTTTCCTTTCT	54.846	394	(TGCATG)3-(GTTGG)4	1637083	1637186
1581	scaffold_3	GGATGGAGGCATCAATAATA	55.02	AGCGAATCAAGAGCATCTAC	54.765	311	(TTTGC)3	1637718	1637732
1582	scaffold_3	AAAACGCCACAGAGTATCAT	54.815	CGAGTCGAATAAGGAGAAGA	54.756	289	(TGC)4	1638244	1638255
1583	scaffold_3	TCACATGCGAATTTGTAGAG	54.858	TGTTATCAAGAGTGTGAGCG	54.924	309	(AT)7-(AGAA)3	1666704	1666739
1584	scaffold_3	GACACTCAGTCTTACCGCTC	54.99	CAAGACTTGGAAAATGAAGG	54.936	266	(TTCT)3	1667751	1667762
1585	scaffold_3	TCAGGCTGTAGGAGGAATTA	55.052	GTCACCTGTATCTGAGCCAT	55.038	373	(AATAAA)3	1698525	1698542
1586	scaffold_3	AGCTTCAAACTTGGACTTGA	55.156	GATTCACAGGTACGGAGTGT	54.952	334	(GCC)5	1705759	1705773
1587	scaffold_3	GAGATGTATTCCTCAGCTCG	55.02	GATTAGGGTCATCAACGAGA	55.118	390	(GACC)4	1715024	1715039
1588	scaffold_3	GCTGACATGATGAACACTTG	54.989	GAGTAACGCTTCAAGTCACC	55.011	384	(TATT)3	1737123	1737134
1589	scaffold_3	CCTTTGTTGATGGTTTGAAT	55.052	AACAACTCCAGATGGATGAG	55.013	383	(GAA)4	1737984	1737995
1590	scaffold_3	TTCCCAATAGTAGCGAAAAC	54.672	CGATCTGTATAGGCGAAAAT	54.624	315	(TTAT)6	1750724	1750747
1591	scaffold_3	GGAAGACAACAGTTGGAAAG	54.817	AGCTTGGAACGGTGTTAGTA	55.078	268	(AGGAG)3	1753338	1753352
1592	scaffold_3	GAAACTCGCTTCATCATTTC	54.991	GTTACAATACCCGCACTAGC	55.036	329	(AAAAG)3	1762493	1762507
1593	scaffold_3	GATATCCAGAGGTCAGTCCC	55.925	ATTGGGTCATACTGGTTGAG	54.899	346	(TGGGAC)3	1768875	1768892
1594	scaffold_3	GGGGAAGCTAATGTAGACCT	55.004	GTTTCAAGACCAGCACTCTC	54.952	365	(ACAGGC)3	1780493	1780510
1595	scaffold_3	GTATGACCATTGGCTTGACT	55.057	CTTGGTACCGTTGACAATCT	55.156	264	(TTC)4	1785145	1785156
1596	scaffold_3	CATAACCTCACGAAAAGCTC	55.123	CGGTAATATAATGCCGAATC	54.848	363	(GTAC)3	1789831	1789842
1597	scaffold_3	TTCCTCGTCTTCGTTATTGT	54.959	TTCAATTTGTGCTTCAAGTG	54.91	273	(TCGTCT)3-(TCT)4	1790166	1790219
1598	scaffold_3	AATGTTGACCAGTAGATGGC	55.057	AACATGGGCTACACACTACC	55.011	363	(CTTG)3	1793234	1793245
1599	scaffold_3	GAAGAGCAAAACCAACAGTC	54.974	GGAATTCGTAGCAGATATGG	54.848	398	(CGA)5	1798287	1798301
1600	scaffold_3	GAAGAGCAAAACCAACAGTC	54.974	GGAATTCGTAGCAGATATGG	54.848	398	(TGA)5	1798302	1798316
1601	scaffold_3	GGGGATTCAATGAACAGATA	54.881	GCTTCGTTTTGAGAGGTATG	55.123	390	(CATC)3	1809363	1809374
1602	scaffold_3	TTTTTCGCCAAAAGTTAGTC	54.877	TATGGTAGGAGTCAGCATCC	55.154	348	(GCAGGA)3	1813434	1813451
1603	scaffold_3	AGAAAGAGACGGTGAAGGAC	55.95	TGGGATAGGTAAAGAGGACA	54.719	234	(CTG)5	1820964	1820978
1604	scaffold_3	AGAATTTTTGTGACACACCC	54.937	CCATTGATACGATTTCGATT	55.102	276	(ATTG)3	1824141	1824152
1605	scaffold_3	CCAGGATAGACGACAAGAAG	54.95	AAAGCAAAAGCATCAAAAAG	55.032	375	(AAG)4	1826115	1826126
1606	scaffold_3	CTTTTTGATGCTTTTGCTTT	55.032	TTCACAGGAAACAAGAATCC	55.167	375	(TAAA)3	1826543	1826554
1607	scaffold_3	GTTCTCCACCATGTAAACCT	54.002	CTTCTTTGGAAGTGATGGTC	54.727	397	(TGC)6-(TGC)13	1828377	1828520
1608	scaffold_3	TTCAGAGCTCGAAGAAGAAG	55.12	ACCAACTTTGACCAGACATC	54.913	360	(CAG)4	1829440	1829451
1609	scaffold_3	GCAAAGATTTGTTATTTGGC	55.063	TCAACCCAGAATGTAAAACC	55.052	393	(TTTTC)3	1836449	1836463
1610	scaffold_3	CACACAAAAACAGACTTCCC	55.63	GAGAGGAACTACAACACCCA	55.103	397	(GACT)3	1838465	1838476
1611	scaffold_3	CATATCATTCCACACATCCA	54.982	ATCTAAGGACAGCGATGAGA	55.02	388	(CTT)4	1843435	1843446
1612	scaffold_3	TTGCGTAGTTGTTATTCACG	55.005	AGCTTTTTAGACGAGGGAGT	54.961	394	(TGCC)4	1856416	1856431
1613	scaffold_3	CAACTGGAATCTTGGACACT	55.103	AGCATGTTCATATACCCGTC	55.027	370	(TTCTT)3	1859063	1859077
1614	scaffold_3	AAGTAAATGAGATGGCGAGA	55.04	TTCAAGCCACTTTCTGATTT	55.088	390	(TTTGT)4	1866703	1866722
1615	scaffold_3	GATGGGTGTCTACGGTCTTA	55.07	ATAGTAGTCGCTCTGCCAAG	54.901	237	(GCTC)3	1877726	1877737
1616	scaffold_3	GACAAATGGGAAAATCAGAA	55.098	TTCAAACAACTTCACATCCA	54.986	238	(GAG)4	1880665	1880676
1617	scaffold_3	GAATGCTCCTGTAGCTTGAC	55.094	TTCGAGGTTTTTGTGACTTT	55.007	303	(CAT)4	1885136	1885147
1618	scaffold_3	GCTAGATCAGAGCCAATCTG	55.191	ATGATGGTGTAGCCAAACTC	55.057	228	(TACA)4	1890539	1890554
1619	scaffold_3	AATCAGTCCCAATCAGTCAG	55.013	GAGTTGGTGGTATCAGAAGC	54.751	376	(ATC)4-(CTGCTT)3	1908705	1908794
1620	scaffold_3	GCTGAAAGGTGAGCATTTAC	55.111	CGTTCAAGTACTCGACTTCC	55.024	324	(AAG)5-(AAG)5	1912063	1912101
1621	scaffold_3	ACAAGAGATAAGCCACGGTA	54.994	ACGTTTCTTTGTTTAGCTGC	54.958	352	(TGC)6-(AAAT)3	1913454	1913564
1622	scaffold_3	TTTGAGAGGTGGAGGAGATA	54.824	AAAACGAAACTGCATCAAAT	54.967	390	(TTTC)4	1915682	1915697
1623	scaffold_3	ATTACCGGAAGCTACAACAA	55.014	AAACCACGATATCATTCCAG	55.004	295	(TCG)4	1925704	1925715
1624	scaffold_3	GATAATTCTGCTGTTGGCTC	55.027	TTCTTTCTCCTTAGTGGCTG	54.842	256	(CATC)3	1932489	1932500
1625	scaffold_3	AAGCACCAACTCACTCACTT	54.905	GTTGGGAGGTTTGTTGTTAG	54.713	293	(AGA)4	1933276	1933287
1626	scaffold_3	CGAAAAGGAAAATTGAAAAA	54.799	CCGCAAACATTACTAGCTTC	55.331	390	(TCTCGC)3	1934480	1934497
1627	scaffold_3	GATAGGCCATGTTGTTGTTT	55.075	AACATGAGTTTCAGTTCGCT	55.011	294	(GCT)4	1938195	1938206
1628	scaffold_3	GGAGTGAGATGGAATGAAGA	55.062	CGGCATTTATAAAAGGAAGA	54.786	383	(TTCTT)3	1939675	1939689
1629	scaffold_3	ATCATCAGGCCTTTATGCTA	55.011	AGTCAAACACCGACAGTTTC	55.178	259	(AGAA)3	1945878	1945889
1630	scaffold_3	GTTTACTTGGAGTGGCAAAG	55.043	ACGATTGCCTCTCTCTCATA	55.02	291	(CGATG)3	1948282	1948296
1631	scaffold_3	GGTGTTTCCCTCTCTCTTTT	54.997	AGACGTCAACAACAACAACA	54.993	381	(TG)7	1948863	1948876
1632	scaffold_3	AGTCATTTCATACGGAGCAG	55.408	AGCAGCTGGTTATTTTCTTG	54.889	228	(TGT)4-(CAC)5	1949105	1949229
1633	scaffold_3	TAAGGTTCGATGATGATTCC	55.049	AACGAGAACGTAATCAATGG	55.252	400	(GAG)7	1951131	1951151
1634	scaffold_3	TTCTGTTTGTTCTTCTTCGG	55.595	AGGTATCTGTGGCTGACAAG	55.313	279	(CTT)6	1953223	1953240
1635	scaffold_3	CTATTGATGAAAGGCGAATC	54.975	ATGAGCAATCCTGAATCATC	55.017	347	(CTT)4	1953853	1953864
1636	scaffold_3	CTGATCTAGAAACTGCGCTT	55.03	ATGCATTACTGATGCTTCCT	54.896	399	(CAAA)3	1955126	1955137
1637	scaffold_3	ACAAGTTTTCTCTCCTTCCC	54.997	CATCTGTCTCTAAGGGTCCA	55.202	276	(AGC)5	1956869	1956883
1638	scaffold_3	ACAAAACAGGAAAGCCATTA	54.979	AAGACACACCATTTGCTTCT	54.84	353	(AAGA)3	1957799	1957810
1639	scaffold_3	AAGTCGCAATAAGCAGTTTC	54.876	CCGTCAGAGTTTCGACTTAC	55.024	292	(GA)9	1958706	1958723
1640	scaffold_3	TCCCTCACCAGTTCTGTATC	55.013	AGTGGAGAGTTGGTATGTGC	55.127	361	(CA)8	1965483	1965498
1641	scaffold_3	CTTCGTCGGTTTCGTACTT	55.477	TTATCAACGATAGGGAATGG	55.114	372	(GGC)4-(GCG)5	1967638	1967700
1642	scaffold_3	GTGACCAGAATGTCGTAGGT	54.952	TTTGTTAGATGGGGTCTTTG	55.229	288	(ACGATG)3-(AAG)4-(ACC)4	1973477	1973661
1643	scaffold_3	TGAAAAGAAAGGACTTCAGG	54.639	TTCAAAGCTGTCTTTTCCAT	55.088	329	(TTC)5	1974007	1974021
1644	scaffold_3	CTGGTATCTTTTTCCCCTTT	55.001	TTCAAAGCTGTCTTTTCCAT	55.088	269	(TGA)5	1974183	1974197
1645	scaffold_3	CAGTACGTACAGTTCTCGCA	55.053	AGAGACAACAGTCGACCAAG	55.353	260	(GA)6	1979040	1979051
1646	scaffold_3	GAGCAACTGCTGCTATTCTT	55.018	AGACGGGTACACTCACTGAC	55.021	393	(TGA)4	1980721	1980732
1647	scaffold_3	TACAGCCAATACCCAATACC	55.058	GGAGATTCGAGTAAAACGTG	54.959	251	(AAGA)3	1982597	1982608
1648	scaffold_3	GCAACATTACCGTAGAAAGC	55.161	ATTTCTATCTAGTTGCCCCC	54.943	375	(GCA)5	1982978	1982992
1649	scaffold_3	AGAAACATTGGATCAAGACG	55.203	GTCCTTTACTGAATGCCAGA	55.372	347	(TAGTG)3	1986545	1986559
1650	scaffold_3	ACAGTCGAAAGTAGCAAAGC	54.937	GAACAGCCAAACTAGCAGTC	55.18	226	(AGA)4	1987818	1987829
1651	scaffold_3	ACACATTCATGATACGAGCA	54.958	AAAAATGAGAGGGTGAGGTT	55.286	287	(AG)9	1989765	1989782
1652	scaffold_3	CGAGCAAAGGAAGTAGAGAA	55.007	CGGTGGAGAGAGTCTACAAG	55.017	222	(AGTT)3	2000839	2000850
1653	scaffold_3	CATTTTGTCTGTCGTGCTTA	54.947	TTAATGTCGGCCTAAGAGAG	54.818	382	(CAGT)3	2011099	2011110
1654	scaffold_3	TACGAAGAAAGTGGGAGAAA	55.1	CGAAAACGAGGAAATAGAAA	54.808	369	(GA)7	2019831	2019844
1655	scaffold_3	TTTCTATTTCCTCGTTTTCG	54.808	GATGAACCACGACAGATTTT	55.02	309	(TAGG)3	2020211	2020222
1656	scaffold_3	AGTGGGCTGTTTCGTAATAA	55.014	CCATGTATGCATCTCAACAG	54.972	357	(TTGAT)3	2022330	2022344
1657	scaffold_3	CTACAAATCAGTCAGCTCCC	54.937	AAGAGCAACGGAATATGAAA	55.058	312	(CTT)5	2024867	2024881
1658	scaffold_3	TCGTGATGTACATGCGTATT	55.018	AACGTGCCTTGATACAGAGT	54.877	316	(AT)6	2042153	2042164
1659	scaffold_3	CTGACGGGAATATCTTTTTG	54.909	ACAATTTCAAGGAAGCTGAA	55.088	251	(ATCA)3	2049428	2049439
1660	scaffold_3	CTGTGGCTAGTGTCTTGTCA	54.81	TTCCCTAAAACAGCCTATGA	55.07	242	(TCA)4	2052758	2052769
1661	scaffold_3	TTGGTTTGTCATACGAGCTA	54.448	ATGCGAAGAATAATCCAAAA	54.995	383	(AGA)6-(CT)13	2053056	2053158
1662	scaffold_3	GCAAACTACCTCCTCTTCCT	55.194	CAGTAATCAATCTCTCCGCT	54.611	398	(CCG)4	2060603	2060614
1663	scaffold_3	AATATGTGGAGCAACCAAAC	55.075	TACCATCCGTATAGGTCGTC	55.04	288	(TGA)18	2079680	2079733
1664	scaffold_3	ACCACTGAATGAAACTCCAC	54.913	GATATTTTTCAACGGCGAG	55.9	324	(TC)7-(CCT)4	2086148	2086202
1665	scaffold_3	GGAAACACAGCCCTACAAG	55.741	ACATACGTAGTCCTTGAGCC	54.384	219	(CGA)4	2086517	2086528
1666	scaffold_3	GAAGAGGTCAAACAATGGAA	55.167	GGAGTCAGTAGAGCGACAAC	54.99	214	(GCTGGT)3	2088047	2088064
1667	scaffold_3	GTGTGTTTGACCAGAAGGTT	55.003	AGTCCTCATCATCATCTTCG	55.1	313	(TTC)4	2088679	2088690
1668	scaffold_3	TCACATCTAGCATTCAGCAG	55.011	TGACAAAATGGCTCTTCTTT	55.088	304	(CGT)4	2091411	2091422
1669	scaffold_3	CAAAGAAGAGCCATTTTGTC	55.088	TATATGTATGCGCCATGTGT	54.988	263	(CATA)3	2091744	2091755
1670	scaffold_3	ATACACATGGCGCATACATA	54.988	AATACATGATCAAACGAGGG	55.004	314	(CTGG)3	2091927	2091938
1671	scaffold_3	AGCTGGCTGTTGTTGATATT	54.982	TATGATGGGACAGCAGTACA	54.972	219	(CTG)4	2094073	2094084
1672	scaffold_3	TGTACTGCTGTCCCATCATA	54.972	ATCAAGCAAGGCAATAAGAA	55.218	286	(CTG)4	2094226	2094237
1673	scaffold_3	CAAGAAGAGAGAAAGCCAAA	54.971	GCCTGTTCGTTATTTACGTC	55.002	203	(AAG)4	2094908	2094919
1674	scaffold_3	TGATGGAAAGACAAAACACA	54.986	AGCCTGAACGTACAAGAAAC	54.605	387	(CCT)4	2096380	2096391
1675	scaffold_3	GTTTCTTGTACGTTCAGGCT	54.605	CTTGTCTGTTCTCGTCTTCC	54.965	378	(AGA)5-(CAGA)4	2096988	2097062
1676	scaffold_3	GGATGGATCATTTGAGAGAA	54.993	GAGTCTGTAGCTTTGTTGGG	55.024	347	(CT)6	2101409	2101420
1677	scaffold_3	CGTTTTTGTTTTTCAGCTCT	54.936	ACATGGCTGAGCAATTTTAT	54.919	322	(ACAA)3	2102693	2102704
1678	scaffold_3	ATGTTTCACACCCCTATTTG	54.923	TTCTCTACTAGCCTCAACGC	55.03	298	(AG)7	2104589	2104602
1679	scaffold_3	GCGTGTTAGGATCAAGTTTC	54.946	TTCCTCTTTTGCTCTTTCAG	54.971	400	(AATA)3	2104950	2104961
1680	scaffold_3	GAAAACAAAAGTGAAATCGG	54.944	GCTACTGTGACTCCAGAGGA	55.443	355	(CGCACA)3	2105387	2105404
1681	scaffold_3	GAAGACATGTAATCGGGGT	54.784	CTCCAGAGACAGTACAAGCC	55.003	323	(TCG)4	2106065	2106076
1682	scaffold_3	CTGGTACGACATCGATAGGT	55.107	GTATCCTATCCCATCCCAAT	55.218	221	(GAGT)3	2106945	2106956
1683	scaffold_3	CCCAAGCTAGCATTAGAAGA	54.979	GCTAGTAGTAGCAGCATGGC	55.506	336	(GCATG)5	2107500	2107524
1684	scaffold_3	GTACAGGTACAGGTGCTGGT	55.079	GTGAGGCTGAAGAGAATTTG	55.07	238	(CTC)7	2111110	2111130
1685	scaffold_3	CTGAAATCCCGACTATTGAG	54.886	TGCACAAGTAGAGTACAGCG	55.227	391	(ACAG)3	2111402	2111413
1686	scaffold_3	TCGGTTGTTGTCTTGTATGA	55.025	GGCTACGACGAGATTTACTG	55.159	214	(GTG)4-(GTG)5	2126395	2126424
1687	scaffold_3	CCTAGACGGTCATATCCTCA	55.167	ACTCCTTGTATGGTGTTTGG	54.987	379	(AGA)4	2128785	2128796
1688	scaffold_3	GTCTACAATCCAGTCGGGTA	55.07	TTAGTCCCCAGTTCTCACAC	55.103	316	(GAGC)3	2130901	2130912
1689	scaffold_3	GAATTATGGAGTTGCTCTGC	55.027	CTACTGCAGACGTTGACTGA	54.993	307	(TATG)3	2131662	2131673
1690	scaffold_3	CAAGAGTGACGTCTACAGCA	54.993	GTTCCTCGTCCATCTCAATA	55.118	267	(GA)6	2136275	2136286
1691	scaffold_3	AAACAGAGGCCACTATTCCT	55.481	TTCTTCTTATCGTGGTGGTC	55.203	291	(CCG)4	2137540	2137551
1692	scaffold_3	CTGGTATCGTCAAGCATTTC	55.835	CGTACTCAATCAAGCCTAGC	55.321	339	(GA)7-(CGA)4	2137722	2137768
1693	scaffold_3	CTAGGCTTGATTGAGTACGG	55.171	GATTCTCACGTTGTCCTTGT	55.09	382	(CTT)4	2137996	2138007
1694	scaffold_3	GAGAGGAGACACAAGAGACG	54.942	AGCATACACGTCATTCATCA	54.958	400	(TGA)4	2139705	2139716
1695	scaffold_3	AAAAGAAGCGAGTGCTTATG	55.048	CGAATTAACAGCACTCACAA	54.947	287	(TGTC)4	2140147	2140162
1696	scaffold_3	CACGAGAAATTTGTTCAGGT	55.288	CACTGGAACTCGGTAGTAGC	55.06	278	(AGG)4	2145641	2145652
1697	scaffold_3	GTACAATCTCCCCAGTCAAA	55.033	ACACTAACATCTCCCACAGC	55.127	382	(GAT)4	2147718	2147729
1698	scaffold_3	GTAATTGCTGTGGGAGATGT	55.057	TTCCCAATCAGTGATCCTAC	54.946	225	(TGTGA)3	2147892	2147906
1699	scaffold_3	CTGCAATCTCTGTCAGCATA	55.011	GGGTCATTTTCATTTCCATA	54.904	228	(CCCG)3	2157038	2157049
1700	scaffold_3	TCTTGTCAATGGTGCAGATA	55.112	ATCATGTTGTGTTGCATTGT	54.675	219	(CAT)4	2160550	2160561
1701	scaffold_3	GAAGCCATTTGAGTGTGATT	55.191	GGTGCCAACTCTATTTTCTG	54.959	355	(TAGG)3	2164983	2164994
1702	scaffold_3	GCAACGGTTCTTAGACTCAC	55.011	GGAATGTTGTTGAGGGAGTA	55.033	229	(CGAAC)3	2173290	2173304
1703	scaffold_3	AGATTTGCGACAAAATGTCT	54.946	GGAATGTCATTGCTTTCTTC	54.823	382	(AAG)5-(GAA)5	2184836	2184927
1704	scaffold_3	CGTGGTGATACAATATGCTG	55.031	AGAGGCTAGAATCCTCGAAT	54.796	240	(AG)7	2187144	2187157
1705	scaffold_3	ATGCTATTCATGGCAACTCT	54.896	GTCTACACTTCTCTCGTGCC	54.99	217	(AACA)3	2189620	2189631
1706	scaffold_3	ATGCTATTCATGGCAACTCT	54.896	CGAAATAGTTCTCCGTGTTC	54.959	396	(CCGT)3	2189736	2189747
1707	scaffold_3	CTGCAGCAGAGGCTTATTAT	55.002	CATCAAGAGTTCAAAAAGGC	55.088	343	(TTTTC)3-(TACC)4	2206409	2206478
1708	scaffold_3	TGAAAACATGCACTTTGTGT	55.101	ATTCTTGGACTTGATAGCGA	55.04	361	(AAT)4	2227871	2227882
1709	scaffold_3	CTTCTATGAGAGAGGGGGTT	54.961	CGCTGATCGAGTGTGTACTA	54.963	283	(CATC)3	2229647	2229658
1710	scaffold_3	ACTAGATAGTCGCGGATGAA	55.075	TATCTCATGGGTTTGAGGAG	55.13	352	(TGTA)3	2253413	2253424
1711	scaffold_3	GAAATTTTCCCAAGTCAATG	54.698	AACCTGTCATGAGGTTCAAG	55.103	342	(TG)6	2256119	2256130
1712	scaffold_3	GATTCTTGCCACAGAGAGAG	55.052	CTGATGATGTTGGGAATTTT	54.967	281	(AGT)4-(CT)10	2268058	2268160
1713	scaffold_3	ACAAGGACACAACTCCAGTC	54.982	GTTGAGAAGCTTCAGATTGC	55.228	215	(AAG)4	2268756	2268767
1714	scaffold_3	GTTGTAGATGAGCTTGGAGG	54.937	GTCATTCTCCATTGACGTTT	55.02	335	(AAGA)3	2271988	2271999
1715	scaffold_3	GGTACCTTATCAGCATCAGC	54.896	TTTCTTTTCCTCCATTGAAA	55	201	(ATTG)3	2273518	2273529
1716	scaffold_3	CCAAGTAAAACCTGAGCATC	54.959	GTTGGCCTATGTCAAAGTGT	55.143	309	(CATCTT)3	2277102	2277119
1717	scaffold_3	ACCTACGCTTCCTTCACC	55.189	AAAATCTCAAGAAACAGGCA	55.088	302	(CCA)4-(GAGAA)3	2278339	2278462
1718	scaffold_3	ACTGTGGATGGACATACGAT	55.176	CTAGGTGCTTGTCTGACTCC	55.003	280	(TCTT)3	2279144	2279155
1719	scaffold_3	ATCGGGTATATTCGTGTCAG	55.04	CACATGAGATGAATCGTTTG	54.933	389	(TCTT)3	2281380	2281391
1720	scaffold_3	ATTGATTCGCTTCCTATTGA	54.975	GGCGCGAGTAGTGTTATTAT	54.728	399	(GAG)5	2284751	2284765
1721	scaffold_3	GTTCAACATGGAACGAATCT	55.02	CTTCTTAGGTCATACACGGC	54.994	379	(AGAA)3	2286617	2286628
1722	scaffold_3	GGGCACTATTTCTGCACTAC	54.982	ACCCTTAGGTCCCAGTACAT	55.032	326	(TTTC)3	2288250	2288261
1723	scaffold_3	GCTCTCTGTTGCAATTATCC	55.027	CACCGTTAGTGTATGTCACG	55.015	329	(AAG)4	2288668	2288679
1724	scaffold_3	AAGGCAAGGTAAGGTACTCC	55.084	TGAGAGAGGGAAGAAACAAA	55.046	309	(AATCAC)3	2291041	2291058
1725	scaffold_3	CCAGTCTTTGCCTGTTAGTC	55.024	TGAATTGAATCAACGAATGA	55.003	200	(TCTGT)3-(TGCAT)3-(CATTG)3	2291615	2291693
1726	scaffold_3	TTGCTACATCCATCCTATCC	55.086	CTCGAAGAGATTGCTGACTT	54.803	334	(TCCATC)5	2291806	2291835
1727	scaffold_3	GAACAAGGCTAAGGTGCTAA	54.889	AGTCAGAGCTTCGTTCTTTG	54.891	383	(CCTGTA)3	2296216	2296233
1728	scaffold_3	CTCTGTGGAGGCACTATTTC	54.937	GTACCAGACCTTGTCCTTGA	55.103	383	(TC)13	2297601	2297626
1729	scaffold_3	ATGGCTGGTTAAAAAGAACA	54.979	ACATACCCAAAATCGTCAAG	55.088	393	(GTGAGA)4	2301056	2301079
1730	scaffold_3	CTTGACGATTTTGGGTATGT	55.088	TCTTCCAGGTTTCTCTTTCA	55.046	284	(CAGAC)3	2301469	2301483
1731	scaffold_3	ATTCATGTCCTTCCTTGATG	54.946	ATACGGATCAACCACGTATC	54.86	307	(TCGAT)3	2301772	2301786
1732	scaffold_3	TCCTCGATTACAACTCCATC	55.118	CTCGAGAGAGTCAGCTAGGA	54.965	224	(CCT)4	2304636	2304647
1733	scaffold_3	CTCCCTTTCACAAGAACAAG	55	TTCCTTGGTACCTCATTGAC	55.033	324	(CAGAAA)3	2306724	2306741
1734	scaffold_3	TACATGCAAGAAGCAACATC	54.844	TTTGATATCCCAGGACTACG	55.181	227	(TC)18	2309057	2309092
1735	scaffold_3	AAACACGCAGTCTCTTCAAT	55.011	CATTTCATTCCCATTTGTCT	54.967	356	(AG)11	2309520	2309541
1736	scaffold_3	GCAAGTAGATGGGATATTGC	54.835	ACTGCTACTCGTTGACGTTT	55.133	292	(AGAA)3	2311369	2311380
1737	scaffold_3	CTGTACAAACCACAGGGATT	54.987	AGTATGTTTGATGACAGGGG	54.899	392	(ATTA)3	2312273	2312284
1738	scaffold_3	TACCCAATTCACTCATTTCC	54.967	GCATATCCATCTAGAGCGTC	54.978	343	(CT)7	2315349	2315362
1739	scaffold_3	GGTGGTTTCTAGCAAGACTG	55.024	TCATCAGTTCTCGATGTTGA	55.054	280	(AAG)4	2317900	2317911
1740	scaffold_3	TGTCTTGACAGCCCTAGACT	55.003	TGGAAGCCATTACTTGTTTT	54.979	329	(AAACA)4	2318695	2318714
1741	scaffold_3	TGGTAGATGGTCTCTTCGTC	55.189	ATGGACATGGACTTTGAGAG	55.013	302	(TGC)4	2319941	2319952
1742	scaffold_3	AAAAGCGTAGTTGTGGTGAT	54.901	ACACAAAACACTTTCCCATC	54.937	382	(TC)6	2320103	2320114
1743	scaffold_3	AAAAACCTAGATACGAGGGG	55.034	ATGCCCAGAATTAATCAAAA	54.837	203	(TTGCC)4	2321634	2321653
1744	scaffold_3	AAGAAAGATGAGGAGGAACG	56.033	AGAAGGAGAAGGAGAAGGAA	54.797	372	(TCCTTT)3	2338078	2338095
1745	scaffold_3	TCTTTTTCTTTCTCCTTTTCC	54.609	TAGTGCCAATCCAATAAAGG	55.354	398	(TCCTTC)5	2338096	2338125
1746	scaffold_3	CTTTCTCCTTTTCCTTTTCC	54.846	TAGTGCCAATCCAATAAAGG	55.354	391	(TGC)4	2338301	2338312
1747	scaffold_3	TTGATCCAAACCTCCTTTTA	54.874	GATGGAAACGATGAATGAAT	54.868	311	(TAGG)3	2339161	2339172
1748	scaffold_3	TAGGTAGCGTGGTTCTGAAT	54.994	GAGGACATGGACATTCTGTT	54.821	345	(TCAT)4	2339357	2339372
1749	scaffold_3	AGATGTGTCGTTTTCACCTC	55.09	CACAAGACAGAGTCGTCTGA	54.738	391	(TCT)4	2343728	2343739
1750	scaffold_3	TAGACCTGAAATGGCCTAAA	55.07	TTTGAGATGCCAAGAAGTTT	55.088	398	(AT)8	2352200	2352215
1751	scaffold_3	GATTGGTTTGACTGCTGAAT	55.191	ATAGGAGGGCAATCTTTACC	54.943	274	(TCTTTC)4	2368111	2368134
1752	scaffold_3	TATGAGCGACAATAGCAATG	55.001	TAATGGTCGTATCATGCTCA	55.079	203	(GAAG)3	2371864	2371875
1753	scaffold_3	TACGAGCGCTTCTCTAAAAT	54.741	GGCATTATTAGTGGAATGGA	55.102	399	(TGC)5	2378846	2378860
1754	scaffold_3	AGTTTCGAGTGTCTGCATTT	55.011	CGTCTAGCAGAAACTGCTCT	55.097	384	(GAA)4	2381419	2381430
1755	scaffold_3	ATATTGCGATTTTCACGATT	54.859	GCAGTTTCAGATGATGGAAT	55.105	220	(TTC)10	2386900	2386929
1756	scaffold_3	GCATTATTTGATCCAGCTTC	54.963	ATCTTCATCCAAAACCTCCT	55.205	330	(CTC)5	2387459	2387473
1757	scaffold_3	TACAGCATGACGACGTTTTA	55.421	CAAAAAGGAATCATTTCCAG	54.874	364	(AC)8	2387790	2387805
1758	scaffold_3	CATCTGGAAAGGAGAAGTTG	54.913	GAAAATGCACAACAGGAGAT	55.191	357	(CTT)4	2390093	2390104
1759	scaffold_3	TACATGGAGGAAGTTAGCGT	54.994	CTTATAGGAGCGCTTAACCA	55.032	333	(TCAG)3	2396920	2396931
1760	scaffold_3	ACGTCTACGGAGTTTGAGAA	55.024	CGTCAGTATCGGTTTAAAGG	55.026	332	(TGAG)3	2399856	2399867
1761	scaffold_3	CCCTTCTATACTTGCATTCG	55.104	GACAGCTATGGAAGAAGCAC	55.094	400	(TTC)4	2420643	2420654
1762	scaffold_3	TTGGAGGAAAACATAGCACT	54.959	ATAGCGCCATTAGACAACAT	54.954	279	(AT)10	2423974	2423993
1763	scaffold_3	GTTGTTATCTGCTGAAAGGG	54.959	AGCCAGGTACATCAATTGTC	55.057	288	(GTAG)5	2428803	2428822
1764	scaffold_3	ACTCGAACAAGCAGAAAGAG	54.891	TGATTTAAGCTCTCCCATGT	54.873	283	(AAAAT)3	2443350	2443364
1765	scaffold_3	TTTGGCGTGTAAGAAAAGTT	55.218	GTATTTGTGGATTCAGGCAT	54.991	267	(ATA)4	2445153	2445164
1766	scaffold_3	TAGCCCATTTCAAGTCCTTA	55.07	AATCCAAATAGCACATGGAC	54.991	316	(GCA)4	2486828	2486839
1767	scaffold_3	TTTTTGGCACATTTAGGTTT	54.998	GAAAGTGAGAAAGTTTGCGT	54.735	213	(AT)9	2521611	2521628
1768	scaffold_3	ACGCAAACTTTCTCACTTTC	54.735	AAAAATTTCATTGGCTCTCA	55.023	351	(TTCTT)3	2521824	2521838
1772	scaffold_3	AGTGCAAGCTGAGAGGTTAG	54.928	CTGATTCAAATGTCCCTGTT	55.033	330	(AT)7	2580938	2580951
1774	scaffold_4	ACGGTGTCTGCTTAATTTGT	54.901	CGTATCTATCCGCCTCTATG	55.058	370	(CATTGC)4	8071	8094
1775	scaffold_4	ATTCAATTCCCTGATGTGAG	54.946	ATGCAGCTAAGACACGAGAT	55.131	396	(TCT)4	10485	10496
1776	scaffold_4	CGATAAAGGTCAGTTTTCCA	55.391	GATAGGGATCGGTCTACCA	54.882	292	(CGCAGA)3	27948	27965
1777	scaffold_4	GCACTGTGCTAAGACAGACA	54.979	TGTATGCATATGAGTGGCAT	54.929	335	(ATC)4	28758	28769
1778	scaffold_4	GCAGCTGCTCTGTCTTTAAT	55.018	TTTACAACAATGTCTGCACC	54.585	392	(GAAT)3	37304	37315
1779	scaffold_4	GCGTGAGTTGATTTTCATTT	55.369	TGTTAGCTAATGGTTCCCAC	55.252	312	(TAT)4	51031	51042
1780	scaffold_4	CAGTGGAGATGGTCTCATTT	55.013	GCGTTGCACTAGTGTTTGTA	55.058	376	(AAG)7	51869	51889
1781	scaffold_4	TGATGTCTTGAGGTCACGTA	55.003	GGGATGATACGTAAGTTGGA	55.004	374	(CAT)4	52954	52965
1782	scaffold_4	TCCAACTTACGTATCATCCC	55.004	GAGAAGTCGTGATGAAGAGC	55.038	372	(AAGC)3	53077	53088
1783	scaffold_4	TTTTCCAAGAACCCATAAAA	54.897	CGGAGTTCTTGATACGTAGG	55.007	392	(TTCT)4	56502	56517
1784	scaffold_4	TCTTAGCTCGATGGCTCTAC	54.946	TATTTTGCAAACGCCTAAAC	55.728	375	(ATGC)3	60734	60745
1785	scaffold_4	TACAGCACAGAGACGGAGAT	55.932	ATGACTTGATTCATTCTGCC	55.105	368	(AGG)4	64794	64805
1786	scaffold_4	CTATTTAATCACCTCGCACC	54.932	AAGGCTCTAGAAGACGACCT	54.94	234	(GCTT)3	79208	79219
1787	scaffold_4	TCGAGATCTGACACCTTTTT	54.899	ACAACTGGAAACCTGTTTTG	55.204	348	(TCACC)3	90187	90201
1788	scaffold_4	GAATGTGTGCATGTGTGAAT	55.12	TGCTGTTTTTGTTTCTGTTG	54.998	238	(TGGA)3	95260	95271
1789	scaffold_4	CAACAGAAACAAAAACAGCA	54.998	GAAGCAGAAGTGGGATATTG	54.873	275	(ATCA)3	95385	95396
1790	scaffold_4	ACATGGATTGGTGATGAAAT	55.068	AAAATACCACCTCACCACAC	54.803	351	(GAT)5	102266	102280
1791	scaffold_4	GTATTTTTGCTGAGCAGGAT	54.628	ATGGGAGAGTTGAGTGAGTG	55.084	283	(CTTG)3	104607	104618
1792	scaffold_4	TCGTCTGGACTGTACTACCC	55.14	ATGAGAGCTCACAAAAGGAA	55.07	286	(GCT)4	105191	105202
1793	scaffold_4	TGGGCTACGACTCAATAACT	54.994	TCCAAGAACAAGGAGAAAAA	55.065	376	(TTTG)3	105605	105616
1794	scaffold_4	AGGATCTTGACGATGATGAC	54.908	CGCCTACAAGAAGCAGTAGT	54.985	282	(GACT)3	117373	117384
1795	scaffold_4	GAAGCGATATCAAGGATCTG	54.954	ATGACAGATCAAGTTCAGGG	55.013	356	(TATTTT)3	117877	117894
1796	scaffold_4	AACCCCAACAACTTACACAG	55.073	GACCAGATGTTGACGAACTC	55.534	394	(CTC)4	118496	118507
1797	scaffold_4	CATTATGGTAACCGGAGGTA	55.07	GAGTGTTTTCTCTGTGGCTC	54.952	286	(ATG)5	125429	125443
1798	scaffold_4	CTGTACAGAACGCAGACGTA	55.053	CAAGCAGAGAACAGGAACAT	55.449	341	(CTGCTT)3	127817	127834
1799	scaffold_4	GGCCTCTCCATCTACCTATT	54.922	CTGCATTCCAATTGAATCTT	55.299	363	(TTGTGC)3	131427	131444
1800	scaffold_4	CACGATGTTGGTGTCTAGTG	54.954	CCACTGTCCATCTTTGGTAT	54.899	374	(AGGT)3	132051	132062
1801	scaffold_4	AAGAACGGCTAAGGTACTCC	55.241	AAGTGAGAGAATACGAGCCA	55.107	368	(ATGC)3-(ACTC)3	132065	132185
1802	scaffold_4	GACGAGAAACAATGGCTAAC	54.946	CATCTTACAGCTTGGACCAT	55.24	400	(TAT)6	137487	137504
1803	scaffold_4	GGTGCAAGAGAAGAAAGATG	55.07	CAGCCAAGTAAGATGAAAGG	55.135	295	(AGGAGA)3	144634	144651
1804	scaffold_4	GTAGTGAATGACGAGAAGCC	54.923	TCACAAAAACACGATATCCA	54.956	400	(CTTT)3	145494	145505
1805	scaffold_4	TGGATATCGTGTTTTTGTGA	54.956	AGATGAAGAGATGGATGGTG	54.922	288	(TGTA)3	145777	145788
1806	scaffold_4	TTTTCTGCTTCTTCCTCTTG	54.971	CATGATGGTGGTTGTATTTG	54.645	333	(AGA)4	147623	147634
1807	scaffold_4	GTGCACTCCATACAACAACA	55.407	GTGATGTTTGGGTGGTAGAC	55.227	363	(TCC)6	147846	147863
1808	scaffold_4	ACACAAGCACACAAGTCAAA	55.174	AAAAAGAAGGATACGTGCTG	54.727	325	(AAAAGA)3	149172	149189
1809	scaffold_4	TGAAAATGGGAAAAAGAGAA	55	CAACAAGACCTTCTCCTACG	55.037	250	(GAA)6	149711	149728
1810	scaffold_4	GAAAAGAGCATTTTGGATTG	55.023	GCCTACTCATGACGAAGAAG	55.107	219	(TTC)4	151593	151604
1811	scaffold_4	GATCAGGGTATTCGTTTTCA	55.134	ACTGCGATCAAGTTACAGGT	54.877	254	(GTC)5	151941	151955
1812	scaffold_4	ATGTAAGCTGGGACCTGTAA	54.829	CGGAAGCAAAGTACCAGTAT	54.601	385	(GAGG)4	152446	152461
1813	scaffold_4	TATGAGGAGGATTTGGAGAA	54.763	ATTCAGCCCGTCACTTAGTA	54.994	331	(AGCA)3-(GGCT)4	154113	154156
1814	scaffold_4	AAAGTACCGTTCTGTGCAGT	54.965	GACTCCCAGACCAATTATCA	54.946	216	(GTCTC)3	155405	155419
1815	scaffold_4	CGACGAAAGAGAGAGAAGAA	54.95	TTGTATCATCCACACGTGAC	55.134	378	(GA)6-(TTTC)3	159220	159335
1816	scaffold_4	ATAGCTTGCTGGCTACTGTC	54.888	AGAGACAAAGATGAGCGAGA	55.227	241	(GGCTG)3	160140	160154
1817	scaffold_4	CTCATCTTTGTCTCTGCCTT	54.63	AGAAAGACAAGGTAGGGGAG	55.045	360	(CT)7	160525	160538
1818	scaffold_4	GGATGGACTGTGCTAACATT	55.057	AAAAAGCACTCTGCTGCTAC	55.101	243	(GAG)4	161103	161114
1819	scaffold_4	TTGCAGGTTATTTCCATTTT	54.918	CAGAGCCTAGAGAGCGATTA	55.123	383	(TTTG)3	162329	162340
1820	scaffold_4	ACAGGAACCAAGCAAGATTA	54.959	TGCACTTGACATACTTCCAA	55.201	328	(GGCTGC)3	174928	174945
1821	scaffold_4	ATGTGGCACGAGTACATACA	54.91	ATCTCCTCTTCCTGGTCTTC	54.889	332	(GAG)8	179645	179668
1822	scaffold_4	TCATCTCCACCTTGTTTACC	55.033	TCTCCAACAATGACTCAACA	54.963	397	(GATG)3	181533	181544
1823	scaffold_4	TTTAAGAAATGGGATGGATG	55.08	ATCGATGATTTGCCTAACAG	55.334	356	(ATGT)3	194644	194655
1824	scaffold_4	GAGAGTAACAAAGACACGGC	55.011	ATAGTGTGGTACACAAGCCC	55.011	372	(TGTT)3	198813	198824
1825	scaffold_4	ATGTCCATATCGTGTCCATC	55.541	ATCTTCCACGTCTGTAATGG	55.07	320	(AAAC)3	216678	216689
1826	scaffold_4	CAACAACGTAGCAGACGATA	54.984	TCCTTTTACTCATTGCCACT	54.959	356	(GAA)4	217465	217476
1827	scaffold_4	AACTACCGCAACAATGTCTT	54.901	TATGACGACGGTGTAAGTGA	55.063	346	(CTC)5	220349	220363
1828	scaffold_4	AACTACCGCAACAATGTCTT	54.901	TATGACGACGGTGTAAGTGA	55.063	346	(GCCGAA)3	220515	220532
1829	scaffold_4	CCACAGGTTCCTATCCAGTA	55.083	CACTCGTCCTCACCATTATT	55.07	234	(GAGAGC)4	221269	221292
1830	scaffold_4	CCCTCATTTCACAATCTAGG	54.719	CTAGGCACCATTATCCAATC	54.684	286	(TCAAC)3	224904	224918
1831	scaffold_4	ACATGCTACCCTTTGTCATC	55.057	CAACAGCAGAATCCTCTTTC	55.07	228	(AC)12	226763	226786
1832	scaffold_4	ACGGCATTTGTCCTAAAATA	54.952	ATTCATCAAACCAATTCAGG	54.967	366	(CGCAG)3	227764	227778
1833	scaffold_4	CTGTGATTTGGATGGATCTT	54.946	TCCTTTGCACTCTTTTTAGC	55.014	386	(TTTA)3	228120	228131
1834	scaffold_4	CTGTGATTTGGATGGATCTT	54.946	TCCTTTGCACTCTTTTTAGC	55.014	386	(AAG)5	228394	228408
1835	scaffold_4	AACTTTTGACCGTCTTTTCA	55.007	GTCTGAAGACGAAAAATTGC	55.075	257	(TTTC)3	229469	229480
1836	scaffold_4	TCTTTTATTGTTTAAGCGGC	55.005	GCTAATCATGGAATGGTGTT	54.991	263	(CCCAGT)4	230893	230916
1837	scaffold_4	GCATTTAATATCCGTTTTGG	54.894	CATTTTATCGTCGGCTTTAC	55.108	342	(GCATC)3	243242	243256
1838	scaffold_4	ACAGTTTCACTACGCCTGTT	54.965	TGATTCTTGACGACTTTGTG	54.706	375	(AG)7	244913	244926
1839	scaffold_4	GTGAGAGTGATGCTGTGATG	54.966	GCTCTCTTCTTCTCCTTTCC	54.949	271	(AAAG)3	248525	248536
1840	scaffold_4	GTGATGCAGTGAATATGTGC	54.944	ATTTGGAGAGAAGGAGAAGG	55.089	305	(CTT)50	250785	250934
1841	scaffold_4	GTGATGCAGTGAATATGTGC	54.944	CTTCGTCGTAGATATCACCC	54.742	366	(CTCCTT)5	250935	250964
1842	scaffold_4	GTCCTCCTCATCATTTTTGA	55.081	CTCAGAAGCTGGAGAATCAC	55.052	294	(TCTA)3	253075	253086
1843	scaffold_4	AGATAAAGAACGACGTGGAA	54.959	GAATAAGGGGGAACGACTAT	54.787	291	(TGTT)4	254183	254198
1844	scaffold_4	ATAGTCGTTCCCCCTTATTC	54.787	GGAAAAATCACCAGATGAGA	55.081	320	(AAG)4	254428	254439
1845	scaffold_4	TGCTTGCAAATGTACGATAG	55.086	ACTCTTTGACGGAAAAACAA	55.007	389	(AG)7	255120	255133
1846	scaffold_4	TGCTTGCAAATGTACGATAG	55.086	ACTCTTTGACGGAAAAACAA	55.007	389	(TG)8	255255	255270
1847	scaffold_4	TGCTTGCAAATGTACGATAG	55.086	ACTCTTTGACGGAAAAACAA	55.007	389	(GT)6	255273	255284
1848	scaffold_4	TTGTTTTTCCGTCAAAGAGT	55.007	CTTGTGCTCGTATGTTGCTA	55.155	204	(AAAC)6	255532	255555
1849	scaffold_4	AGCAGCTCTGTTGTTGAGAG	55.877	ATCAAGGAAGAAAAGCCACT	55.606	362	(CCT)5	258384	258398
1850	scaffold_4	TCTCATGAGTTTGAGCATGA	55.239	TCCAAAAGATTAACTTCCCA	54.874	245	(AAGA)3	258793	258804
1851	scaffold_4	TATCACTCAACCTGCCTTCT	54.937	TGGACCAAGGTAGTATCGAC	55.07	253	(TGTT)5	267043	267062
1852	scaffold_4	TATAAAAGCTTATTTGGCCG	54.991	AGAGTGCAGAGGAAAATTGA	55.07	342	(TC)7	270237	270250
1853	scaffold_4	GCACCTGAGCATATTGAGAT	55.313	CATGTGCTTGTGCTGTTAGT	54.862	379	(AGT)4	272553	272564
1854	scaffold_4	GTAGAATTCGACAATCTGGG	54.705	ATGCATCAACAAACTCTCCT	54.751	319	(TGTA)3	279710	279721
1855	scaffold_4	GGATTTAGCCAAAAGGAAAT	55.081	GCATTCTCAACAGCAGAAAT	55.528	276	(TTTA)3	280349	280360
1856	scaffold_4	TGCTCTTAAAGTACTTGCCC	54.889	CGACGATGAAATCAACAATA	54.624	326	(GTA)4	282991	283002
1857	scaffold_4	CATGGTTCTTGAGAAGGAGA	55.339	TGATGCCGAAAAATTTCTAT	54.995	376	(TC)8	286196	286211
1858	scaffold_4	GTATGCTTGGTTGTAGCCTC	54.982	TTATATGTGTTAGCCGCCTT	55.142	208	(TTTTC)3	291104	291118
1859	scaffold_4	GACTGACTTTGCCGACTAAC	55.011	TACTGCTGGTGGTGTTGTAA	55.152	365	(TCATCG)3	297922	297939
1860	scaffold_4	CTCCAATAATGACGAGCTTC	55.04	TTAAACTGGTCCTGTCATCC	55.033	396	(AGC)4	311715	311726
1861	scaffold_4	CTCCAATAATGACGAGCTTC	55.04	TTAAACTGGTCCTGTCATCC	55.033	396	(ATGGAT)7	311730	311771
1862	scaffold_4	TACACTAACAAGGACGGCTC	55.489	CATCTTCATCCTCGTCACTT	55.189	304	(CAG)4	315619	315630
1863	scaffold_4	ACGCAACTTCTTGAATCACT	55.011	CATCACAGAGGGGTTGTAGT	54.965	339	(GAG)4	316833	316844
1864	scaffold_4	AAGAGCTGGAAGAGGAAAGT	54.904	TTCTTTTCTCGCTCTTTAGC	54.424	358	(AGA)4	317254	317265
1865	scaffold_4	GCCTCAAATCTCTAGCTGAA	54.909	CCGACACCAGTCTTAGAGAG	55.017	382	(AAG)5	320217	320231
1866	scaffold_4	GAGAAGCATCCTGCTTGTAG	55.276	TCAAACCAGTTCTCTCGACT	54.965	364	(AG)12	321340	321363
1867	scaffold_4	TCGGATGATAACAACACGTA	54.994	TTATCAGCAGTATGGCAGTG	54.896	353	(TC)6	322394	322405
1868	scaffold_4	GAGAAGGAATCATCCATCAA	54.993	ATGTTTTGCTATTTGCGTTT	55.175	360	(TTC)4-(CTT)5	327738	327771
1869	scaffold_4	GTTTCCTAGCGGTAACTTCA	54.727	AAGAAACCATCACAATGCTC	55.191	298	(AGA)4	334170	334181
1870	scaffold_4	ATTTGTTCATGGATTCAAGG	54.967	GGTGTTTTTCTGCTTATTGC	55.127	208	(TTG)4	334988	334999
1871	scaffold_4	TGGAAAGCGATTGTTTATTT	55.075	GTTTTGACTCATTGTGGGTT	54.937	377	(AATAA)3	339948	339962
1872	scaffold_4	CCGTCTCTCCATTACATAGC	54.909	AAGAGCAATAACTCGGTCAA	55.123	392	(CTT)4	352258	352269
1873	scaffold_4	CATCAACAACTCACCAACTG	54.914	GATGGCTTGTGGAGTTTTAG	54.959	390	(TCG)5	354160	354174
1874	scaffold_4	GGTTAGCGAGATTTGCTTTA	54.986	ATACACGGACCAAAAATCAC	54.909	224	(TGTT)3	357342	357353
1875	scaffold_4	AAAGCACACAGAACCAATTT	54.865	CAATCCTCAATCTTTCTTCG	55.016	283	(GAC)4	357949	357960
1876	scaffold_4	GTACCCCATACTTGTGCAAT	54.946	CCGTATATCGCAGTTGGTAT	55.252	385	(CCAG)3	359051	359062
1877	scaffold_4	GTACCCCATACTTGTGCAAT	54.946	CCGTATATCGCAGTTGGTAT	55.252	385	(CCAT)3	359063	359074
1878	scaffold_4	CACTGCCTATCAAGAAAAGG	55.135	AGAAAGGATTTGGGATTAGG	54.921	367	(GCTG)5	363861	363880
1879	scaffold_4	CTCTGCTCTCTCCGTCTAAA	54.987	TACAGTAGCCTGTGCTGTTG	55.053	346	(ATGCA)4-(GTCG)3-(AGC)4	364831	364891
1880	scaffold_4	ACAAAGCAAGAGGGAAAAAT	55.606	TGCCCGTAGTTGAAATAAGT	55.014	377	(CTATC)3	366397	366411
1881	scaffold_4	CTCCGTTTGTGAAAATTGAT	55.217	GATTCAACCAAACCAGGATA	54.967	377	(GAA)5	367160	367174
1882	scaffold_4	CTAACCTTGTTTCTGCCAAC	55.043	TACGAGTGTTTGTAACTGCG	55.071	391	(ATCACA)3	368128	368145
1883	scaffold_4	CTAACCTTGTTTCTGCCAAC	55.043	TACGAGTGTTTGTAACTGCG	55.071	391	(CACGCA)3	368150	368167
1884	scaffold_4	GAGAGAGAGGGAGAGAAAGC	54.926	ACAGTTAGACGGGAAGCATA	54.994	379	(TC)30	369342	369401
1885	scaffold_4	CTTTTCTTTGCATGTCTCCT	54.662	GATTTTACGGGTGTGGATTA	55.023	225	(TCTG)4	370349	370364
1886	scaffold_4	TGCAGAAGACCACAGATACA	55.187	TTTACCAACATCACAGCAGA	55.201	375	(ATTTC)4	371303	371322
1887	scaffold_4	AATAAGCCAAGACCAAGACA	54.959	CTAATTCTCCGTCCCTCTTT	55.14	329	(TA)8	371850	371865
1888	scaffold_4	TGCTACCCTCGTGATTTAGT	54.994	CTCATCAGGCTACACCTTTC	54.937	328	(TGC)5	372442	372456
1889	scaffold_4	CAAAACAAAGATCCAGCTTC	55.088	GAGTACGGAGTACTGTTCGG	54.891	291	(AGTGC)3	377867	377881
1890	scaffold_4	AAGAATCCGGGTTAATCTTC	54.909	GGGACAAGTACAATTTGGAA	55.052	356	(ACAT)5	383244	383263
1891	scaffold_4	TTCCAAATTGTACTTGTCCC	55.052	AGGTAATGTGACGAGTTTGC	55.312	205	(AAG)4	383397	383408
1892	scaffold_4	TACAAGGAGGTCTGGTATGG	55.083	GTCATAAAGCCCTGTCTCTG	54.937	225	(GCA)4	387550	387561
1893	scaffold_4	CTGTCCTGTAGGTAAAACGC	55.078	TTCCTTTTCTTCTTCTGCTG	54.971	377	(GACTG)3	389340	389354
1894	scaffold_4	GTAATGGTAGAACGGCTACG	55.048	TTTGTTCTGGTTTAGGCTGT	55.043	292	(AAAAT)3	393189	393203
1895	scaffold_4	GATGATTCAGGACAAACTCG	55.636	CTCCTTCTTCTGGGCTTC	54.936	386	(GCC)5-(CCT)5	393985	394033
1896	scaffold_4	GAAGAAGGGCTTCGAGAC	54.922	ATCAGGTTGTTCATCAGGTC	54.821	252	(CGG)5	394524	394538
1897	scaffold_4	GACCTGATGAACAACCTGAT	54.821	CTTGGGATGTCGTACTCAAT	55.07	309	(CATT)3	394766	394777
1898	scaffold_4	CAGTATGAGGCGGACTAGAG	55.156	TCACACCTGACTGATTCTGA	54.939	278	(TGGTTT)3	400067	400084
1899	scaffold_4	CCCGATGCTGATTCTTATAG	55.023	TCGTACAAAAACAAACCACA	55.131	268	(CTGCT)3	400607	400621
1900	scaffold_4	GTACCGTGCTGTATCTACCC	54.685	ATTCCGTAATGACTGACGAC	55.057	328	(TACC)3	400901	400912
1901	scaffold_4	GTCTGACAACTCACCCAACT	54.982	GTAATGCAGTATCAACGCAA	54.906	275	(TGGC)3	402753	402764
1902	scaffold_4	TATGATTGTTCTTCCGAACC	55.134	GATATTGGAAACTGGAGCTG	54.873	372	(AGGT)3	410674	410685
1903	scaffold_4	AAGGGGGTTTAGTAAAGGTG	54.959	CCTAGCAGCAATAAAAGGAA	54.998	399	(ACTG)4	414192	414207
1904	scaffold_4	AGACTTAGCCAAATGAGGTG	54.531	TAATGCGGAGTAATTTTGGT	54.952	360	(TGC)5	415053	415067
1905	scaffold_4	TGGAGATATAGCGAAACGAT	55.011	TCCCAAAACACATCTTATCC	54.967	261	(TC)6-(AT)7	418578	418609
1906	scaffold_4	GATCTATCTGCTTGGTACGG	54.909	ATAAGATTGACTTGCGGAGA	55.04	380	(AACTA)3	420519	420533
1907	scaffold_4	AGAGCCAATGACAGAAGATG	55.364	CACATTAGTCAAGCTGCGTA	55.155	365	(TCAGC)3	439518	439532
1908	scaffold_4	AGGTACTTTATGGAGACGCA	54.994	AAGTGGATTACAGCGACCTA	54.994	385	(TTTG)3	442655	442666
1909	scaffold_4	TCTTGGCTATCATTACCGTT	54.932	ACACACAAGGCAATACAACA	54.963	355	(GATTT)4	444564	444583
1910	scaffold_4	CTCAAAAAGAGGCACTTCAC	55.156	CGGAACGTATCTACAAGGAC	54.829	380	(TGTA)3	451337	451348
1911	scaffold_4	ATGTAAGAGCCGATGATGAC	55.142	CTTGCTCTGACTTGATGTGA	54.859	244	(AACA)3	452467	452478
1912	scaffold_4	GACGACCAATTCAGAATCAT	54.932	TCCTTACCCTTCCTATCTCC	54.9	376	(CAT)4	455726	455737
1913	scaffold_4	GTAGCGCTTTTTGTTTTTGT	54.978	CATCGTAGGACCTTGAAAAC	54.792	361	(TA)6	456340	456351
1914	scaffold_4	GTAGCGCTTTTTGTTTTTGT	54.978	CATCGTAGGACCTTGAAAAC	54.792	361	(CATA)3	456352	456363
1915	scaffold_4	CGAGACCTTGTCTTTGACTC	54.965	TATAGATGGGCTCCAGACAC	55.154	248	(GGTCT)3	459875	459889
1916	scaffold_4	GCTCAAGAAGAAGACGAAGA	54.937	TCGGCTTTTATCCAAAAATA	55.177	385	(GAC)4	470008	470019
1917	scaffold_4	ATTAAAGAATCGAGCAACCA	55.058	GCGCTAGAATCTTTTACGAA	55.142	286	(TCAA)5	471066	471085
1918	scaffold_4	AACTAACGCACGATTTAAGC	54.932	CTACACCCGGAAATGTAAGA	55.263	339	(TGT)5	472601	472615
1919	scaffold_4	CTTCAACAGTTCCCGTTTAG	55.055	ATGCGGTGGTAGTTGTAGAC	55.18	282	(CTCA)3-(ACAAA)3	474261	474296
1920	scaffold_4	CTGTTGTCCTTGGGATAGTC	54.592	GACATCTTCTGTTCCTCTGC	54.86	317	(GCAGA)3	478053	478067
1921	scaffold_4	CTGCATATTCCGTACTAGCC	55.127	TTTGATCCTGTTTAGCCATT	54.896	391	(GTA)4	485787	485798
1922	scaffold_4	ACCTGACTGGATGTACCAAG	54.965	GTAGCAGTACTCGGTTCGAC	55.047	311	(GAA)5	487132	487146
1923	scaffold_4	CTCGTCTACGGTCTTTTGAC	55.024	AGCACATGTTCCAGTATTCC	55.057	297	(TTTTC)3	488712	488726
1924	scaffold_4	TTGACCTACCTTGTTTTGCT	55.043	CACAAAGGTGTAGGGGTAGA	55.168	255	(CTG)4	495935	495946
1925	scaffold_4	GTATTTGTGTCCAAGTCCGT	54.974	TAGGAAGCACAAGGAGAAGA	55.252	300	(GGT)4	497064	497075
1926	scaffold_4	TACATGTTCTCTGCCTCCTT	54.937	AGTACGACCAGCAGCAAC	54.698	376	(CTG)5	497422	497436
1928	scaffold_4	CATGGACACTTGATCCTTTC	55.463	ACTCTATGAAGGCACCGTAA	54.994	346	(GTCT)4	498023	498038
1929	scaffold_4	TCCCACTCTTCGAAACTAAA	55.1	AGTTTGTCATGTGAGGCTTT	54.84	204	(CCG)4	527812	527823
1930	scaffold_4	AGGGTGTTAACGTTTTCAGA	54.878	AGAGAAAGCTCCCTCTCATT	54.82	372	(TAC)4	543948	543959
1931	scaffold_4	GGGGTATGTTGAATCGTTTA	55.023	CAAGGACTTGACTGAGGAAG	54.979	356	(CTT)4	554557	554568
1932	scaffold_4	CGTAGGCAAGAGAGAAAGTG	55.37	GTCTCTGAGTACATTTCCGC	54.923	241	(CCT)4	556386	556397
1933	scaffold_4	TGACATTCAGCAACCAGATA	55.112	ATTCTTAAACCTGCCTTCCT	54.746	336	(ATTG)3	559865	559876
1934	scaffold_4	CTTCTCACAAAGCAAAAACC	55.171	GTGTGGATGACGTGCTTG	56.902	388	(GCG)5	564981	564995
1935	scaffold_4	AATAACGTACCTGCTTTCCA	55.014	GACTCGAGGTTCGTAGTCAG	55.003	398	(TAGG)3	570730	570741
1936	scaffold_4	AGCATTGAGTCTTTAGGGG	54.429	GAGCCTTGTTTGTAGGAGTG	55.024	293	(CTC)4	576302	576313
1937	scaffold_4	GAGTGTCGGTATAGCAGGAG	54.974	AGATATCGACGAGGATGATG	55.068	379	(GTG)4	581726	581737
1938	scaffold_4	CTCTCGAGAAACTCATCTGC	55.227	AGGACAATGAGGAAGAGGAT	55.192	361	(TCA)4	581852	581863
1939	scaffold_4	GGAGAAACCAAGGAAGAGAT	54.913	TTCCTTTTACGAAGCTTGAG	55.026	289	(AGA)4	582559	582570
1940	scaffold_4	TTGAATCTTTCCATCCTGTC	55.081	CCGAGCTTAAAAACTACCAA	54.923	393	(GTTC)3	596762	596773
1941	scaffold_4	TAACATCGCTCTTGGATTTT	55.058	TGCTCCTTCCTACCAATTTA	55.07	214	(TAC)4	597093	597104
1942	scaffold_4	AAGTCTATTCTTGGCAAACG	54.727	TCATGCATCGTCAGGTACTA	55.15	389	(CAACTG)3	598262	598279
1943	scaffold_4	TAGTACCTGACGATGCATGA	55.15	AATAGCTCCAAGGTACTCCC	55.004	315	(AGAC)4	598644	598659
1944	scaffold_4	CTTTATACCCAAATGCAAGG	54.965	GTCATTGAATCACCGAGTTT	55.02	382	(CCAT)4-(CTGATG)4	599235	599329
1945	scaffold_4	CTTTATACCCAAATGCAAGG	54.965	GTCATTGAATCACCGAGTTT	55.02	382	(CAGTGT)3	599331	599348
1946	scaffold_4	TAGCTACCAATGGACGTCTT	54.994	AAATGGGGAAGAAGAAAAAG	55.121	270	(AGC)4	599761	599772
1947	scaffold_4	ACACAGTAGTACCAGGACCG	55.092	CATGCATGTAGATTCGTTTG	55.166	399	(GCC)4	602314	602325
1948	scaffold_4	TGATGGATACTGGCAATACA	54.905	ATGGCAAAAGAGGTAAAACA	54.979	362	(TTTGT)5	603006	603030
1949	scaffold_4	CCTACAGCTTTTATCATCCG	55.104	TTTGACAGCAGCACTAACAC	55.001	333	(AGCC)3	607499	607510
1950	scaffold_4	ATAATGAACCAGAACCGATG	55.004	GAGTGGATGATCGCTGTATT	55.142	314	(GCTGCC)3	613233	613250
1951	scaffold_4	GCTCAGCTAGAACGGATAAA	54.967	AGATTCCTGCTTCATTCTCA	54.983	276	(CAG)8-(GAGCGT)3-(GAGAGG)3	615604	615696
1952	scaffold_4	TAGCTGCCAAGGTAGAGAAG	55.043	AAAAGCGTATCCAACTCTTG	54.727	313	(CAG)4	618122	618133
1953	scaffold_4	AGACGAGACAATGCAAGAGT	54.99	CTTCTACTTCCTCCCCATTT	54.982	230	(AG)7	618600	618613
1954	scaffold_4	TTTCATTTAAATTGCCGAGT	55.075	AAGTGTTGTCGGAAAAGAAA	55.007	390	(ATGC)3	622303	622314
1955	scaffold_4	TTGTCCACTCCTATCTGGTC	55.013	GTTGATCCTGCCATAATGTT	54.991	248	(GCG)4	628424	628435
1956	scaffold_4	TGAAAGTCAAGGGAGAGAGA	55.027	TCCTTGATGATATCGAGCTT	54.954	237	(GAGAG)3	645696	645710
1957	scaffold_4	TATCCTGGAAAGATTGGATG	55.062	AGTAACAAAAATGCCCAAAA	54.998	316	(GAG)4	647296	647307
1958	scaffold_4	CTACCAGACAGCGATAAACC	54.994	ATCATCTGTTGCATCATGG	55.119	308	(ATG)4	650768	650779
1959	scaffold_4	AGGGCTCTGGGTCTACTACT	54.648	TCCTATCATATGCATCGTCA	54.99	232	(GCC)4	651231	651242
1960	scaffold_4	TATAAAGGCTCTTCGTCCAA	55.229	CAGCTCTCTCTTTCTGCATT	54.974	388	(CTGG)3	654061	654072
1961	scaffold_4	ATGTTACCGTCGTTGTAAGC	55.356	TTGTTGTTCCTACTTCCACC	55.12	376	(GCT)6	662134	662151
1962	scaffold_4	GGTGGAAGTAGGAACAACAA	55.12	TTACTTGAATTTCGCCATCT	55.058	366	(GGC)4	662365	662376
1963	scaffold_4	CTAGTCAAGGTGAAACAGCC	55.024	AAAGCCTCAACCTTCTTTCT	54.926	285	(TTTC)3	664008	664019
1964	scaffold_4	AATCATGGATTGTTCCAAAG	54.967	TCTTCGGCTGTACCATTAGT	54.994	308	(AGAA)3	679074	679085
1965	scaffold_4	ATTTGATGGAGTACGGATTG	55.004	GGGAGCTTATTATATCGGGT	54.918	282	(GAG)19	683201	683257
1967	scaffold_4	GTTATCACCTCAGGAGCAAG	54.937	TGTATCGAGGAAAATCCAGT	54.705	286	(GCA)4	685924	685935
1968	scaffold_4	ATCATCACTGCTTACTGCCT	54.961	AATGTACATCCTCCAAATGC	54.991	335	(ATGG)3	699770	699781
1969	scaffold_4	CTTTTAACGTCGCTTTTGTT	54.99	ATAATACCAGATCCACTGCG	55.205	386	(TTC)4	699927	699938
1970	scaffold_4	ATATGACTCGTGGGTCTCTG	55.052	TACAGGTCGGTAACCCATAC	54.959	311	(GAGC)3	700860	700871
1971	scaffold_4	ACCAGAGAGGTAAGGGTAGC	55.067	GAAGCAAAAAGCAGAGAGAA	55.123	261	(CCTCT)3	701375	701389
1972	scaffold_4	CTCTCCTCTCCTCTCCTTGT	55.141	AAAAGATGCAGAAAGGTTTG	54.692	341	(GCATC)3	701549	701563
1973	scaffold_4	TGGCAGAGTAGAACTTGGAT	54.937	GTAGCATTGACAGCAAACAA	54.934	356	(GGC)6-(GCA)5	705199	705292
1974	scaffold_4	TCCTGCTCATCATCATAGTG	54.554	CACTTTTAGGCATACCGTTC	55.014	268	(CCG)4	709312	709323
1975	scaffold_4	TGATACACACATACCCATCG	55.112	CTTCCTTTCTCTTGGAGGAT	55.089	234	(AAAG)5	709859	709878
1976	scaffold_4	GTTTCCATTGGGATGAGTAA	54.967	GATGATGATGATGACGATGA	54.995	328	(ATC)4-(TCA)4	710363	710477
1977	scaffold_4	TCATCATCATCATCGTCATC	54.995	AAACATCAACCAGCAATACC	55.075	306	(CTG)4	710687	710698
1978	scaffold_4	ATCCATTTGACCATCTTTTG	54.967	GCTAACCATTCTTGAACAGC	55.111	348	(AG)14	712059	712086
1979	scaffold_4	TGAGAAAGTTGACTCGGTCT	54.965	CAGAGGTACCTTGTCTCTGC	55.003	293	(AGTG)3	714928	714939
1980	scaffold_4	ATTAAAGGCTGCCAATTACA	55.108	AAAGCTAGAATTCATGTCGC	54.792	337	(GGCAT)4	715537	715556
1981	scaffold_4	CTCTGAGAGTCGTTGGTGAT	55.264	AACAGAATACCGGCAAGTAG	54.601	225	(TTC)5	736482	736496
1982	scaffold_4	AAGAGAAGGTCGGAGAAGAG	55.323	ACTGATGAGAGATGACGGAG	55.174	343	(TCTT)3	743939	743950
1983	scaffold_4	CTCTCCTTCACTTGCTCATC	55.052	ACGGCATTACTTCTCTCGTA	55.159	362	(CTGCT)4	751397	751416
1984	scaffold_4	GGAGACGTATTCCCCTAAAG	55.419	TGGGGAGGATATGCTAAGTA	54.861	377	(GGGGGA)3	768302	768319
1985	scaffold_4	ACGCATACATCCAAATTCTC	55.157	CCAGGTCTCTAGTCTTCCCT	55.026	232	(GAAAA)3	772690	772704
1986	scaffold_4	AGCTGTCTTGCGATATCTTC	54.765	CCCCCATCTTTCTTTCTACT	54.982	373	(CTT)4	782935	782946
1987	scaffold_4	TCCAGTCTCTCAGTGAGCTT	55.123	CAAAAGAAGAGGCAAAAGAA	54.991	266	(GGCAGC)3	783471	783488
1988	scaffold_4	GTGCCTCACACTCTTTTCTC	54.952	ACTGACAACAAAACCCTGAC	55.003	337	(GTGTCG)4	804651	804674
1989	scaffold_4	CAAGCAAACAAACAGACGTA	55.034	ATGTCGATGCTGATCCTATC	55.055	294	(CAG)5-(CAG)4	807313	807342
1990	scaffold_4	CTGCGAAAAAGAATGCTTAC	55.454	CAAGCTCAGCAAATTAAAGG	55.464	379	(GGC)4	810981	810992
1991	scaffold_4	TTGAGCAAATATTTCCCTGT	54.896	AAGAGCCAGAAGATGATGAA	54.983	368	(TCG)4	816578	816589
1992	scaffold_4	AGGTACATGACCAGAACCAG	54.965	GACATTGGATTAATTTCCCA	54.904	391	(AATAA)3	818170	818184
1993	scaffold_4	GCTGACAACATCAACAACAA	55.548	GAGGCATAACCGTTCAATAG	54.932	396	(TTTTG)3-(CAGCG)3	820284	820350
1994	scaffold_4	TTGCTTCTCCTCTCTGCTAC	54.974	AATATGGTGAGTTGTTTCCG	55.088	250	(GGCG)3	826706	826717
1995	scaffold_4	AAGTGAGAAGACGATGGCTA	55.107	GCTCGATTGTAAATCTCCAG	55.04	389	(AAACA)3	836791	836805
1996	scaffold_4	TGCAGCTAAAATCAATGAGA	54.662	GATCCCTGCTTCCTATTTTT	55.065	289	(CCA)4	842222	842233
1997	scaffold_4	AGTCCTCAAGTTCACGAAGA	54.965	GGTTGTAGAGTGAGGATGGA	55.013	355	(CACTT)3	847692	847706
1998	scaffold_4	GTGATTCGGACAATGAGAAT	54.932	TCGAGAAACTTGACATCCTT	54.899	262	(GAC)4	854936	854947
1999	scaffold_4	CGAGGAAATCTACGATCAAG	55.052	GGCTCTCACACACTTTCTTT	54.533	369	(GCAA)3	856011	856022
2000	scaffold_4	GCTGTTAGTTGCTCGTTACC	55.229	GCAGTGGTAGTGGTAGTGGT	55.079	315	(ATGCC)4	857754	857773
2001	scaffold_4	CTCCTGATCTCTTCCTCCTT	55.072	AGCCATTGTAGCTGATTTGT	54.982	356	(ATTCG)4	857983	858002
2002	scaffold_4	CTCCTGATCTCTTCCTCCTT	55.072	AGCCATTGTAGCTGATTTGT	54.982	356	(TACCAC)4	858004	858027
2003	scaffold_4	GTGTCTTCCGATACAGTGGT	54.952	GCTCAAGAGACAAAGGTCAC	54.952	369	(CTT)4	862175	862186
2004	scaffold_4	GCCAGCATATGAAAAAGAAC	55.046	AACATTGGAAGATGGTATGG	54.836	335	(TTTTA)3	874363	874377
2005	scaffold_4	TGCTCTTTGTGATGATGGTA	55.112	AAACACCAGTGAGTACCAGG	55.055	253	(GAGAG)3	875292	875306
2006	scaffold_4	TCATGGAAGAGATCAAAACC	55.081	CGTCATTGACATTGAAGATG	54.933	290	(CTCTCA)3	876531	876548
2007	scaffold_4	GTAGTCGACGTAGTTTTGCC	55.066	CCTTCAAGTTTGTCACTGGT	55.19	389	(GA)7	885875	885888
2008	scaffold_4	GAGACGGTCGACTAAAACTG	55.024	AGTCACCATATCCTTCAACG	55.07	304	(GAA)4	900471	900482
2009	scaffold_4	GTTGCTGGTAAGTATTTGGC	55.002	CAATCAGGAACCTCTATTCG	54.886	344	(GGT)4	907901	907912
2010	scaffold_4	ACTTGTACTGGCGCATAAAT	55.036	CTCGTACAGGTCCAGACAAT	55.14	277	(ATTG)3	909262	909273
2011	scaffold_4	CTTGGTCTCGACCTCAATAG	54.95	GAATATGGCCGTGAGTAGAG	54.909	327	(TGCGA)3	923328	923342
2012	scaffold_4	CTAGACCCTCCCAGAGAACT	55.026	CGAGAATAAAGCCACTCAAC	55.123	395	(TGA)4	926712	926723
2013	scaffold_4	ATGAGAGTGATGTGGTCTCC	54.793	TCTCTTTCATTGAATTGGCT	55.004	210	(GT)6	932293	932304
2014	scaffold_4	AATTCGGTCTTTTTCCTTTC	55.11	CTTCCATCTCTCATCTCTCG	54.975	260	(ACAAGC)3-(GGTAT)3	932793	932876
2015	scaffold_4	CGAGAGATGAGAGATGGAAG	54.975	GTACTTGTGTTGTTAGGCCC	54.735	335	(CAGGT)3	933138	933152
2016	scaffold_4	TACGAGTACCTGAACATCCC	55.07	CAACTTACGGTGTACCCACT	55.109	226	(GCTGGT)5	934156	934185
2017	scaffold_4	TTTTTCTTCTGCTCTCCTTG	54.971	TTGTACAGGTACGAGTGCTG	54.877	232	(CGA)4	935228	935239
2018	scaffold_4	AAGTGACGGTGGAATATGAC	54.886	TACTAGGCGGTATCAGGGTA	54.979	286	(CTGTG)7-(TGGA)4	936791	936884
2019	scaffold_4	TTTGGAGCTTTGATGAATCT	55.004	GGCAAAGTAACATAACAGGC	55.002	309	(TCC)4	947030	947041
2020	scaffold_4	GTATCTATTACGGACGCTGC	55.115	ACAGCTTCTCAAAATCAAGG	54.662	317	(TGAA)3	949998	950009
2021	scaffold_4	GATACTTTGATTGCCCCAT	54.893	TGAGCTGTTTGGTAGGAGAT	54.937	339	(CAG)4	955438	955449
2022	scaffold_4	GAAGCTTCTGTATACCCCCT	55.004	TTACTTGTATGACCCCTTGG	55.1	331	(GAGC)5	959580	959599
[truncated: 7,063 more rows]
